# Supplementary material for: Highly efficient chromatin conformation capture with post-enrichment in single cells by HiChew
Source: Genome Biol. 2026 Apr 27;27:127. doi: 10.1186/s13059-026-04059-1 (PMC13112749; doi:10.1186/s13059-026-04059-1)
Supplement: Supplementary file 1 — Additional file 1: Supplementary Fig. S1-S11. [file 13059_2026_4059_MOESM1_ESM.xlsx]

## Sheet: Sheet1
Table S8. Metadata of the single cells detected in the snHiChew HEK293T CTCF knockdown (KD) library.
The table presents detailed quality control and mapping statistics for a single-nucleus HiChew (snHiChew) experiment performed on HEK293T cells subjected to CTCF knockdown (KD). Each row corresponds to a single nucleus, uniquely identified by a sample-specific barcode (e.g., "CTCAGC_TCTTACAA"). The columns report the following key metrics for each cell:
Total_pairs_processed: Total number of read pairs sequenced.
Unmapped_pairs / Low_qual_pairs / Pairs_with_singleton: Reads filtered out due to failed alignment, low quality, or being singletons.
Reported_pairs: Read pairs remaining after initial filtering.
Dangling_end_pairs / Religation_pairs / Self_Cycle_pairs / Dumped_pairs: Categories of invalid pairs as defined by HiC-Pro.
valid_pairs: The number of pairs identified as valid chromatin contacts.
valid_interaction_rmdup: Valid pairs after removing PCR duplicates.
trans_interaction / cis_shortRange / cis_longRange: Counts of valid pairs categorized as trans-chromosomal, short-range cis (within 20 kb), and long-range cis interactions.
Dangling_end_pairs_gatc_ratio: Ratio of singleton reads icluding the GATC motif (ligation scar).
validpair_genome_frag_cov: The fraction of the genome covered by fragments involved in valid pairs.
mean_frag_size: The average size of DNA fragments in the library.
sample	Total_pairs_processed	Unmapped_pairs	Low_qual_pairs	Pairs_with_singleton	Reported_pairs	Dangling_end_pairs	Religation_pairs	Self_Cycle_pairs	Dumped_pairs	valid_pairs	valid_interaction_rmdup	trans_interaction	cis_shortRange	cis_longRange	Dangling_end_pairs_gatc_ratio	validpair_genome_frag_cov	mean_frag_size
CTCAGC_TCTTACAA	1515235	143980	342146	61671	967438	416436	120544	4043	73	426342	352012	51376	115258	185378	0.1	0.0899	312.874
CTCCTG_TCTTACAA	1439560	153243	319669	59857	906791	403498	115148	3641	53	384451	318538	41695	98086	178757	0.1	0.082	308.707
CTGCCA_TAGTGATT	1377004	118359	325086	55573	877986	377345	106759	3034	53	390795	299568	50749	89725	159094	0.11	0.0774	305.793
CACGTT_TAGTGATT	1324096	138533	301277	54810	829476	372803	93689	2783	49	360152	293851	44570	86877	162404	0.09	0.0761	309.381
TGCTCG_TACAGACT	1378160	174532	307172	61576	834880	396578	89309	2883	69	346041	290030	47543	80917	161570	0.09	0.0753	299.582
TGCTCG_TTAGGTGT	1244887	133439	282375	52042	777031	362834	87112	2583	71	324431	273396	36522	77159	159715	0.1	0.0712	297.45
CTCCTG_TAGTGATT	1251736	128111	285114	51757	786754	367522	81307	2553	40	335332	269269	42259	71591	155419	0.09	0.0703	305.439
TGCTCG_AAATCTAA	1248213	140567	281725	53054	772867	350148	95954	2677	75	324013	266932	33224	86283	147425	0.11	0.0698	297.527
CTTCAT_TACAGACT	1062614	108774	234001	43239	676600	293808	90308	3136	51	289297	241573	32483	81082	128008	0.1	0.0634	313.414
GCGTGG_TAGTGATT	1356151	179646	322659	72663	781183	422246	73353	1982	52	283550	240418	35991	60961	143466	0.09	0.0629	272.667
ACGCCG_AATCGCAT	1067928	117728	242114	47922	660164	305459	72301	2337	51	280016	238193	35060	65675	137458	0.1	0.0626	305.434
CACGTT_TACTCCCG	1047524	116595	243578	44078	643273	304282	67474	1900	32	269585	232561	34839	66895	130827	0.1	0.0613	296.745
TTGGGT_TACGGGCG	924431	94566	209485	38395	581985	269133	69085	1998	30	241739	209654	29442	61330	118882	0.1	0.0554	301.392
TAACTC_AAAGGGCT	901474	90952	201079	35682	573761	265162	58858	2188	56	247497	207309	28408	57559	121342	0.09	0.0546	310.206
CACTGA_TAGTGATT	896955	73704	194436	33797	595018	249353	93878	3458	21	248308	206894	28281	79604	99009	0.12	0.0545	310.064
CCTTGT_GGAGCGAT	811770	68469	184742	32403	526156	227228	61954	1837	38	235099	205603	28637	61205	115761	0.09	0.0545	317.05
TATTTC_TGTAACGT	960165	97191	219834	41093	602047	273276	82422	2781	44	243524	203258	24729	72065	106464	0.11	0.0539	299.034
ATTGAG_TATCAATG	876042	89457	199175	36933	550477	252698	61100	1893	30	234756	200562	35833	59112	105617	0.09	0.0533	308.235
CCTCTA_AAATCTAA	867606	79663	197132	35565	555246	249981	61463	1888	22	241892	200460	30570	56629	113261	0.09	0.0533	315.722
AACGGC_TGCTCCAC	845431	94762	194073	36495	520101	235772	57200	1757	27	225345	198149	27268	54739	116142	0.1	0.0527	299.406
AAGCTC_ACAGCTAG	840346	90026	192774	37383	520163	242553	54786	1489	26	221309	196162	29551	53606	113005	0.09	0.0522	300.676
ACGCCG_TCGTATCC	896610	104373	208325	43834	540078	231723	70431	2060	34	235830	195473	25653	63721	106099	0.11	0.0519	303.239
ACATCT_TAGGTTAT	986605	100970	215092	46391	624152	297577	95760	3703	42	227070	194053	49339	65532	79182	0.12	0.0514	294.264
AAGCTC_AAAGGGCT	912064	94760	208985	40838	567481	265837	68185	1904	40	231515	194040	27679	59514	106847	0.1	0.0516	295.286
CTCAGC_ATGAGTTT	812404	82087	186724	33270	510323	226498	57653	1725	35	224412	193688	30840	56688	106160	0.1	0.0515	311.44
TGCAGT_AAGGATGA	935506	106757	211059	39400	578290	277765	67530	1763	44	231188	191923	23408	55573	112942	0.1	0.0512	295.124
TAACCT_TAGTGATT	887712	88334	203340	35733	560305	263444	60345	1937	42	234537	191366	26183	57705	107478	0.09	0.051	304.017
ACCTAG_TTGTTGGC	852868	89991	193567	33262	536048	249294	62703	1835	53	222163	190668	26228	58904	105536	0.1	0.0508	299.496
CTTCAT_ATTGATGA	855667	96800	193079	37260	528528	242986	61049	1626	35	222832	187989	25205	53258	109526	0.1	0.0501	306.264
CTGCCA_TAGGTTAT	865681	93533	198596	37419	536133	236026	63628	1695	28	234756	184612	28221	51961	104430	0.11	0.0492	307.313
CACGTT_TATCAATG	793762	78301	180207	34678	500576	225046	59848	2212	26	213444	183590	24801	54348	104441	0.1	0.049	308.867
AAGCTC_TCCTTGCC	861523	112708	193623	36814	518378	241294	62035	1774	48	213227	182596	25640	57447	99509	0.1	0.0486	295.782
CCTCTA_AAAGGGCT	785979	74795	178805	31897	500482	225343	53601	1446	36	220056	179432	42896	49808	86728	0.09	0.0479	310.774
TGTATG_TATGCTTT	850671	114830	200037	38949	496855	235395	51783	1591	72	208014	178176	33755	49029	95392	0.1	0.0475	295.666
TAACTC_TTAGGTGT	773914	75416	170815	31691	495992	219879	69436	2454	35	204188	175661	28641	59598	87422	0.11	0.047	305.977
TTAGCA_GATGGTTG	724072	83433	157915	30251	452473	209314	50019	1715	23	191402	170459	24907	49079	96473	0.09	0.0457	314.026
CGAACA_GGACAAGA	706515	78831	157337	29807	440540	198801	48930	1685	24	191100	168493	24474	44874	99145	0.09	0.0452	309.608
CCCAAA_ATAATAGA	730409	63086	167897	28340	471086	210077	54799	1601	43	204566	167907	24221	49983	93703	0.1	0.0449	309.427
ATTGAG_AGTGAAGT	731820	84690	159071	29878	458181	219205	50536	1465	35	186940	167028	26036	48554	92438	0.09	0.0448	307.168
CTCCTG_AAATCTAA	732185	81012	161224	28673	461276	207028	53826	1651	8	198763	165009	18872	51296	94841	0.1	0.0442	310.376
ACCGCA_TCGTATCC	718289	77463	168498	30812	441516	203563	44260	1355	47	192291	164821	28307	44921	91593	0.1	0.0442	292.259
ATTGAG_TAGTTGTG	810503	102826	175386	34088	498203	237318	61774	2001	23	197087	164394	23556	54146	86692	0.1	0.0441	298.489
CAATCC_TACTCCCG	722292	82149	163067	30913	446163	201193	56846	1922	23	186179	161832	20667	53908	87257	0.11	0.0435	304.348
TATTTC_TACGGGCG	698354	73100	156914	29254	439086	202853	50784	1321	36	184092	157734	25162	43995	88577	0.1	0.0422	303.383
ATCCAA_TCGTATCC	729329	81639	168414	31647	447629	213769	44320	1513	36	187991	157265	21192	43331	92742	0.09	0.0423	295.983
CTATTA_TAGGTTAT	716314	75181	160587	30329	450217	203865	54089	1601	36	190626	156955	20315	47313	89327	0.1	0.0422	308.345
ATGGCC_TCTTACAA	697707	73485	158012	28618	437592	196027	54039	1465	34	186027	156866	25386	49311	82169	0.1	0.0421	303.36
CCGCGC_ATTGATGA	711699	81224	161441	29668	439366	199903	49328	1480	27	188628	154775	22354	44201	88220	0.1	0.0416	305.128
TTACGG_GTTCTCGG	654470	63166	142424	27353	421527	189350	60723	2453	28	168973	153770	25233	56629	71908	0.11	0.0413	307.195
TTCAAG_TACAGACT	675998	70455	151916	28053	425574	192792	51284	1664	24	179810	153551	22911	49335	81305	0.1	0.0413	304.703
CACGTT_TACAGACT	667107	63486	149081	27951	426589	192630	51249	2005	16	180689	151638	21381	47308	82949	0.1	0.0406	307.625
CGTGCT_ACCAATAA	718523	86034	165021	30539	436929	221584	31204	1114	23	183004	151491	21850	37235	92406	0.08	0.0408	291.656
TAGAGG_AAATCTAA	684531	76383	153391	29276	425481	195262	48183	1986	31	180019	151061	34432	41361	75268	0.09	0.0407	314.12
ATACTT_ATAAAGGC	700196	83839	155388	28214	432755	208623	48077	1970	29	174056	150461	18569	40798	91094	0.1	0.0406	294.805
TAATAG_ATGGTAGG	667874	75897	151456	28120	412401	198231	42551	1191	33	170395	149879	23996	39737	86146	0.09	0.0404	302.053
CCAATT_ATGGTAGG	658716	70331	147526	27673	413186	192828	47964	1526	31	170837	149061	25970	44213	78878	0.1	0.0401	301.95
ATTCGC_AAAGGGCT	693547	77105	148815	27724	439903	193804	63284	2508	33	180274	148428	19221	53622	75585	0.11	0.04	308.378
CACTGA_TACAGACT	652033	72001	144987	27173	407872	183183	51421	1559	38	171671	146584	22123	47438	77023	0.1	0.0395	303.602
CTTTCG_TAGTGATT	674932	66734	152114	27605	428479	185058	60578	2109	51	180683	146082	18223	53306	74553	0.11	0.0393	310.617
CCCTTC_TAGGTTAT	682820	78984	154136	30742	418958	201648	40594	1527	26	175163	144182	12770	31840	99572	0.08	0.0387	306.47
ACAAGC_TAGGTTAT	669155	69723	151911	29884	417637	193886	48881	1753	36	173081	143789	31019	43430	69340	0.1	0.0387	306.847
AGGCGA_ACTAGTCA	686220	61960	138446	26176	459638	196300	87035	4693	30	171580	143019	15517	66513	60989	0.14	0.0385	312.543
TTTACT_TATGCTTT	670960	80924	155484	27519	407033	198427	38750	1172	23	168661	142802	23224	38083	81495	0.09	0.0385	290.821
TTGGGT_TGCCTCGG	654908	79256	143235	28848	403569	187900	50162	1742	34	163731	142759	24267	47234	71258	0.1	0.0385	305.925
TGTATG_TAGTGATT	714644	83077	153140	29139	449288	205349	68209	2738	33	172959	141897	19893	55864	66140	0.12	0.0382	304.508
TGCGAA_TCTTACAA	661310	66829	156871	29419	408191	189741	52074	1306	30	165040	140940	21018	45490	74432	0.11	0.038	283.032
AGTCTG_TTAGGTGT	620845	62766	138909	25417	393753	177041	46940	1522	26	168224	140795	22648	44260	73887	0.1	0.038	314.454
AGGCGA_TTGTTGGC	632947	72330	145575	25990	389052	179684	43401	1090	28	164849	140218	20650	40112	79456	0.1	0.0378	299.579
CTCAGC_TCGTATCC	603096	53157	143935	26490	379514	151745	56764	2113	23	168869	139276	20423	49035	69818	0.14	0.0375	301.965
TTAGCA_ATGAGTTT	621657	64329	135731	24814	396783	181583	54251	2167	24	158758	137799	18411	48750	70638	0.11	0.0372	306.644
TGCAGT_TCGTATCC	623018	65647	149993	27286	380092	167316	51490	1577	24	159685	137621	18739	46220	72662	0.12	0.037	287.188
CGTAAG_TCCAAACG	579130	55592	132045	24199	367294	158252	48369	1458	28	159187	135872	19016	44922	71934	0.1	0.0367	312.498
TGAAAC_GCATCACA	554492	55196	126027	22196	351073	166602	34499	1171	22	148779	134841	17439	36321	81081	0.09	0.0365	300.106
ATACTT_AAGGATGA	622438	65785	141510	25659	389484	185048	42536	1195	20	160685	133820	24991	35285	73544	0.1	0.0362	299.026
GGGTCT_AAATCTAA	656272	79165	153514	30106	393487	190501	49449	1418	18	152101	133405	19294	43906	70205	0.11	0.036	282.967
CAAGAA_ATCAACTT	576506	58339	125983	23796	368388	161018	53561	2173	21	151615	133009	19691	47079	66239	0.11	0.036	310.876
TAACCT_TTGTTGGC	615939	70207	146999	24790	373943	180922	37725	833	37	154426	131325	22195	35373	73757	0.1	0.0355	289.404
CCTTGT_ATGGTAGG	564721	58622	127211	24165	354723	164949	39707	1166	15	148886	130648	18783	38485	73380	0.1	0.0354	303.481
ATGGCC_TAGTGATT	609484	68091	137082	24678	379633	174565	46221	1181	20	157646	129213	16806	41435	70972	0.1	0.0349	301.532
AAGCTC_TGGAATGT	604061	76322	133033	26289	368417	169569	45819	1306	18	151705	128949	18582	40788	69579	0.1	0.0349	299.782
AGCTTA_AAAGGGCT	633185	81077	146225	28349	377534	185032	34091	895	17	157499	128722	18339	34410	75973	0.1	0.0349	289.436
CCCTTC_TGTAACGT	594043	60646	132494	23698	377205	166749	52561	1767	16	156112	128477	20123	45117	63237	0.11	0.0347	299.661
ATTCGC_TCTTACAA	606877	68102	132694	25350	380731	169676	52363	1485	27	157180	128272	18509	43390	66373	0.11	0.0347	305.102
CACCAC_AAGGATGA	543412	58865	120022	21127	343398	153427	39649	1323	12	148987	128268	23932	40733	63603	0.1	0.0344	309.88
ATACTT_TTGTACGG	578084	60907	130187	25251	361739	166563	44785	1549	18	148824	126722	13682	38716	74324	0.1	0.0343	297.847
AGGCGA_TGCTCCAC	564638	67756	127919	25369	343594	159433	37481	1271	27	145382	124365	16053	36965	71347	0.09	0.0336	301.332
TGGCTT_ATAACATC	577621	67265	133019	25433	351904	168366	37475	1096	14	144953	123795	19897	32288	71610	0.1	0.0334	290.686
TTGTCC_GGTCCTAA	503219	50590	113299	19379	319951	144407	34968	969	13	139594	122990	19540	35297	68153	0.09	0.0333	309.665
CTTTCG_ATACATAC	523110	53463	117584	21782	330281	148067	44782	1543	27	135862	122109	19717	41050	61342	0.11	0.0331	304.252
TTGGTC_TACAGACT	551031	64027	123123	24589	339292	161553	34509	1091	24	142115	122094	19986	33852	68256	0.09	0.0331	297.285
AAGCTC_TACAGACT	592527	73399	129978	25540	363610	167651	47331	1436	17	147175	121455	16608	39324	65523	0.11	0.0329	297.905
CCAATT_TAGGTTAT	555484	55063	130548	21545	348328	163991	35544	1162	17	147614	120565	14713	33237	72615	0.1	0.0327	298.905
CTGCCA_GGTCCTAA	500777	43938	113122	20448	323269	128609	47457	1615	15	145573	120263	19588	43165	57510	0.11	0.0326	312.195
CGCTAT_TAGTTGTG	553070	62380	123886	22716	344088	157213	41047	1314	19	144495	120246	17722	37031	65493	0.1	0.0327	303.673
TTAGCA_TGTAACGT	575403	67299	132383	26142	349579	166742	39364	1089	26	142358	119170	18747	32624	67799	0.1	0.0323	296.517
TAGAGG_AGCATATG	527461	55728	120540	21335	329858	154070	41166	1406	27	133189	118650	17351	39492	61807	0.11	0.0322	298.676
CTATTA_TGCTCGGA	502485	57690	113667	20588	310540	142980	34153	968	18	132421	117993	18385	34145	65463	0.09	0.0321	306.71
TGCTCG_ACTGCATC	551380	69250	125954	22960	333216	163352	34707	959	13	134185	117887	17174	30283	70430	0.1	0.032	288.772
TGTGGC_TCTTACAA	515113	52185	113992	21203	327733	143855	43139	1746	28	138965	117603	16219	39433	61951	0.11	0.0319	311.261
GAAGGT_AAGGATGA	641236	74291	149054	33392	384499	206816	45275	1338	16	131054	117374	30395	32374	54605	0.1	0.0318	274.584
TACACA_TAGGTTAT	551400	55992	124026	22622	348760	164500	44839	1532	17	137872	117202	21030	37060	59112	0.1	0.0318	296.764
CGAACA_ATAAAGGC	506490	59079	115226	20796	311389	142583	35179	1093	22	132512	117095	20551	36422	60122	0.1	0.0318	304.413
CACGTT_AGCATATG	482834	47338	112122	19197	304177	136770	35343	1028	26	131010	116909	16516	37466	62927	0.1	0.0317	304.876
ATCCAA_TACTCCCG	508896	55342	118610	22190	312754	144741	32231	1058	26	134698	116427	15236	32713	68478	0.09	0.0316	301.018
CGTGCT_TGTAACGT	584810	71736	128185	24731	360158	181060	35078	1710	16	142294	116094	13135	22741	80218	0.08	0.0315	296.371
TTCTTT_GATGGTTG	471583	49018	104085	19081	299399	134683	35155	1164	22	128375	115153	17791	34654	62708	0.09	0.0313	313.586
ATAACG_AGCCGTTT	516887	64932	121557	23192	307206	144908	32660	953	18	128667	114736	16142	33452	65142	0.1	0.0312	286.58
GGGAGC_AGCATATG	515076	56145	122941	24259	311731	149586	34696	1143	27	126279	113993	19574	32557	61862	0.1	0.0309	291.063
GGCCTC_AAAGGGCT	525438	55995	125329	24990	319124	152349	33048	816	12	132899	113887	24425	27843	61619	0.1	0.0309	285.869
GGCCTC_TCTTACAA	582860	70162	137659	27687	347352	179087	35465	1008	22	131770	113700	23829	29527	60344	0.09	0.0308	271.923
CCTCTA_ATACATAC	480803	51400	109050	21005	299348	132946	35843	1154	21	129384	113185	15756	35110	62319	0.1	0.0308	310.55
AGGCGA_ATAATAGA	503044	50140	116926	20866	315112	144705	35405	1062	41	133899	112320	16264	32306	63750	0.1	0.0305	301.517
TTGTCC_ATCAACTT	484591	50343	109252	19688	305308	140157	35311	899	22	128919	111879	14980	35497	61402	0.1	0.0304	307.064
ACCTAG_ATGAGTTT	487772	53593	109912	20601	303666	140186	35127	1108	35	127210	111643	17451	32148	62044	0.1	0.0304	303.27
CCAATT_AAGGATGA	484997	50830	109886	20075	304206	134144	34982	1179	20	133881	111521	16756	36848	57917	0.1	0.0303	307.412
ACAAGC_AAATCTAA	503508	40987	103473	20672	338376	130943	69395	2702	13	135323	111362	14288	56414	40660	0.16	0.0301	316.578
TTGGTC_TAGTGATT	533459	50331	110826	19436	352866	154307	58329	2491	23	137716	111036	14561	44539	51936	0.13	0.0302	309.279
CAAGAA_ACTAGTCA	491571	52165	110463	21299	307644	139692	34888	978	19	132067	110900	19430	30282	61188	0.09	0.0302	311.499
TAGGAC_TACCTATC	524488	70598	117086	22825	313979	147669	38360	1001	26	126923	110464	16883	36055	57526	0.1	0.0301	296.352
AAGTAT_TGGACTTG	485119	51765	106833	19648	306873	138913	39743	1220	22	126975	110248	12879	36738	60631	0.1	0.03	308.347
ATGGCC_ATATTCTG	487127	57739	112603	20889	295896	142137	28621	895	21	124222	110221	16551	32243	61427	0.09	0.03	293.786
ACATCT_TGGACTTG	498086	56925	113154	21375	306632	144877	34507	975	23	126250	109839	17683	32698	59458	0.09	0.0299	301.191
CCGCGC_ATGAGTTT	462353	49666	105510	19689	287488	129807	29784	1048	33	126816	109095	13367	29210	66518	0.09	0.0297	304.216
TTGGGT_TGGAGCCG	510260	66419	116061	21750	306030	147499	34092	1015	38	123386	108917	19064	31027	58826	0.1	0.0296	292.669
TATTTC_TGCCTCGG	460327	50958	104939	18991	285439	130472	29147	920	23	124877	108589	17527	30301	60761	0.09	0.0295	310.155
TGCAGT_AGCGGGCA	517372	58860	111443	21596	325473	155696	44894	1769	18	123096	107213	16230	35525	55458	0.11	0.0292	298.292
CCCAAA_ATAACATC	465029	52222	103773	19641	289393	129051	34951	1124	29	124238	107199	14597	32433	60169	0.1	0.0292	307.135
ACCGCA_ATTGATGA	458119	48605	102907	18525	288082	130169	33377	933	13	123590	106748	14716	31538	60494	0.09	0.0291	307.074
CTTCAT_ATAATAGA	468720	40629	105176	18282	304633	135421	38685	1332	14	129181	106447	15284	35122	56041	0.1	0.0287	309.362
GAAGGT_TAGTGATT	567287	69375	134036	28413	335463	174008	37240	1056	18	123141	106123	17630	31591	56902	0.1	0.0289	277.57
CAGACT_GGTCCTAA	430680	38301	99747	18785	273847	120810	32082	1024	13	119918	105693	17929	30518	57246	0.09	0.0287	308.841
ACAAGC_AAAGGGCT	517364	64904	121261	26485	304714	154059	29041	867	12	120735	105382	22079	24759	58544	0.09	0.0287	284.72
CTTGGA_ATAAAGGC	442614	43855	104012	17664	277083	125601	30992	833	29	119628	105303	15657	31036	58610	0.1	0.0287	303.385
ACGCCG_AACCTACG	444206	42805	105307	19597	276497	126646	31541	910	17	117383	105058	13429	30203	61426	0.09	0.0285	300.331
ATTGAG_AAAGGGCT	481519	57647	107638	20826	295408	140552	28048	965	28	125815	104791	19177	28959	56655	0.09	0.0286	305.003
AGTCTG_GAACTTCG	413153	42673	92152	17027	261301	118307	27502	1037	15	114440	104553	17006	30452	57095	0.09	0.0283	313.431
CGAGTC_TCCAAACG	450274	45347	100443	18919	285565	124304	36854	1400	17	122990	104284	10480	35311	58493	0.1	0.0283	313.902
TTCTTT_TTTCTCAC	467279	53605	107882	20282	285510	133015	29681	760	27	122027	104107	12936	30717	60454	0.09	0.0283	299.383
CGCTAT_AAAGGGCT	471366	43696	107501	18846	301323	136166	37988	1123	18	126028	104007	17282	32877	53848	0.1	0.0283	302.489
CAATCC_TACAGACT	469068	53018	103123	19356	293571	131500	36612	1419	19	124021	103891	13094	35334	55463	0.1	0.0283	308.259
TTAGCA_ATATTCTG	452865	49863	102166	20159	280677	131157	32174	1176	15	116155	103521	35192	28741	39588	0.09	0.0282	310.364
TTGTCC_TACCTATC	505586	64042	114844	23197	303503	153050	30971	1036	25	118421	102519	25238	25347	51934	0.09	0.0279	294.67
GTGGTG_GTAGGTAA	507160	62913	120546	26541	297160	151175	32308	884	27	112766	101979	16197	29439	56343	0.1	0.0278	278.262
AACGGC_ACCAATAA	418241	41377	95135	17029	264700	112461	32997	1241	26	117975	101957	14186	34752	53019	0.1	0.0278	309.543
CAAGAA_TTGTTGGC	458549	54770	103836	19952	279991	126400	32673	942	25	119951	101857	15170	30387	56300	0.1	0.0278	308.647
CGTAAG_AAGCCCAA	464309	58451	103054	20088	282716	130923	30542	918	11	120322	101446	15442	28915	57089	0.09	0.0277	301.955
ATAACG_AAATCTAA	433565	43473	99021	18847	272224	121801	29713	993	25	119692	100851	14288	28908	57655	0.09	0.0275	307.912
CACTGA_TACTCCCG	439896	42875	96607	18124	282290	124635	42070	1540	20	114025	100612	14367	36340	49905	0.12	0.0274	302
TTTACT_AAATCTAA	436797	47982	97692	18579	272544	124424	29542	919	21	117638	100281	13843	26976	59462	0.09	0.0274	309.254
CCCAAA_AAAGGGCT	457542	45825	92856	17347	301514	123891	53203	2786	19	121615	100096	11364	41548	47184	0.13	0.0272	319.407
ATGGCC_AGGCAAAC	447407	55285	102300	18529	271293	129242	30118	847	18	111068	99843	14755	27157	57931	0.1	0.0273	290.634
TTCTTT_TATGCTTT	482882	57762	109756	19762	295602	142236	30878	1103	22	121363	99820	15828	30252	53740	0.09	0.0272	295.074
CTCCTG_TATGCTTT	474428	55990	107264	19694	291480	134033	33862	1064	10	122511	99347	14436	28962	55949	0.1	0.0271	300.298
TGATGA_ATTGGACC	471346	59828	108619	20512	282387	138501	31471	956	19	111440	99041	13338	29320	56383	0.1	0.027	287.536
ATTCGC_AAGGATGA	447557	44424	103152	17866	282115	126888	34994	937	10	119286	99009	14156	30753	54100	0.11	0.027	297.689
CCCTTC_ATCAACTT	438383	44005	97838	18221	278319	128281	34081	906	22	115029	98965	14412	30699	53854	0.1	0.027	295.133
AACGGC_ATGGTAGG	405759	47298	90535	16707	251219	112064	27055	1111	16	110973	98603	13778	32404	52421	0.1	0.0269	305.573
AAGTAT_GTAGGTAA	429360	40910	93742	17935	276773	125061	35853	1007	8	114844	98508	12962	30664	54882	0.1	0.0269	314.605
TATGCG_GGTCCTAA	409322	39657	92710	16131	260824	118139	29088	970	12	112615	98466	13336	29626	55504	0.1	0.0268	301.482
CTCCTG_TCCAAACG	416136	40589	96162	17834	261551	113641	30714	1017	28	116151	98071	16715	31504	49852	0.1	0.0268	310.552
TTAGCA_GGTCCTAA	423086	41698	89532	18656	273200	123651	36158	1780	9	111602	97762	35460	26811	35491	0.1	0.0266	323.319
CTTCAT_ACCAATAA	446305	49670	98853	19951	277831	123629	37399	1342	18	115443	97410	12668	33748	50994	0.1	0.0266	308.764
GGACCG_TCTTACAA	469132	55715	111265	22821	279331	140392	27599	651	26	110663	97271	17843	23923	55505	0.09	0.0266	277.418
AGGCGA_TGACCGTT	451648	59017	100407	19881	272343	130887	30220	800	12	110424	96879	13751	27045	56083	0.1	0.0265	293.328
CATCGG_AAGGATGA	415449	38172	91381	16297	269599	117774	38964	1651	18	111192	95147	13166	35640	46341	0.11	0.026	308.89
TAATAG_TGGACTTG	419311	49165	92655	17562	259929	119262	30486	820	24	109337	95129	11703	30032	53394	0.1	0.026	304.742
ACATCT_TACCGCAG	429635	48152	97520	19715	264248	120312	37082	1309	15	105530	94120	11878	35354	46888	0.11	0.0257	293.5
CAATCC_TCCAAACG	400947	39046	92769	17128	252004	114429	27201	858	17	109499	93704	14301	26654	52749	0.09	0.0256	303.655
TAACTC_TAGTGATT	428438	38872	89640	16353	283573	116874	49944	2150	15	114590	93612	13683	38395	41534	0.14	0.0255	313.245
CCGCGC_TAGGTTAT	456021	46849	111455	20750	276967	136280	23873	984	10	115820	93606	17685	20337	55584	0.09	0.0254	289.568
ACAGTG_TAGGTTAT	438123	47480	102816	19528	268299	124675	31676	887	12	111049	93539	14511	29177	49851	0.1	0.0256	298.394
AGCACC_TATGCTTT	425655	48723	96325	17610	262997	116498	35553	1214	11	109721	93481	14591	32421	46469	0.11	0.0255	302.617
TAGGAC_GTTCTCGG	398064	42838	89822	17306	248098	114455	32023	1319	19	100282	92820	13804	31040	47976	0.1	0.0254	296.188
TTGGTC_AATCGCAT	424907	47747	96167	18450	262543	124239	30685	858	16	106745	92393	12613	28829	50951	0.1	0.0253	299.001
TAGAGG_ATCAACTT	417437	54759	89819	16956	255903	119514	30995	1147	18	104229	91736	12904	28083	50749	0.1	0.025	304.12
CAATCC_TACGGGCG	394285	37979	87491	15978	252837	109925	35804	1562	21	105525	91712	12883	34399	44430	0.11	0.0251	309.445
TACACA_GAACTTCG	410630	51234	93365	18953	247078	121363	26092	738	14	98871	91614	14254	25114	52246	0.09	0.025	289.37
CGCTAT_GCCTAAGA	357514	30946	81368	13703	231497	98257	31287	1086	19	100848	91492	12865	31777	46850	0.1	0.025	308.476
CAATCC_GGTCCTAA	380592	43686	83756	15627	237523	106125	27275	951	12	103160	91410	14792	24732	51886	0.1	0.025	310.234
TGCGAA_TGTAACGT	471236	55944	110883	22527	281882	141196	31015	783	20	108868	91020	12693	25950	52377	0.1	0.0249	275.701
TAACTC_GAAAGTCT	353716	33320	78263	13725	228408	94684	28130	868	17	104709	90862	15229	28884	46749	0.09	0.0248	320.19
CCTCTA_GGAGCGAT	367780	32581	79108	14916	241175	100157	36358	1211	11	103438	90780	14186	32354	44240	0.12	0.0248	315.34
CCTTGT_AAATCTAA	416401	39671	91910	17520	267300	117120	38902	1149	16	110113	90348	12632	33517	44199	0.11	0.0247	310.699
GGCCTC_TTTCTCAC	424289	49995	99759	19736	254799	124852	26695	747	17	102488	90307	14874	26763	48670	0.1	0.0246	279.56
CCGCGC_TCTTACAA	414503	47649	93373	18521	254960	114725	28186	846	20	111183	90056	15812	24302	49942	0.1	0.0247	304.519
CGGTTG_ATAAAGGC	403424	48637	93293	17834	243660	115765	23791	663	17	103424	89963	16573	24939	48451	0.09	0.0246	299.776
CTCAGC_ATAATAGA	394226	39963	91802	16521	245940	106170	30857	1005	10	107898	89659	15232	28305	46122	0.1	0.0245	313.31
CTTCAT_TTGTTGGC	443759	55136	103567	18959	266097	133915	24044	722	19	107397	89641	13646	24167	51828	0.1	0.0245	283.201
ACAGTG_TACGGGCG	410699	45662	94837	19470	250730	121286	28086	762	17	100579	89023	12305	24541	52177	0.1	0.0244	293.045
CATCGG_TACAGACT	414720	55748	94360	18621	245991	122016	20494	616	20	102845	88990	10839	23656	54495	0.09	0.0244	296.047
CAGACT_TTCACGAA	380445	40719	86921	16537	236268	108346	27505	928	15	99474	88822	14086	27826	46910	0.09	0.0243	304.041
CAGACT_TGTAACGT	430830	43656	90901	18702	277571	116746	48865	2520	21	109419	88736	11163	36900	40673	0.13	0.0243	309.735
GGGTCT_TTAGGTGT	422343	44411	98641	18909	260382	127769	29903	790	22	101898	88648	13986	27659	47003	0.1	0.0242	285.643
CGTGCT_TACAGACT	394409	46361	90184	16586	241278	110072	25271	759	21	105155	88615	12690	26203	49722	0.09	0.0243	306.756
TGAAAC_GAAAGTCT	368587	38526	83649	14842	231570	99727	29728	1009	9	101097	88157	12519	28089	47549	0.1	0.024	310.316
TATTTC_TGACCGTT	391234	47484	86367	16211	241172	112028	27740	795	14	100595	87997	11272	25538	51187	0.1	0.0241	301.114
CACTGA_AATCGCAT	377025	35205	86169	14880	240771	110884	28219	837	14	100817	87879	11278	26785	49816	0.1	0.0241	303.463
ATACTT_GTAGGTAA	424125	53269	95951	20344	254561	133489	22519	814	7	97732	86833	10921	15266	60646	0.09	0.0237	279.512
CACGTT_TGCCTCGG	332521	27983	79468	13006	212064	96665	15481	584	8	99326	86692	15359	22080	49253	0.08	0.0235	302.652
TGAAAC_ACTGCATC	424241	65276	92863	18007	248095	122051	27419	1072	18	97535	86599	10038	24062	52499	0.1	0.0237	292.859
TTGGTC_TGACCGTT	406521	55473	91008	18100	241940	116790	25141	795	11	99203	86536	13273	23156	50107	0.09	0.0237	297.184
TAATAG_AACTCGTA	363373	38004	85343	14758	225268	104336	23554	703	11	96664	86329	15508	23260	47561	0.09	0.0236	300.298
AGGCGA_TCTTACAA	392254	36385	81333	15681	258855	113680	41654	2154	12	101355	86226	15875	31444	38907	0.12	0.0236	315.861
CTTGGA_GAACTTCG	334758	32172	77246	13126	212214	94391	22809	763	8	94243	86181	14335	24032	47814	0.09	0.0236	311.348
AGCTTA_TGGAATGT	409366	46371	92688	17709	252598	118230	31589	956	12	101811	86133	11461	26091	48581	0.11	0.0236	291.858
TGCAGT_TTGTAGAA	387005	47739	85769	16384	237113	115122	25792	787	23	95389	84507	15274	24749	44484	0.09	0.0232	296.631
ATAACG_ATATTCTG	354609	40715	79037	15405	219452	98495	24608	738	15	95596	84346	12351	25587	46408	0.09	0.0231	311.934
AAGTAT_GACTTGTT	358780	40781	77422	15055	225522	104629	25033	818	13	95029	84167	14430	23539	46198	0.09	0.023	313.749
CGTAAG_ATATTCTG	354879	37542	80019	15219	222099	100679	25461	812	11	95136	83737	11993	25146	46598	0.09	0.023	312.423
ATTGAG_GGAGCGAT	363245	34790	74625	14321	239509	98966	43760	1734	16	95033	83582	13543	38295	31744	0.14	0.0229	308.966
ACGCCG_TTAGGTGT	373028	39320	85372	16282	232054	104905	28479	713	15	97942	83544	11757	24728	47059	0.1	0.0229	300.539
ATCCAA_TGGGTGGG	382296	41911	85957	16568	237860	112203	28937	905	13	95802	83411	13772	26310	43329	0.1	0.0228	298.219
CCTACC_AGCGGGCA	334227	30438	78028	13129	212632	88826	27749	841	10	95206	82564	12173	27036	43355	0.11	0.0226	300.67
CACGTT_AAAGGGCT	363189	37517	81768	15164	228740	103717	25449	764	9	98801	82242	15103	23343	43796	0.09	0.0226	307.532
AGTCTG_AATCGCAT	354804	33721	82280	14038	224765	103308	25057	594	14	95792	82191	11788	24603	45800	0.1	0.0225	304.012
ATTCGC_TACCGCAG	405600	53086	93896	19389	239229	121490	23224	899	17	93599	81804	9115	20744	51945	0.09	0.0224	284.755
AGTCTG_AGGCAAAC	356057	31874	78525	14286	231372	102647	34819	1577	17	92312	81768	11924	30443	39401	0.12	0.0224	304.225
ACAAGC_TACTCCCG	381525	46178	86453	17693	231201	106467	29944	883	16	93891	81726	10392	27239	44095	0.1	0.0224	297.045
CCGCGC_TGGACTTG	355785	31458	73834	14047	236446	97568	43167	2354	26	93331	80727	8448	36098	36181	0.14	0.0221	317.291
CACCAC_TACCTATC	362359	43121	82082	15598	221558	101702	26103	896	21	92836	80493	10318	25599	44576	0.1	0.0221	300.529
GGGTCT_GATGGTTG	368436	38445	88291	17296	224404	113087	22687	736	8	87886	80443	12547	23074	44822	0.09	0.022	281.994
AGCACC_TCTTACAA	337907	32197	76896	13732	215082	95159	24072	774	13	95064	80049	12318	23284	44447	0.09	0.022	310.84
AGTCTG_ATACATAC	362594	42478	82859	16224	221033	103406	26850	826	18	89933	79738	10892	25463	43383	0.1	0.0219	298.935
CGTAAG_TTGTACGG	320011	36591	72340	14378	196702	90494	21928	584	14	83682	79378	11433	22871	45074	0.1	0.0218	305.164
CGAGTC_TAGTTGTG	350826	38350	78974	14599	218903	102233	22790	646	18	93216	78500	13544	22579	42377	0.09	0.0216	305.677
TTCTTT_TGGGTGGG	344510	34237	78740	14222	217311	102283	24614	742	14	89658	78470	11117	22169	45184	0.09	0.0215	302.852
CGTAAG_ACAGAGCA	326243	28981	74523	12812	209927	91309	28122	1068	9	89419	78245	9639	27127	41479	0.11	0.0214	310.391
TTTACT_ATACATAC	347110	40537	79431	14150	212992	98085	26327	749	14	87817	77899	12433	26316	39150	0.11	0.0214	293.116
ATTGAG_GAAAGTCT	316292	30145	71909	13012	201226	86623	23915	731	9	89948	77718	14032	22720	40966	0.1	0.0213	313.022
CGTAAG_TAGGTTAT	360268	38924	83583	14812	222949	106667	22299	596	11	93376	77561	13093	22102	42366	0.1	0.0213	300.813
CCGCGC_AGCGGGCA	326777	31162	72241	13779	209595	90588	29982	1108	17	87900	77246	9292	28556	39398	0.11	0.0212	307.655
AGGCGA_TACAGACT	363813	44490	83309	16483	219531	103316	24592	727	10	90886	77238	12599	22839	41800	0.09	0.0212	296.576
TTCAAG_TATCAATG	351454	37057	77437	14811	222149	97596	32833	936	23	90761	77221	10092	28598	38531	0.12	0.0212	304.657
ACTAAT_TGTCCAAT	348600	45651	77931	15580	209438	99173	22098	735	18	87414	77165	11383	21540	44242	0.09	0.0212	299.336
CGTAAG_GGACAAGA	314119	33513	70459	13297	196850	87020	21956	674	10	87190	77071	14598	21370	41103	0.09	0.0212	311.728
AATTCA_TAGTGATT	352735	25898	76766	12708	237363	94126	44563	2138	12	96524	76972	8216	35313	33443	0.15	0.0207	314.004
CAAGAA_TGGAGCCG	349077	39395	75443	16964	217275	106748	22488	915	12	87112	76698	47700	11557	17441	0.08	0.021	320.241
TTCAAG_TTAGGTGT	328804	37058	72959	13555	205232	92184	22346	848	15	89839	76589	13507	22489	40593	0.09	0.0211	312.664
GCTTAA_TTGTACGG	399286	51953	98439	22138	226756	118410	24089	628	13	83616	76556	16681	20018	39857	0.1	0.021	270.464
CGTAAG_AAATCTAA	339126	38351	75239	14714	210822	96031	23874	658	16	90243	76516	13668	21978	40870	0.09	0.021	308.81
CTGCCA_TGACCGTT	342374	36893	76253	12979	216249	92971	31150	1021	17	91090	76470	10819	29306	36345	0.12	0.021	304.817
CACTGA_TGACCGTT	332518	41742	73153	13509	204114	91781	25884	775	15	85659	76193	9471	26595	40127	0.1	0.0209	306.422
CGAGTC_AAATCTAA	334744	37450	73719	14038	209537	93557	24581	831	18	90550	76152	12091	24025	40036	0.1	0.0209	311.286
TTAGCA_GGCTGCAG	308711	32136	69670	13485	193420	86730	22163	766	11	83750	75759	15764	21551	38444	0.1	0.0208	306.617
TGATGA_TACAGACT	372826	40633	83452	16091	232650	113311	29733	1112	18	88476	75695	9146	24398	42151	0.1	0.0208	293.951
AACGGC_AATCGCAT	330858	33173	75579	14208	207898	94643	26607	789	8	85851	75677	11432	22716	41529	0.11	0.0208	298.64
TGTGGC_AAGGATGA	336550	34118	76001	12764	213667	100869	23939	642	7	88210	75190	11597	21491	42102	0.1	0.0206	302.784
AACGGC_TGGACTTG	300007	29587	69536	12835	188049	81924	19853	648	15	85609	75176	7312	22749	45115	0.09	0.0206	309.572
ATCCAA_AACCTACG	317654	33894	72713	14189	196858	88115	23444	760	12	84527	74928	11671	22869	40388	0.09	0.0206	306.996
CTATTA_TATGCTTT	335776	31878	80707	13796	209395	91629	26035	836	12	90883	74800	10590	25177	39033	0.11	0.0204	303.08
ACAGTG_ATGGTAGG	327051	34406	71624	13539	207482	96406	25388	1114	12	84562	74639	8989	24444	41206	0.1	0.0205	303.503
ATTGAG_ACTGCATC	331099	39268	76119	13516	202196	92299	25331	733	16	83817	74566	9402	24903	40261	0.11	0.0205	294.773
ACCTAG_ACCAATAA	311254	27068	71674	12796	199716	89950	22472	635	17	86642	74559	7842	22303	44414	0.09	0.0205	305.969
CCTTGT_GTGGACAT	301457	33422	66545	12439	189051	83399	20683	620	11	84338	74482	11336	19776	43370	0.09	0.0205	312.932
ACATCT_GTAACTTA	302381	29059	69594	13185	190543	83555	24436	727	10	81815	74188	9709	24233	40246	0.11	0.0204	302.29
AATTCA_ATATTCTG	308466	32765	69764	13426	192511	85545	21954	593	8	84411	74090	9464	22486	42140	0.09	0.0204	309.857
TACCGA_TACAGACT	325401	33645	74396	14025	203335	91861	25692	760	9	85013	73922	10271	24543	39108	0.1	0.0203	299.247
CCACAG_ATAACATC	300309	32951	68776	13339	185243	81928	20782	639	14	81880	73741	11929	19633	42179	0.1	0.0202	306.741
CCAATT_TGACCGTT	352810	51603	77196	15152	208859	104612	18629	786	13	84819	73347	6787	14617	51943	0.09	0.0202	295.976
GTCCGT_ATTGGACC	365252	49899	82528	16477	216348	109985	21773	1051	14	83525	73113	6436	15196	51481	0.09	0.0201	292.759
TGTATG_ATTGATGA	347404	41688	77036	14126	214554	105005	22114	764	11	86660	72957	10946	19483	42528	0.09	0.02	299.569
TATTTC_GAAAGTCT	292707	28947	64641	11430	187689	77013	24108	841	8	85719	72794	12769	22191	37834	0.1	0.02	315.933
ACCTAG_AAATCTAA	320886	34050	72567	14525	199744	93175	21503	646	16	84404	72587	11842	20316	40429	0.09	0.02	301.24
AGGCGA_TATCAATG	327781	34237	78069	15004	200471	94303	21455	681	10	84022	72265	10680	20653	40932	0.09	0.0198	296.215
CCTACC_AATCGCAT	337091	36622	73879	14702	211888	87113	35821	1669	12	87273	72146	8233	29636	34277	0.14	0.0198	306.566
ACCGCA_ATTGTGTC	327864	39432	73689	13921	200822	94145	24537	684	21	81435	72086	8885	23595	39606	0.1	0.0198	300.922
TTGGTC_TTGTACGG	314862	31390	71974	12805	198693	89706	24676	981	11	83319	71989	11910	24574	35505	0.1	0.0197	300.67
CGGTTG_TGGGTGGG	331042	39385	75908	16072	199677	97388	20379	684	22	81204	71928	10591	21589	39748	0.09	0.0198	298.959
TGTGGC_GAACTTCG	303972	34109	69856	13419	186588	87850	20211	606	7	77914	71883	11797	20156	39930	0.09	0.0197	300.085
GTATAT_TACGGGCG	365049	48229	86032	18419	212369	110686	20512	655	16	80500	71378	10478	19582	41318	0.09	0.0196	275.017
ATACTT_TAGTTGTG	344199	34190	71171	14206	224632	102199	34424	1871	10	86128	71297	6802	20865	43630	0.12	0.0195	309.866
ATAACG_GACCAATA	296635	30482	68033	11949	186171	81705	23059	651	7	80749	71278	9857	22039	39382	0.11	0.0196	301.47
ACAGTG_GAACTTCG	295773	30918	67283	13024	184548	84201	21840	886	12	77609	71196	8673	19900	42623	0.1	0.0196	306.088
CATCGG_ATTGATGA	324067	25933	69376	12707	216051	95253	35440	1268	16	84074	71180	13755	26848	30577	0.13	0.0195	309.613
AATTCA_GTTCTCGG	274974	27698	62003	10878	174395	75638	19814	616	6	78321	70997	12013	19783	39201	0.09	0.0195	315.49
CACCAC_ATTGATGA	318353	32982	68140	13215	204016	87926	31512	1402	15	83161	70969	8342	28065	34562	0.12	0.0195	311.378
GGCCTC_ACCAATAA	339851	39612	80089	16800	203350	98809	23233	537	17	80754	70915	10486	20722	39707	0.1	0.0195	283.539
TGCAGT_GTTCTCGG	299477	30996	68106	12905	187470	85856	22919	580	16	78099	70815	10976	22192	37647	0.1	0.0195	301.625
GGGTCT_TAGTTGTG	359785	43976	85208	17660	212941	106916	24164	580	16	81265	70616	11557	20946	38113	0.1	0.0194	275.765
CCAATT_GCTCACCG	277659	26788	64899	11417	174555	73849	21032	639	15	79020	70471	10893	21351	38227	0.1	0.0194	310.463
ATTCGC_ACGTCGTC	338375	49012	76253	14607	198503	98757	19715	533	18	79480	70208	7425	19758	43025	0.1	0.0193	283.766
ATAACG_TCCTTGCC	305550	38941	69993	13271	183345	85976	18040	557	13	78759	70166	10325	18800	41041	0.09	0.0193	298.538
TGCTCG_ATTGGACC	336140	44002	75794	14768	201576	96236	24303	930	8	80099	70119	8506	22742	38871	0.1	0.0193	284.265
TGCGAA_ACAGAGCA	327269	37312	75374	14956	199627	94312	23257	709	23	81326	69875	10127	21188	38560	0.1	0.0192	287.05
CCCTTC_ATTGGACC	273280	21245	63641	11000	177394	68694	25830	1365	9	81496	69735	9206	26253	34276	0.12	0.0192	311.023
CCGCGC_ATTGGACC	268065	19110	64732	11170	173053	69824	20780	666	10	81773	69670	8597	18810	42263	0.1	0.0192	314.864
ATAACG_ATAATAGA	295850	31339	67519	12139	184853	85297	16726	688	8	82134	69329	12912	15041	41376	0.08	0.019	311.475
CGAGTC_GATGGTTG	285160	32941	63164	12041	177014	80249	18875	545	19	77326	69204	12163	18976	38065	0.09	0.019	311.633
TAGGTA_TATCAATG	324385	29159	67373	12838	215015	95008	37502	1778	11	80716	69116	9048	28376	31692	0.13	0.019	312.509
ACCTAG_ACTAGTCA	295123	29664	68102	12619	184738	85659	17677	486	7	80909	69107	11739	16399	40969	0.09	0.019	303.855
TTTACT_TTGTACGG	315207	36314	69321	13421	196151	88850	26450	1138	14	79699	69090	11450	24458	33182	0.1	0.019	305.555
AATTCA_AAGCCCAA	307283	33838	70293	12400	190752	85680	20421	743	6	83902	69040	12342	18843	37855	0.09	0.019	304.724
TTCTTT_TTGTTGGC	351732	36074	73495	14222	227941	102389	41451	1751	24	82326	69019	7824	30663	30532	0.15	0.019	301.69
CTGCCA_GACTTGTT	294296	33836	66770	12524	181166	81557	19901	754	8	78946	69010	6684	14065	48261	0.09	0.019	304.634
TTCAAG_AACCTACG	284304	28053	64939	11181	180131	80886	20655	529	10	78051	68893	11965	20383	36545	0.1	0.0189	306.999
TGATGA_GCCTAAGA	308138	30691	68292	12503	196652	93746	26850	829	20	75207	68881	9333	23468	36080	0.11	0.0189	292.896
CCTTGT_ATTGATGA	316627	34869	70368	13489	197901	93874	20240	811	12	82964	68829	11578	18686	38565	0.09	0.0189	308.218
AGCACC_GGTCCTAA	291883	24054	59673	11137	197019	80221	36862	2022	16	77898	68820	8596	31988	28236	0.14	0.0189	315.783
CGTGCT_ATACATAC	309729	30037	70428	12152	197112	91584	28365	951	9	76203	68333	9200	24177	34956	0.12	0.0188	289.43
ACCGCA_TGGACTTG	340751	47388	78998	17091	197274	100651	20365	600	6	75652	68291	9001	18630	40660	0.09	0.0188	280.716
TACACA_ATTGTGTC	314324	42465	72934	14061	184864	91312	16489	483	23	76557	68179	6890	20629	40660	0.09	0.0188	293.024
CTTCAT_AAGGATGA	297532	28753	67547	11953	189279	83194	25539	752	9	79785	68170	9830	22935	35405	0.11	0.0188	307.763
CCTCTA_AGCATATG	285443	29069	65399	11478	179497	78324	23138	684	11	77340	68087	9988	23217	34882	0.11	0.0187	304.79
TACACA_TGGACTTG	335579	38832	76771	15378	204598	100871	26387	961	14	76365	68064	12051	21949	34064	0.1	0.0187	280.701
AGCTTA_TGGGTGGG	316282	36284	72378	13812	193808	93082	20437	714	14	79561	67962	11455	19261	37246	0.09	0.0187	294.161
CCGCGC_ACCAATAA	310961	23932	65587	11835	209607	85795	39004	2123	13	82672	67942	7572	29746	30624	0.15	0.0187	315.082
ATGGCC_ATAATAGA	314732	38545	69649	12909	193629	89725	23035	861	12	79996	67674	11277	20362	36035	0.1	0.0186	306.395
CCCAAA_GGACAAGA	268675	22517	62075	10753	173330	73854	20881	663	15	77917	67581	10338	21115	36128	0.1	0.0186	311.627
TGCGAA_TATGCTTT	384992	57863	95567	20878	210684	111647	21807	494	11	76725	67560	10844	19314	37402	0.11	0.0186	258.918
TACACA_ATAATAGA	296633	30730	69028	12605	184270	84092	20231	668	13	79266	67539	10642	19478	37419	0.09	0.0185	300.19
ACAAGC_TACCTATC	305493	31805	70185	12960	190543	84389	26990	698	10	78456	67290	9719	23764	33807	0.12	0.0185	300.286
ACTAAT_GTAGCGGA	288905	30579	68821	13205	176300	82338	19599	562	11	73790	67263	11852	18512	36899	0.1	0.0185	291.832
CACTGA_GATGGTTG	264899	25708	60964	10122	168105	77261	15629	746	5	74464	67254	9739	17036	40479	0.09	0.0185	310.349
AGTCTG_TGACCGTT	306587	35029	68890	14013	188655	86360	23381	675	17	78222	67191	7513	21998	37680	0.1	0.0185	303.582
TAACCT_TGCCTCGG	305017	34753	71513	13607	185144	89645	19805	575	16	75103	67190	8288	20341	38561	0.09	0.0185	286.175
CTCAGC_GATGGTTG	269450	25336	59649	10891	173574	76880	20329	666	10	75689	67104	10180	19895	37029	0.09	0.0184	321.57
TAGAGG_TAGTGATT	325007	36715	71231	13729	203332	92013	27817	913	8	82581	67027	10817	23602	32608	0.11	0.0185	302.324
CACGTT_TTTCTCAC	331821	42934	77385	14712	196790	101431	18849	503	6	76001	66841	14977	15875	35989	0.09	0.0184	271.323
TTTACT_TACGGGCG	300145	33246	65621	12786	188492	84665	25797	994	6	77030	66729	8275	23737	34717	0.1	0.0184	305.312
ACCTAG_GAACTTCG	292234	32483	69755	13756	176240	87264	17297	583	12	71084	66347	10619	18761	36967	0.09	0.0182	280.381
CTCAGC_TGGAGCCG	289948	32510	63886	11987	181565	79641	24745	915	14	76250	66164	10292	23717	32155	0.11	0.0182	308.965
GTATAT_TGACGTCG	318956	41267	71161	14689	191839	94237	22648	691	18	74245	66026	10305	20293	35428	0.1	0.0182	285.002
AATTCA_AAGGATGA	284312	28769	62492	11349	181702	76309	27339	851	11	77192	65935	10419	25011	30505	0.11	0.0181	309.439
CTGCCA_GCTTTCGT	261650	27191	58424	10461	165574	65827	24438	993	4	74312	65717	8254	24252	33211	0.12	0.0181	307.038
TAATAG_TAGTGATT	292455	29157	64724	12247	186327	85562	19565	727	19	80454	65626	9330	19843	36453	0.09	0.0179	309.047
GGGTCT_GACTTGTT	311028	37413	70607	14312	188696	93125	22246	606	6	72713	65620	9585	19824	36211	0.1	0.018	287.389
CTTCAT_AAATCTAA	296914	30490	67171	12252	187001	83334	23961	825	12	78869	65598	9568	21460	34570	0.1	0.0181	312.155
TTACGG_GAACTTCG	275544	31263	58696	11620	173965	76607	25932	1085	13	70328	65113	8610	24868	31635	0.11	0.0179	306.129
TGTATG_TGGGTGGG	315637	36436	65589	13680	199932	91789	32572	1342	23	74206	65079	9772	26629	28678	0.13	0.0179	304.928
TAGGAC_GCCTAAGA	271983	28659	60013	11122	172189	77707	22295	722	16	71449	65042	8961	21155	34926	0.1	0.0179	303.766
TGCAGT_TGGGTGGG	307508	32412	66712	11861	196523	95445	24581	1110	18	75369	64872	8583	18315	37974	0.1	0.0178	296.175
ACATCT_GTTCTCGG	278575	34712	62053	11938	169872	77961	20270	727	11	70903	64772	9623	20758	34391	0.09	0.0178	304.269
CTATTA_TGGAATGT	272217	23205	62431	10609	175972	77626	22279	755	7	75305	64460	9397	20811	34252	0.1	0.0177	309.281
GTTAAC_GGAGCGAT	337619	49712	82042	18891	186974	98236	19469	522	3	68744	64304	9133	18400	36771	0.1	0.0177	271.613
TGCTCG_ACTAGTCA	295589	32897	67134	12686	182872	82936	22063	676	5	77192	64194	9789	20329	34076	0.1	0.0177	298.428
TTTACT_GTGGACAT	263295	27932	58208	10966	166189	73687	20053	729	3	71717	64151	10721	21513	31917	0.09	0.0176	306.684
ATGGCC_GGCTGCAG	277374	29444	65998	12534	169398	80806	18285	513	7	69787	64062	9734	18275	36053	0.1	0.0177	284.001
CTGCCA_TGGAGCCG	261850	23551	60355	10549	167395	70902	20617	694	11	75171	63997	9683	20889	33425	0.11	0.0176	307.062
CTCCTG_ATAAAGGC	276941	30987	62899	11790	171265	76624	20466	751	6	73418	63434	11252	19518	32664	0.1	0.0175	306.731
TAGAGG_ACCAATAA	298383	30986	62910	12196	192291	87680	29512	1214	21	73864	63314	10004	24405	28905	0.12	0.0174	318.183
CACGTT_GACTTGTT	259400	26494	57144	10580	165182	74327	19753	525	6	70571	63239	11253	18594	33392	0.1	0.0174	309.988
GAAGGT_GATGGTTG	308027	37538	72795	15809	181885	94711	17763	509	9	68893	63192	8824	17807	36561	0.09	0.0174	281.631
CACCAC_TGTAACGT	331555	36861	74722	14935	205037	100232	31447	1254	8	72096	62692	7739	21523	33430	0.12	0.0173	270.496
TATGCG_GTAGCGGA	263693	29254	60126	11194	163119	75989	17258	475	11	69386	62665	10178	17862	34625	0.09	0.0173	296.277
AATTCA_ATACATAC	254586	27159	58007	10700	158720	71156	16976	676	14	69898	62584	8743	18836	35005	0.09	0.0173	311.433
TGCAGT_TGTCCAAT	335985	46769	79868	16955	192393	105334	16896	642	7	69514	62406	23381	12204	26821	0.09	0.0172	270.448
TTGGTC_TCCTTGCC	295475	37505	67661	12583	177726	87921	18318	490	14	70983	62308	10436	17489	34383	0.1	0.0172	288.712
TGCAGT_AGCCGTTT	287034	30776	64838	11521	179899	80876	26608	859	22	71534	62221	7282	23833	31106	0.12	0.0171	292.588
TGATGA_TGGAATGT	305579	39015	66903	13098	186563	92263	21855	677	18	71750	62209	8281	19073	34855	0.1	0.0171	293.483
ATAACG_ATTGATGA	276176	31527	61215	11478	171956	77177	21230	692	7	72850	61885	10598	19360	31927	0.1	0.0171	306.873
CGGTTG_ACTGCATC	290299	23990	54380	11546	200383	78567	49252	1366	13	71185	61843	3802	39441	18600	0.22	0.017	304.894
CAAGAA_TGCTCGGA	264387	33567	58897	11179	160744	73922	17340	523	16	68943	61722	9910	17299	34513	0.1	0.017	303.365
TGTATG_GACCAATA	264219	27723	61367	11370	163759	79069	15594	451	13	68632	61503	10379	15019	36105	0.08	0.017	297.282
TTCTTT_GAACTTCG	243742	24684	54517	10109	154432	68333	17800	605	11	67683	61460	8121	19019	34320	0.09	0.0169	314.102
CTTCAT_ACAGAGCA	259165	24931	59670	10666	163898	70645	21619	674	8	70952	61238	9763	20798	30677	0.11	0.0169	311.413
TTGGTC_TGGAATGT	271426	25574	61650	10416	173786	82035	19587	627	5	71532	61221	10112	17566	33543	0.1	0.0168	300.565
GGCCTC_AAATCTAA	288938	35487	67359	14292	171800	85104	15659	602	11	70424	61077	5040	12696	43341	0.09	0.0168	283.84
TTCTTT_TACGGGCG	264280	25924	61677	11253	165426	74780	19197	639	16	70794	60909	6893	17752	36264	0.1	0.0167	303.824
CGAACA_ATTGATGA	272960	27632	59628	11253	174447	78132	24213	827	10	71265	60901	9430	20578	30893	0.11	0.0168	307.656
TGCAGT_GATGGTTG	265014	26077	60371	11105	167461	77466	20765	485	9	68736	60850	8522	19918	32410	0.1	0.0168	303.436
CCTTGT_ACAGCTAG	264439	28707	59819	12075	163838	74132	19914	572	12	69208	60796	8453	18153	34190	0.1	0.0168	306.657
TGCAGT_GTAAGCTG	273010	32495	64831	12810	162874	78653	17671	481	12	66057	60722	9207	17845	33670	0.1	0.0168	283.554
TTGGGT_ATATTCTG	265332	28581	61241	11504	164006	77178	16822	571	7	69428	60427	8686	18747	32994	0.09	0.0166	304.796
CGAACA_TCCTTGCC	279595	35788	63460	11600	168747	80083	19276	513	16	68859	60419	8432	17546	34441	0.1	0.0167	291.914
TGATGA_TGCTCCAC	288327	31794	61524	11493	183516	82786	29885	1296	10	69539	60275	7000	24481	28794	0.13	0.0166	302.778
CTTGGA_TGCCTCGG	260684	26826	60200	11047	162611	72590	19643	899	14	69465	60236	9107	23247	27882	0.1	0.0166	305.683
CCTACC_GCTTTCGT	219348	19696	52385	9525	137742	52336	18452	604	6	66344	60193	9142	20286	30765	0.12	0.0166	312.576
GGGAGC_TTGTAGAA	271208	33188	60533	12593	164894	78127	19326	539	18	66884	60142	7296	19391	33455	0.1	0.0166	295.539
ACGCCG_TATCAATG	268486	31149	60763	12165	164409	73290	20816	586	19	69698	59966	9893	19670	30403	0.1	0.0165	301.172
CGTGCT_TATCAATG	269166	26385	61131	10306	171344	81128	18038	475	12	71691	59912	7931	18126	33855	0.1	0.0165	296.78
CTCAGC_GCTCACCG	234222	21406	52589	9156	151071	67360	16646	589	12	66464	59709	6574	14552	38583	0.09	0.0164	309.82
CACTGA_TACCGCAG	255208	25699	57391	10872	161246	75943	17865	552	14	66872	59539	7998	16536	35005	0.09	0.0164	298.779
AGGCGA_TTTCTCAC	277454	32628	64751	12478	167597	81968	16765	502	6	68356	59307	9708	17336	32263	0.1	0.0164	284.396
TAATAG_ACCAATAA	255567	26680	56143	11299	161445	75669	15986	924	13	68853	59305	18508	11607	29190	0.08	0.0163	320.793
AACGGC_GGTCCTAA	253821	30938	57176	11182	154525	71096	16679	679	8	66063	59131	5842	12493	40796	0.09	0.0163	298.526
CTCCTG_AGTGAAGT	243270	23128	54654	9294	156194	71535	17413	623	11	66612	59036	7093	18442	33501	0.09	0.0163	311.203
AAGTAT_ATTGTGTC	271001	30379	63021	11242	166359	81833	16391	504	9	67622	58967	9641	14584	34742	0.09	0.0163	301.202
TAACTC_TCCAAACG	274324	24362	58930	11576	179456	82201	27193	1107	14	68941	58928	11260	19682	27986	0.12	0.0162	310.049
AACGGC_ATGAGTTT	243777	25131	54550	9952	154144	66690	20395	693	5	66361	58923	7506	19892	31525	0.11	0.0163	305.331
TTCAAG_ACAGCTAG	245537	24664	56237	10679	153957	70672	16460	511	12	66302	58797	12811	16020	29966	0.09	0.0162	306.881
CCTACC_TGGACTTG	250146	27761	56221	10265	155899	70128	17901	641	5	67224	58666	11487	16484	30695	0.1	0.0162	311.033
CAATCC_TGTAACGT	271441	32671	61058	11935	165777	76789	19455	715	13	68805	58515	9826	18061	30628	0.09	0.0162	302.584
CTGCCA_ATAATAGA	274755	24316	57608	10805	182026	72433	33519	1458	13	74603	58474	12700	24150	21624	0.15	0.0161	317.253
TTCAAG_GCCTAAGA	222564	19472	50985	8662	143445	63238	14695	465	10	65037	58372	9886	16518	31968	0.09	0.0161	314.316
CCGCGC_TACAGACT	262294	26567	58415	11343	165969	73479	21020	516	7	70947	58363	10737	17692	29934	0.1	0.0161	310.195
TTCAAG_TGCTCGGA	243819	26337	55693	9657	152132	71699	14718	445	18	65252	58242	6639	16075	35528	0.09	0.016	301.154
TATTTC_GCGCTACA	231059	24304	51460	9955	145340	62686	17732	597	9	64316	58129	7435	18578	32116	0.1	0.016	314.748
GGACCG_AAAGGGCT	284470	32700	66306	13677	171787	85103	19230	574	9	66871	58081	8921	17273	31887	0.1	0.016	283.315
CCTTGT_ATTGGACC	248310	20126	51838	9622	166724	64485	32317	1816	9	68097	57829	6791	26983	24055	0.16	0.0159	318.337
GTGGTG_AAGGATGA	285242	34252	65116	13621	172253	86809	17696	589	19	67140	57731	8705	17285	31741	0.09	0.016	286.14
TGCAGT_AAGCCCAA	290212	36315	60458	11435	182004	84549	25323	982	6	71144	57586	9714	20091	27781	0.11	0.0159	297.706
CTGCCA_AGTGAAGT	249980	27404	58931	10989	152656	71933	14906	428	13	65376	57517	9077	15913	32527	0.1	0.0159	295.529
CTTGGA_AGCCGTTT	282314	38041	65456	12172	166645	84393	14912	391	14	66935	57433	7515	14337	35581	0.1	0.0159	281.477
TACCGA_AATCGCAT	248994	26233	56263	10816	155682	72932	16965	625	11	65149	57355	10709	17102	29544	0.09	0.0158	306.038
CTCCTG_GACCAATA	241808	25857	55576	9793	150582	69369	15879	446	5	64883	57347	11746	14446	31155	0.1	0.0158	303.185
TTGGTC_ATACATAC	257756	29382	58898	11019	158457	75887	17600	455	13	64502	57333	9243	16475	31615	0.1	0.0158	293.197
ACAGTG_TCCAAACG	255523	24759	60279	11739	158746	74635	17123	451	6	66531	57252	8524	15215	33513	0.1	0.0158	293.272
TTCAAG_AAAGGGCT	250694	24851	53496	9377	162970	67589	26093	964	7	68317	57031	8672	22618	25741	0.13	0.0157	312.61
TGCAGT_TTTCTCAC	280788	36700	63345	12545	168198	84284	18550	713	11	64640	56773	12249	16342	28182	0.09	0.0156	284.977
GGGTCT_TACCTATC	307433	45598	72611	16958	172266	91192	17288	434	8	63344	56771	8429	16404	31938	0.1	0.0157	267.811
CCTTGT_AGTGAAGT	254587	28083	57161	11156	158187	77985	15546	546	18	64092	56621	13217	13485	29919	0.09	0.0156	304.088
AAGTAT_ACTGCATC	256535	30539	60018	11301	154677	73191	17020	470	5	63991	56612	8688	15478	32446	0.1	0.0156	295.571
CTTCAT_ATGGTAGG	239096	27996	54027	10011	147062	65550	16625	507	11	64369	56221	7878	17250	31093	0.1	0.0155	302.772
TTGGTC_ATAATAGA	245761	25625	54865	9821	155450	67091	20870	637	15	66837	56130	6791	19430	29909	0.1	0.0155	309.502
CACTGA_GTGGACAT	220128	17701	49366	8592	144469	61671	19661	599	5	62533	56062	8651	19338	28073	0.11	0.0154	307.353
TTGGTC_ACGTCGTC	263525	34924	59688	10878	158035	78576	16627	522	14	62296	55953	7327	16962	31664	0.1	0.0155	281.62
TAACTC_AAGGATGA	257743	30528	59123	11904	156188	75165	17332	433	15	63243	55770	9670	16289	29811	0.1	0.0154	294.367
CGAGTC_ACTGCATC	251814	31068	55967	9969	154810	74665	16629	707	6	62803	55726	5201	12673	37852	0.09	0.0154	297.743
TGCGAA_GTAAGCTG	246230	27624	57210	10743	150653	71932	17571	510	4	60636	55725	8548	17394	29783	0.1	0.0154	284.336
CTTTCG_GATGGTTG	225645	17879	47085	8817	151864	58024	29451	1259	10	63120	55662	5987	26982	22693	0.15	0.0154	317.253
CCAATT_ATTGTGTC	239741	25728	57137	11456	145420	66975	14762	478	9	63196	55615	8749	17350	29516	0.09	0.0154	306.133
CCAATT_AGGCAAAC	226009	22144	52627	9376	141862	61651	16564	529	8	63110	55519	7916	17090	30513	0.11	0.0153	306.389
TGAAAC_TTGTAGAA	247954	32043	55574	10775	149562	71437	16030	473	15	61607	55510	8405	16345	30760	0.09	0.0153	299.138
TTACGG_TGCTCGGA	252723	29254	54149	10400	158920	78222	18262	751	5	61680	55270	10800	13518	30952	0.1	0.0152	298.567
TTTACT_ACAGAGCA	241232	24923	54187	10250	151872	69989	18533	531	7	62812	55206	7269	16745	31192	0.1	0.0152	297.921
ACCGCA_ATACATAC	257987	30889	61354	11297	154447	77933	16029	379	21	60085	55183	8802	15472	30909	0.1	0.0152	270.165
CTTCAT_ACCAGCCT	255179	33075	56071	10688	155345	69999	18507	687	15	66137	55164	9207	17265	28692	0.1	0.0153	306.849
CTCCTG_TGGAGCCG	252856	31179	57056	10575	154046	74173	16763	674	9	62427	55112	5204	12549	37359	0.09	0.0152	295.945
ATTGAG_TACTCCCG	259034	34823	60429	12247	151535	76614	11614	382	12	62913	54980	9506	14445	31029	0.08	0.0152	287.288
TACCGA_ACCAATAA	231184	22453	49931	9213	149587	62567	23646	913	12	62449	54853	7311	22621	24921	0.12	0.0152	309.899
ATGGCC_ATCAACTT	247137	28171	51180	9299	158487	67842	26295	1264	9	63077	54847	8751	21858	24238	0.13	0.0151	310.475
CCCTTC_ACGGAGGC	244774	23370	54957	10250	156197	74426	20924	744	14	60089	54686	8723	17612	28351	0.11	0.0151	301.487
CGAGTC_TTTCTCAC	246508	28379	54773	10683	152673	70512	19022	576	13	62550	54655	7101	16959	30595	0.1	0.0151	303.527
ACAAGC_ACCAATAA	246551	27044	55615	11433	152459	69748	17214	802	9	64686	54639	14340	15433	24866	0.09	0.015	315.633
CTTTCG_TACGGGCG	232619	17850	48978	8736	157055	61096	31028	1517	4	63410	54590	5410	26874	22306	0.15	0.0151	315.081
TTGGTC_GGCTGCAG	222403	21352	49693	9064	142294	62285	18755	632	11	60611	54451	6529	19535	28387	0.1	0.015	303.87
CGCTAT_TGGAGCCG	243414	28260	54033	9914	151207	68996	19492	636	8	62075	54328	7034	18095	29199	0.1	0.015	299.947
TGTGGC_GTAGGTAA	246376	28444	53459	10457	154016	70041	20409	814	9	62743	54211	7345	19086	27780	0.1	0.015	305.46
TTTACT_TTTCTCAC	239303	26288	54629	9565	148821	70064	16594	637	12	61514	53604	10371	16647	26586	0.09	0.0148	304.062
CCTCTA_ATGAGTTT	227815	24150	51837	9778	142050	63275	16341	438	13	61983	53527	8699	16019	28809	0.1	0.0148	309.26
GTGGTG_TTAGGTGT	287729	29148	60337	12936	185308	88025	33464	1499	12	62308	53498	6930	24270	22298	0.14	0.0148	293.995
GCTAGA_ACTGCATC	262165	36900	60998	13123	151144	74441	17213	557	15	58918	53433	9979	15899	27555	0.1	0.0148	281.035
TATGCG_TGCTCGGA	258481	34971	56747	10775	155988	80318	14973	637	8	60052	53372	5681	10073	37618	0.09	0.0147	289.87
GTTAAC_GTAGGTAA	260932	28434	65685	13473	153340	76101	18112	494	6	58627	53306	7722	17298	28286	0.1	0.0147	277.001
ACAGTG_ATAAAGGC	232654	28121	53001	10025	141507	64642	15774	510	19	60562	53028	9193	15175	28660	0.09	0.0147	304.528
ATAACG_ATTGTGTC	224651	24224	51003	8921	140503	65345	14803	431	4	59920	53002	7313	14313	31376	0.1	0.0146	300.068
AGCTTA_TCGTATCC	246990	29287	56962	11365	149376	63762	21156	709	20	63729	52928	8805	18027	26096	0.13	0.0146	292.678
GCGTGG_TCCTTGCC	297385	48336	72337	15809	160903	88459	14989	408	23	57024	52575	9768	12754	30053	0.09	0.0145	264.213
CTTGGA_ACTGCATC	224917	24195	49555	9263	141904	62518	18649	786	15	59936	52394	5299	18650	28445	0.11	0.0144	304.677
CTGTAC_TTGTACGG	236525	27064	53584	10591	145286	66170	18193	606	6	60311	52286	8575	18007	25704	0.1	0.0145	299.751
CTATTA_TGGACTTG	222257	20692	49686	8598	143281	61721	20417	719	10	60414	52256	7125	19215	25916	0.11	0.0144	306.904
CAAGAA_ATTGTGTC	213983	23446	48345	9185	133007	59035	14852	419	6	58695	52111	7921	16069	28121	0.09	0.0144	311.379
CAGACT_ATGGTAGG	221320	18078	47425	8783	147034	60899	25943	1122	7	59063	52044	7080	22460	22504	0.13	0.0144	314.478
TGAAAC_ACTAGTCA	237332	29993	53428	10479	143432	66759	15582	478	7	60606	51942	9053	14539	28350	0.09	0.0144	303.19
CCCAAA_GGTAGCCT	201508	21936	44008	8245	127319	51462	17642	658	6	57551	51934	6791	18869	26274	0.1	0.0144	317.844
ATTCGC_ATACATAC	232061	27390	51939	9769	142963	65208	18606	538	9	58602	51831	7693	17401	26737	0.11	0.0143	296.014
TTGTCC_AGCATATG	238613	29784	54213	10241	144375	71364	14955	428	16	57612	51750	7152	14827	29771	0.09	0.0143	293.721
AGCACC_AGGCAAAC	212995	22109	50083	8715	132088	60088	13894	446	11	57649	51747	7663	15748	28336	0.1	0.0143	296.53
AGCTTA_AACTCGTA	253373	21883	53179	11726	166585	74155	32897	1014	2	58517	51712	16969	22174	12569	0.17	0.0142	295.599
CGAGTC_GCATCACA	214164	20975	43217	8551	141421	55991	26514	1382	12	57522	51631	5087	24755	21789	0.14	0.0142	317.963
TAGGTA_GGTCCTAA	214949	23254	48747	8860	134088	60017	15612	483	4	57972	51576	7940	16527	27109	0.09	0.0143	307.831
ACCTAG_GACCAATA	224196	23907	51611	9336	139342	66499	15039	493	6	57305	51516	6579	14587	30350	0.09	0.0142	289.034
TTAGCA_GCTCACCG	216992	25197	50106	9620	132069	61306	13821	383	14	56545	51355	7622	13559	30174	0.09	0.0142	298.806
ACCGCA_GTTCTCGG	225606	27078	52355	10720	135453	65061	14639	409	5	55339	51337	7732	15068	28537	0.09	0.0142	291.543
ACGCCG_TACTCCCG	253199	32084	60473	13270	147372	72325	17306	429	4	57308	50873	4351	15304	31218	0.1	0.014	282.851
CGGTTG_AATCGCAT	228029	24454	50849	9259	143467	66739	16957	539	13	59219	50719	9107	16992	24620	0.1	0.014	302.22
TAACTC_GTAGGTAA	204191	22512	45251	8870	127558	56455	14934	432	11	55726	50713	8767	14305	27641	0.1	0.014	314.182
CAATCC_AATCGCAT	218191	22887	50295	8972	136037	61746	15227	514	6	58544	50697	7851	16550	26296	0.09	0.014	311.127
ATTGAG_GTTCTCGG	220056	21551	45708	8833	143964	61592	25136	1194	11	56031	50645	6734	21201	22710	0.13	0.014	312.492
GTCCGT_TATGCTTT	270587	37711	62988	13129	156759	82074	14303	501	6	59875	50484	6233	14625	29626	0.09	0.0139	271.655
ACTAAT_GGAGCGAT	217014	21004	49736	9178	137096	61975	18523	591	5	56002	50391	6462	16586	27343	0.11	0.0139	295.609
CAGACT_GCTGTGAC	206882	20504	45856	8397	132125	59554	17497	636	6	54432	50357	7407	15381	27569	0.1	0.0139	315.054
TATGCG_TGGGTGGG	232365	26817	50458	9507	145583	69332	17581	596	14	58060	50255	7193	17123	25939	0.09	0.0139	300.495
CGGTTG_GTAAGCTG	213302	22103	46415	8855	135929	58780	20879	952	9	55309	50218	6158	18365	25695	0.12	0.0139	308.706
TTACGG_TATCAATG	223387	23944	52244	9307	137892	64953	14221	490	7	58221	49920	8146	14203	27571	0.09	0.0138	306.018
CGCTAT_AGCGGGCA	215121	20460	47877	8433	138351	59875	20650	905	12	56909	49784	6184	19371	24229	0.11	0.0137	301.922
AAGCTC_AAGCCCAA	232904	31534	51657	9386	140327	62955	15259	460	6	61647	49767	8836	13853	27078	0.1	0.0138	293.132
ACATCT_GCATCACA	209818	25330	47025	9518	127945	58694	14793	408	10	54040	49442	7612	14759	27071	0.1	0.0137	298.126
TAGGTA_AGCCGTTT	229007	29943	52161	9903	137000	68674	11461	374	18	56473	49132	8869	12795	27468	0.09	0.0136	291.805
TTTACT_ATTGATGA	227042	24982	46167	9178	146715	62180	25750	1094	15	57676	49100	4754	21337	23009	0.13	0.0136	310.084
GATTCC_TGGACTTG	274226	38767	68446	15757	151256	84012	14114	354	3	52773	49068	8594	12685	27789	0.09	0.0135	270.126
CAGACT_AGCCGTTT	210822	25554	46469	9174	129625	57450	14879	541	9	56746	49044	8131	14949	25964	0.09	0.0136	312.677
TGGCTT_TGACCGTT	236990	26801	51125	9512	149552	70243	22169	898	11	56231	48876	7822	17866	23188	0.12	0.0135	294.35
TATGCG_ATACATAC	213729	23847	49740	8932	131210	62067	15377	406	9	53351	48865	6918	15050	26897	0.1	0.0135	284.938
TAATAG_TACCTATC	220182	27564	50563	10020	132035	61997	13570	400	16	56052	48855	8969	13524	26362	0.09	0.0135	298.618
TACACA_ATTGATGA	220627	25306	49762	9709	135850	64876	14660	402	4	55908	48618	8275	13718	26625	0.09	0.0134	292.167
TACCGA_AGCATATG	222329	26970	51174	9637	134548	67000	14139	407	10	52992	48564	7079	14296	27189	0.09	0.0134	283.683
CAAGAA_GTAAGCTG	191005	19058	43674	8149	120124	49644	16728	538	14	53200	48544	5428	17617	25499	0.11	0.0134	315.461
TAGGTA_TGGAGCCG	214844	23642	49534	8658	133010	63327	14097	493	8	55085	48510	5761	13581	29168	0.09	0.0134	296.297
CCTACC_ATAAAGGC	197860	17389	44698	8584	127189	51865	18230	782	7	56305	48447	7321	18723	22403	0.11	0.0134	314.842
CCGCGC_TGGAGCCG	204111	21595	47329	8787	126400	55583	15538	497	8	54774	48398	6979	15390	26029	0.11	0.0134	299.948
TATGCG_ATAACATC	220667	27285	50055	9763	133564	63609	14424	390	3	55138	48089	6311	13309	28469	0.1	0.0133	290.208
CAGACT_TTAGGTGT	216171	19270	44088	8635	144178	59834	25430	1430	11	57473	48081	12299	16900	18882	0.13	0.0133	323.647
TTAGCA_ATTGGACC	218283	25832	49302	9073	134076	63306	15292	403	7	55068	48063	9299	13267	25497	0.1	0.0133	298.871
CGGTTG_TTAGGTGT	220758	26894	49300	9814	134750	64401	13758	364	14	56213	47948	8041	13443	26464	0.09	0.0133	308.512
TATGCG_TGGAATGT	212229	20417	47912	7890	136010	65593	14457	487	2	55471	47805	7982	11142	28681	0.09	0.0132	301.231
TAGGTA_GTAGGTAA	200538	14742	41301	7331	137164	52893	27866	1516	5	54884	47709	5520	24608	17581	0.15	0.0132	315.812
CTGTAC_TGGAATGT	208968	21423	47690	8577	131278	59540	16605	589	10	54534	47706	5982	15225	26499	0.1	0.0131	304.383
TAGGAC_TATCAATG	225999	20827	47548	8745	148879	64811	27416	1120	8	55524	47678	5620	21048	21010	0.14	0.0132	308.246
CTTTCG_ACCAATAA	232601	23346	49905	9704	149646	69645	21760	1150	3	57088	47663	5683	13596	28384	0.11	0.0131	315.152
GAAGGT_ACCAATAA	254765	32188	60814	13750	148013	78630	16725	594	10	52054	47224	11388	12430	23406	0.1	0.0131	273.984
CGTGCT_GCTCGACC	209284	24483	47162	8150	129489	62108	14775	372	13	52221	46902	6746	13914	26242	0.1	0.013	291.368
GTCTCA_ACTGCATC	236776	32548	55845	11860	136523	69247	14801	320	15	52140	46814	7737	12475	26602	0.1	0.0129	273.436
CTTTCG_TTGTAGAA	204508	19422	43751	8233	133102	56233	23436	1038	4	52391	46808	5685	20800	20323	0.14	0.0129	306.224
CACTGA_ATGGTAGG	194619	18601	44271	7935	123812	56243	14678	398	7	52486	46633	6220	13834	26579	0.1	0.0129	301.284
CAAGAA_ATGAGTTT	200147	20906	42340	8114	128787	57039	18001	971	7	52769	46616	4930	12453	29233	0.1	0.0129	318.386
CACCAC_ATACATAC	202954	23519	46586	8215	124634	57452	15057	388	10	51727	46567	8783	13272	24512	0.1	0.0129	296.114
ATACTT_GGTCCTAA	224611	18059	46143	9041	151368	63925	33254	1203	8	52978	46439	4058	25210	17171	0.19	0.0128	288.961
ACCTAG_GCATCACA	202929	22611	44553	8928	126837	57138	17860	717	3	51119	46232	5751	17192	23289	0.11	0.0128	298.726
TAGGAC_TGTAACGT	232123	32163	52944	11205	135811	67938	14289	489	9	53086	46194	7311	12661	26222	0.09	0.0128	282.387
ACCTAG_TGGACTTG	229081	28144	55404	11988	133545	69006	13167	324	5	51043	46113	6266	12997	26850	0.09	0.0128	276.163
CGAACA_GTAGCGGA	190055	22873	41864	8092	117226	50758	15059	511	3	50895	46103	8522	15577	22004	0.1	0.0128	310.474
TTGGTC_TCCAAACG	201136	22035	45051	9112	124938	56825	14887	479	14	52733	46042	7201	14196	24645	0.1	0.0127	304.516
CGAGTC_TTGTTGGC	202427	14703	40192	7721	139811	54258	30996	1090	13	53454	46022	3583	25944	16495	0.19	0.0127	309.322
CTGTAC_GGTAGCCT	201280	25130	42866	8256	125028	57188	16568	705	9	50558	45847	5876	15981	23990	0.1	0.0127	298.568
CACGTT_GGAGCGAT	200132	19514	42295	8242	130081	55541	22437	968	4	51131	45664	6660	19711	19293	0.14	0.0126	307.134
TTGTCC_TAGGTTAT	228176	22747	46747	9040	149642	68653	25304	1117	11	54557	45646	5461	19589	20596	0.13	0.0126	313.251
CCTACC_GCCTAAGA	166650	15172	39273	6521	105684	39573	14466	563	3	51079	45533	5833	16413	23287	0.11	0.0126	315.774
CTATTA_TGACCGTT	201229	24453	44342	8601	123833	56040	14866	418	9	52500	45468	6739	13967	24762	0.1	0.0126	304.411
CTGTAC_ATATTCTG	185515	16897	42338	7097	119183	54280	12850	378	10	51665	45295	5123	13133	27039	0.09	0.0125	306.89
GTCCGT_ATTGTGTC	222394	24028	48734	9931	139701	64562	23050	720	4	51365	45265	6553	18234	20478	0.13	0.0125	293.337
TAGGTA_TTGTAGAA	194830	20245	44780	7687	122118	58308	12864	419	8	50519	45173	7360	12524	25289	0.09	0.0125	302.001
ATAACG_GGAGCGAT	174463	16005	40473	7368	110617	47689	11652	490	5	50781	45060	5996	13296	25768	0.09	0.0125	305.12
GCTGTT_TAGTGATT	250979	33023	58573	12957	146426	77900	15579	429	6	52512	45012	7382	12851	24779	0.1	0.0125	271.917
TGTATG_GCGCTACA	180175	20404	40114	7540	112117	50103	13166	514	7	48327	44885	5662	13808	25415	0.1	0.0124	309.835
ATGGCC_GGTCCTAA	187389	21092	41642	7825	116830	52358	13477	458	6	50531	44865	6761	13383	24721	0.09	0.0124	308.447
ATAACG_ATTGGACC	220537	33112	49385	10049	127991	64752	12365	442	15	50417	44771	4334	8627	31810	0.09	0.0124	283.231
AATTCA_TTGTAGAA	188968	17737	44109	7671	119451	55571	13553	373	12	49942	44753	5187	12564	27002	0.1	0.0124	304.071
CCTCTA_GCTCACCG	174377	15628	41080	7288	110381	46609	13530	348	8	49886	44702	8138	13355	23209	0.1	0.0124	309.434
TAGGTA_TTGTTGGC	212714	24984	47420	9124	131186	61136	17121	519	16	52394	44632	7850	15159	21623	0.11	0.0124	301.242
CCTTGT_TTGTAGAA	191359	19102	43599	7631	121027	55220	15036	408	16	50347	44569	6752	14757	23060	0.1	0.0123	306.187
CGGTTG_GAACTTCG	172735	15465	38631	6334	112305	48280	14822	404	8	48791	44567	7250	14862	22455	0.1	0.0123	312.431
AAGTAT_GCATCACA	200353	20407	42073	8372	129501	56771	22473	1015	4	49238	44530	6096	18708	19726	0.12	0.0123	313.496
ACGCCG_GTGGACAT	179747	18608	39743	7711	113685	50791	12231	445	4	50214	44379	8217	11449	24713	0.09	0.0123	309.282
TTTACT_AAAGGGCT	198677	20431	44568	9104	124574	57621	13717	447	2	52787	44352	7384	12310	24658	0.09	0.0123	305.92
CCTTGT_GCTCACCG	178323	18311	41510	7558	110944	49015	12315	369	3	49242	44316	7717	12991	23608	0.09	0.0123	312.212
TAGGTA_GGACAAGA	187598	19583	43944	7870	116201	54025	11753	463	7	49953	44178	6259	13703	24216	0.09	0.0122	298.175
GTCTCA_TGACCGTT	229514	34692	52874	11478	130470	65286	15593	527	14	49050	44152	7493	14707	21952	0.1	0.0122	279.216
AATTCA_GACCAATA	179569	16535	41314	6852	114868	50621	13503	376	8	50360	44001	6822	11985	25194	0.1	0.0122	307.428
TGGCTT_ATACATAC	233407	20648	52060	10103	150596	73102	27593	1219	7	48675	43662	6265	18819	18578	0.16	0.0121	275.237
AACGGC_ACTGCATC	182541	20384	41930	7633	112594	51769	11995	401	10	48419	43477	5252	11633	26592	0.09	0.012	295.55
TAACCT_TGGAATGT	199252	25134	43849	8493	121776	57118	14231	477	9	49941	43413	7152	13455	22806	0.1	0.012	300.551
GTATAT_ATTGTGTC	217190	27405	50744	9658	129383	65485	14499	458	7	48934	43365	5405	12890	25070	0.1	0.012	275.644
GCTGTT_GTTCTCGG	211631	26030	51248	10867	123486	64748	11959	312	11	46456	43223	7396	12011	23816	0.09	0.012	271.088
CGAACA_TGTAACGT	199022	21586	44400	8157	124879	57594	15897	499	8	50881	43190	7420	14505	21265	0.1	0.012	296.808
ACGCCG_TGGGTGGG	218590	23942	50925	10875	132848	66892	17479	744	17	47716	43073	5063	15565	22445	0.11	0.0119	282.614
TTTACT_GTAACCAT	176881	17750	41167	7656	110308	49911	12751	302	5	47339	43056	6738	12525	23793	0.1	0.0119	301.261
TGCAGT_ATTGATGA	204364	17643	44556	7961	134204	60942	20219	862	5	52176	42956	4996	17296	20664	0.12	0.0119	299.059
ATTGAG_ACAGCTAG	196298	23519	43549	9079	120151	59555	11985	406	4	48201	42902	4718	8357	29827	0.09	0.0119	300.202
ACAGTG_GGCTGCAG	183029	20465	42279	7984	112301	52121	12319	361	6	47494	42867	5929	10990	25948	0.1	0.0119	298.883
CAGACT_GCATCACA	175806	16721	41444	8640	109001	48931	13549	392	8	46121	42775	6064	13336	23375	0.1	0.0119	305.201
AGCTTA_AGCATATG	199124	22119	46769	8794	121442	57310	14953	380	10	48789	42669	6610	13098	22961	0.11	0.0118	286.2
TTAGCA_TCGTATCC	209033	25599	47871	8812	126751	63080	13289	367	7	50008	42503	8802	10014	23687	0.1	0.0118	286.221
GTGGTG_TCTTACAA	202957	22258	45659	9238	125802	58253	17904	839	7	48799	42462	6285	16391	19786	0.11	0.0118	298.448
ACTAAT_ATATTCTG	170763	14780	40438	6851	108694	49255	11017	297	9	48116	42439	6663	11156	24620	0.09	0.0118	303.133
GTCTCA_TATGCTTT	227437	31374	54492	11668	129903	67112	14240	394	5	48152	42437	7151	13545	21741	0.1	0.0118	270.467
TAATAG_AACCTACG	182145	21752	40911	8161	111321	51365	11556	401	12	47987	42373	7180	12133	23060	0.09	0.0117	302.539
CGCTAT_TGCTCCAC	184806	19401	41852	7076	116477	54727	11389	412	3	49946	42332	10582	9479	22271	0.09	0.0117	304.762
GCGTGG_TGTAACGT	249017	34311	63527	14539	136640	74652	14270	328	8	47382	42289	8128	11718	22443	0.1	0.0117	261.58
AATTCA_TACCGCAG	184309	21338	41999	8595	112377	51353	12038	319	23	48644	42266	7839	11285	23142	0.09	0.0117	310.338
CCGCGC_AATCGCAT	189759	20576	42806	8330	118047	53669	14289	426	5	49658	42258	7017	12434	22807	0.1	0.0117	302.939
ATTGAG_TGACCGTT	203259	30376	44089	9105	119689	57880	13241	358	8	48202	42214	8657	11815	21742	0.1	0.0117	298.064
TATTTC_ATTGTGTC	193979	23010	43907	8126	118936	54424	15473	604	6	48429	42190	6575	15042	20573	0.11	0.0117	300.191
TGAAAC_ATATTCTG	196831	17627	41043	7440	130721	60727	21168	929	8	47889	42188	6614	15593	19981	0.13	0.0117	316.098
CCTACC_AGCATATG	166702	14288	40516	6946	104952	44559	12523	384	7	47479	42057	6921	11775	23361	0.1	0.0117	307.694
CCTTGT_GACTTGTT	177391	15894	37666	6709	117122	49019	19909	791	5	47398	41988	6266	16578	19144	0.13	0.0116	309.447
CCTACC_GTTCTCGG	161352	14900	36984	6949	102519	43799	12700	439	7	45574	41987	6129	12772	23086	0.1	0.0116	310.487
CTTTCG_GACCAATA	172003	18880	38425	7000	107698	47514	12426	377	4	47377	41850	6391	12803	22656	0.09	0.0116	309.337
TAATAG_GAGTTCGG	162460	16697	36008	6358	103397	45980	11238	387	11	45781	41770	6253	13109	22408	0.09	0.0116	314.676
TGCGAA_GATGGTTG	176056	16979	40816	7296	110965	51539	12958	366	5	46097	41483	6872	12664	21947	0.1	0.0115	298.408
ACCGCA_TGCTCCAC	175464	19800	39271	7110	109283	48238	12951	427	7	47660	41437	6642	13384	21411	0.1	0.0115	312.532
TAACTC_ATAACATC	182118	21305	39482	7656	113675	49981	16174	651	11	46858	41175	5887	15000	20288	0.11	0.0114	304.815
CGAACA_TTGTACGG	179283	19691	41448	8276	109868	51461	12087	328	6	45986	41082	6659	11898	22525	0.1	0.0114	295.101
CCAATT_TGGACTTG	184734	19752	39133	8053	117796	52933	16392	999	10	47462	41017	10460	12497	18060	0.1	0.0113	311.554
GAAATA_TGTAACGT	251190	42127	61631	15688	131744	75298	11715	293	6	44432	40812	6662	11305	22845	0.1	0.0113	259.722
GTGGTG_GTTCTCGG	205924	31127	48309	10383	116105	61999	9551	276	9	44270	40746	5537	11825	23384	0.09	0.0113	268.888
CGCTAT_ATAAAGGC	174220	17006	39712	6925	110577	50628	13207	561	6	46175	40444	6226	14132	20086	0.09	0.0112	300.756
CATCGG_ATATTCTG	184186	17679	37564	7271	121672	52765	21963	1158	3	45783	40264	4207	18137	17920	0.14	0.0112	317.587
CGAGTC_AGTGAAGT	165071	17130	36685	6555	104701	47200	12118	493	8	44882	40259	7342	13027	19890	0.09	0.0112	306.726
CTATTA_GGCTGCAG	161298	16505	36674	6680	101439	43593	12515	372	3	44956	40002	6567	12246	21189	0.1	0.0111	310.08
ACGCCG_GACCAATA	171516	17541	38923	7544	107508	48853	12715	405	12	45523	39972	7976	11774	20222	0.1	0.0111	299.339
TGAAAC_AATCGCAT	180590	20237	39405	7215	113733	52043	15881	566	7	45236	39790	4637	14092	21061	0.11	0.011	302.49
TTCAAG_ATTGTGTC	176217	19750	39735	7366	109366	49763	13799	406	13	45385	39679	6528	13583	19568	0.1	0.011	305.051
AGTCTG_GACCAATA	166734	16536	37953	6977	105268	46910	12924	387	2	45045	39619	6620	12692	20307	0.1	0.011	302.071
CAGACT_ACTAGTCA	176507	16749	41936	7826	109996	51411	11598	364	8	46615	39607	5450	10148	24009	0.09	0.0109	298.268
CCCAAA_AGCCGTTT	172935	17250	36069	6939	112677	46183	20063	1019	5	45407	39593	5392	17393	16808	0.14	0.011	312.791
ACAGTG_ATTGGACC	178549	21470	41551	8448	107080	49341	12088	296	11	45344	39543	7377	11184	20982	0.1	0.0109	305.82
GCGTGG_AACCTACG	214175	25059	51773	11834	125509	65337	16763	546	5	42858	39538	5808	13719	20011	0.12	0.011	272.878
ACATCT_GAGTTCGG	175516	18195	37709	7779	111833	50748	17169	616	9	43291	39526	16010	11677	11839	0.11	0.0109	317.642
CTTCAT_ATGAGTTT	184701	20753	40291	7703	115954	51300	18372	651	5	45626	39519	9823	14037	15659	0.13	0.0109	305.745
ATACTT_TTAGGTGT	196572	22204	43391	8190	122787	59961	15119	616	3	47088	39487	5608	12687	21192	0.11	0.011	297.156
ACAGTG_GTAGCGGA	167820	17447	38616	7412	104345	46201	14005	342	9	43788	39453	5829	13158	20466	0.1	0.0109	301.206
CGGTTG_GCGTGCTC	155574	15269	36340	6042	97923	44154	10477	301	12	42979	39382	6707	10966	21709	0.1	0.0109	300.871
TAGGAC_GCTCACCG	167076	18371	39305	7067	102333	46620	12435	347	7	42924	39247	5946	12923	20378	0.1	0.0109	296.147
TGATGA_AACTCGTA	176134	19044	41189	7558	108343	52571	11740	377	6	43649	39165	5685	11936	21544	0.1	0.0109	287.839
TAGAGG_GCATCACA	163128	19558	36291	6833	100446	44893	12101	361	6	43085	39082	5839	12808	20435	0.1	0.0108	308.487
TTTACT_TCCTTGCC	177381	23976	43068	8244	102093	46862	11070	195	24	43942	39033	9850	8951	20232	0.11	0.0108	283.743
GTCCGT_ACTGCATC	216118	33030	50608	11291	121189	64563	13092	294	5	43235	38956	5729	11011	22216	0.1	0.0108	267.897
CTTCAT_GATGGTTG	159223	18254	34409	6637	99923	43271	12564	447	7	43634	38893	6857	12847	19189	0.1	0.0108	316.756
TAACCT_TGCTCCAC	169853	18827	37508	6649	106869	47434	14043	473	14	44905	38724	5949	13359	19416	0.1	0.0107	309.127
TATTTC_ATGGTAGG	171469	18270	37801	7175	108223	50159	13528	496	9	44031	38724	5983	13147	19594	0.1	0.0107	308.51
CGAACA_GGTCCTAA	162925	18997	35572	6550	101806	45076	12674	405	9	43642	38669	5510	12735	20424	0.1	0.0107	310.252
TGAAAC_AGCGGGCA	173180	21675	38918	7451	105136	49631	11583	328	4	43590	38482	7036	11274	20172	0.09	0.0107	296.671
CTATTA_AATCGCAT	172583	18729	39024	7120	107710	49714	12787	461	11	44737	38406	6976	12392	19038	0.1	0.0107	303.82
GAAGGT_TGTAACGT	228612	33939	56893	13278	124502	68413	13472	288	7	42322	38263	6397	11912	19954	0.11	0.0106	257.119
CATCGG_TGCCTCGG	174843	21112	38743	8136	106852	51921	10745	481	9	43696	38223	3939	7828	26456	0.09	0.0106	305.558
GGCCTC_ATAACATC	202315	25082	48999	10071	118163	61554	14066	359	11	42173	38155	6374	12644	19137	0.11	0.0106	257.759
GAAATA_AGCCGTTT	207026	29103	50109	11261	116553	61960	12526	417	10	41640	38152	5320	12301	20531	0.1	0.0105	263.932
TAGGAC_TACAGACT	180971	20625	37826	7903	114617	50691	18747	703	6	44470	38096	8270	14583	15243	0.13	0.0105	306.247
TATGCG_AGTGAAGT	167777	19250	37717	6990	103820	48309	12260	394	2	42855	38081	4596	12096	21389	0.09	0.0105	300.029
TACACA_AGTGAAGT	208065	28987	50186	10833	118059	66292	10576	232	13	40946	37962	9503	9378	19081	0.09	0.0105	254.196
TTGGGT_GTAACTTA	160550	20793	35559	6926	97272	43146	11224	407	7	42488	37951	6025	12382	19544	0.09	0.0105	313.826
ACTAAT_ATACATAC	174078	21045	41986	7859	103188	48218	13099	369	5	41497	37917	5381	11597	20939	0.11	0.0105	283.853
ACAGTG_GAGTTCGG	149984	15354	33231	5798	95601	43867	9737	293	2	41702	37903	6705	10250	20948	0.09	0.0105	312.783
TGCAGT_AGCATATG	186312	23687	43499	8357	110769	56958	10825	306	11	42669	37864	4921	10587	22356	0.1	0.0105	277.647
CCCTTC_TCCAAACG	176185	20594	39334	7510	108747	51310	11943	441	5	45048	37850	8351	9392	20107	0.09	0.0105	302.955
TGCGAA_AACTCGTA	176121	20285	42340	8767	104729	52541	10106	331	14	41737	37758	3985	10274	23499	0.09	0.0105	277.178
ATACTT_TGCTCCAC	172100	20613	39109	6970	105408	48069	12018	382	12	44927	37611	6879	12047	18685	0.11	0.0104	294.847
GAAGGT_GGTCCTAA	197098	24874	47968	10285	113971	61032	12255	380	2	40302	37497	5967	10626	20904	0.1	0.0104	266.206
TTACGG_GCTCACCG	160022	16825	38428	7257	97512	46519	10458	245	4	40286	37398	6022	10765	20611	0.1	0.0104	282.446
TGCGAA_ACGTCGTC	184930	24797	43309	8384	108440	55742	10979	267	12	41440	37269	5710	10943	20616	0.1	0.0104	262.915
AATTCA_GATGGTTG	156864	14164	32392	5998	104310	42521	18672	948	5	42164	37197	4272	16557	16368	0.13	0.0103	322.567
GGGTCT_TGTAACGT	216413	29711	49489	11136	126077	65532	17333	761	2	42449	37128	5598	12288	19242	0.11	0.0103	269.328
CTATTA_GTAACCAT	150473	12745	30970	5956	100802	40891	18246	940	9	40716	37112	3929	16601	16582	0.13	0.0103	321.185
TTTACT_GATGGTTG	147945	11816	33405	5699	97025	42779	12761	342	6	41137	37075	4690	11962	20423	0.1	0.0103	309.575
AAGTAT_TCCAAACG	162313	14498	33488	6536	107791	43783	19326	991	7	43684	36977	4127	15968	16882	0.13	0.0103	318.536
ACGCCG_GTAACTTA	155446	16316	36873	7413	94844	43538	10568	315	3	40420	36877	4905	10704	21268	0.1	0.0102	297.338
CGGTTG_TACCTATC	173608	24027	38178	7969	103434	48404	11949	397	14	42670	36800	6638	10948	19214	0.09	0.0102	299.599
ACTAAT_ATGGTAGG	167692	20566	37206	7402	102518	51069	9692	389	13	41355	36739	3450	7365	25924	0.09	0.0102	302.734
ACAGTG_AACCTACG	170798	18314	41528	8646	102310	50725	10445	337	6	40797	36685	4991	10201	21493	0.09	0.0102	284.409
CAATCC_ATACATAC	155766	17377	35515	6715	96159	44213	10610	312	8	41016	36542	6465	10488	19589	0.1	0.0101	305.863
TTAGCA_AACTCGTA	161506	17802	35416	7019	101269	46028	13608	409	9	41215	36462	5363	12430	18669	0.11	0.0101	304.978
TGTGGC_ACCAGCCT	177143	25963	38754	7947	104479	49669	12405	457	6	41942	36418	5919	11893	18606	0.1	0.0101	293.985
CGCTAT_GGCTGCAG	145424	15275	32982	5690	91477	39696	11197	329	6	40249	36378	6193	11808	18377	0.1	0.0101	308.197
CATCGG_TACCGCAG	155275	16731	34663	6640	97241	44503	11310	316	9	41103	36272	6545	10772	18955	0.1	0.0101	311.342
AGTCTG_GCGCTACA	153441	15641	35997	6621	95182	43977	11375	396	12	39422	36252	6415	11920	17917	0.1	0.01	300.713
GTATAT_ACGTCGTC	179491	25470	40379	7841	105801	54160	11423	397	9	39812	36128	5816	11576	18736	0.09	0.01	273.964
TGTGGC_ATTGTGTC	175505	22713	41323	7261	104208	52143	10896	308	9	40852	36096	5775	10245	20076	0.1	0.01	282.249
GTATAT_ATAAAGGC	173955	24192	39864	7633	102266	50498	11034	311	7	40416	35903	5634	10932	19337	0.1	0.01	286.389
TAACTC_GCTTTCGT	162493	22046	35593	7062	97792	48542	9899	338	7	39006	35869	3669	7182	25018	0.09	0.01	291.565
ATTCGC_GTTCTCGG	153377	18211	34443	6788	93935	43643	10873	335	4	39080	35859	4695	9267	21897	0.1	0.01	300.394
TAGGAC_AGTGAAGT	161470	17472	36280	6669	101049	47465	13850	373	8	39353	35614	4948	12398	18268	0.11	0.0099	300.415
GGGTCT_ATCAACTT	166275	20483	37993	7702	100097	48721	10897	333	6	40140	35604	5972	10155	19477	0.09	0.0099	289.545
TGTATG_ATAACATC	158311	18948	36203	7185	95975	44288	10721	319	4	40643	35411	6420	10439	18552	0.09	0.0098	300.853
ACATCT_AGCATATG	172170	23580	39521	7920	101149	50625	10540	370	2	39612	35387	4703	7558	23126	0.09	0.0098	287.719
TTACGG_ACCAGCCT	168939	22513	37424	7350	101652	48295	12390	435	11	40521	35332	6263	11266	17803	0.1	0.0098	293.24
TAGAGG_GCCTAAGA	148065	17648	32327	6147	91943	41500	11222	353	1	38867	35309	5818	11301	18190	0.1	0.0098	310.539
CAGACT_AAGCCCAA	162260	15677	33221	6336	107026	41920	20536	1125	9	43436	35233	4645	15913	14675	0.14	0.0098	313.33
CCCAAA_TGGAGCCG	151679	11974	31527	5775	102403	41736	19393	1001	5	40268	35216	4071	16320	14825	0.15	0.0098	318.117
ACCTAG_AGCGGGCA	150031	16473	34404	6090	93064	45489	7740	236	3	39596	35115	5632	8546	20937	0.09	0.0097	295.83
ACTAAT_TTAGGTGT	155993	18907	34113	6462	96511	43773	11565	398	7	40768	35056	6328	10783	17945	0.1	0.0097	308.23
TATTTC_GTTCTCGG	146701	15284	32560	6268	92589	39900	13790	410	2	38487	35039	6247	12370	16422	0.12	0.0097	305.57
TGTGGC_TACGGGCG	159898	18321	37211	7341	97025	46752	10411	307	5	39550	34994	5156	10867	18971	0.09	0.0097	288.145
TGGCTT_TGACGTCG	163831	19366	37581	7063	99821	47338	12234	381	10	39858	34912	4789	11104	19019	0.11	0.0097	288.804
TAGGAC_GGACAAGA	159381	19703	36646	7332	95700	45926	10460	319	7	38988	34900	5964	9617	19319	0.1	0.0097	289.505
CCCTTC_TGTCCAAT	148944	16562	34034	6210	92138	41223	10427	417	6	40065	34806	5821	10602	18383	0.09	0.0096	312.458
CTGCCA_AGCGGGCA	149621	13705	36420	6498	92998	40820	11760	281	2	40135	34788	12686	9666	12436	0.11	0.0097	291.798
TTCAAG_ATTGATGA	155875	11854	33078	6355	104588	43935	18487	764	3	41399	34723	4973	13946	15804	0.13	0.0096	315.499
GATTCC_AAGCCCAA	173756	18928	40189	7439	107200	51521	15350	529	4	39796	34720	4596	13060	17064	0.12	0.0096	276.519
ACAGTG_TGCCTCGG	154780	17523	35664	6901	94692	43224	11610	351	4	39503	34663	6596	10437	17630	0.1	0.0096	298.782
AACGGC_TATCAATG	150879	13512	31190	5898	100279	40517	18543	942	2	40275	34473	5125	16065	13283	0.14	0.0096	315.436
CGAACA_TGTCCAAT	155264	13089	32869	6240	103066	45377	18232	801	4	38652	34442	5114	14352	14976	0.14	0.0096	306.5
TGCAGT_GTAACCAT	152249	16306	36816	7571	91556	44916	9270	284	4	37082	34414	4325	10125	19964	0.09	0.0096	283.878
ATAACG_ACGTCGTC	155232	20056	35074	6075	94027	44394	11422	351	17	37843	34401	5685	11335	17381	0.11	0.0095	287.735
CGAACA_ACCAATAA	154221	15406	33884	6435	98496	41259	16275	669	13	40280	34351	4649	14079	15623	0.13	0.0095	308.839
GGACCG_TGTAACGT	216059	34742	56012	13806	111499	66045	8339	161	4	36950	34306	7000	6948	20358	0.09	0.0095	247.026
CGCTAT_TGCTCGGA	149756	16904	33141	6114	93597	43962	10973	402	3	38257	34220	5459	10677	18084	0.1	0.0095	300.678
TAGAGG_TGCTCGGA	148256	16089	32684	5869	93614	41606	13328	521	1	38158	34216	5712	13558	14946	0.11	0.0095	306.567
GGGAGC_ACGTCGTC	173532	23654	41632	8798	99448	51093	10860	334	8	37153	34100	4813	9763	19524	0.1	0.0095	274.322
GGCCTC_GACTTGTT	166446	19422	38489	7793	100742	49933	13371	354	6	37078	33833	4939	11551	17343	0.11	0.0094	274.69
GGGTCT_TGACCGTT	173316	21035	36598	7625	108058	50363	19240	750	6	37699	33789	5026	14563	14200	0.15	0.0094	287.503
CTTTCG_GTAACCAT	128964	12549	29348	5518	81549	34702	10172	385	9	36281	33680	5212	11529	16939	0.1	0.0094	315.647
GGACCG_GTGGACAT	163758	18355	40117	8488	96798	48973	11386	348	4	36087	33671	4256	11305	18110	0.1	0.0093	270.905
CGGTTG_TCCTTGCC	149468	18703	34035	6564	90166	42848	8896	315	3	38104	33591	5437	8972	19182	0.09	0.0093	301.734
ACCTAG_AGGCAAAC	147610	17647	33284	6210	90469	42345	10349	355	10	37410	33545	5941	10223	17381	0.1	0.0093	297.133
TGCTCG_ATGGTAGG	151319	16707	35160	5937	93515	44511	10479	251	1	38273	33436	6007	9908	17521	0.1	0.0093	287.279
CAATCC_ACGTCGTC	151199	21952	34049	6387	88811	41682	9954	340	12	36823	33418	4490	10251	18677	0.1	0.0093	290.456
GTGGTG_GGTCCTAA	166339	20162	40376	8286	97515	49749	10732	283	4	36747	33341	5022	10129	18190	0.1	0.0093	268.637
AAGCTC_GACTTGTT	146009	12466	29128	5151	99264	39492	20398	925	4	38445	33278	2844	17001	13433	0.16	0.0092	314.833
AGCACC_GTAGCGGA	159541	19500	38486	8284	93271	47635	10134	329	7	35166	33168	4939	10356	17873	0.1	0.0092	273.147
TGCAGT_ACGGAGGC	154125	19871	33582	6314	94358	46193	11142	413	4	36606	33151	4875	10406	17870	0.1	0.0092	293.572
ACCTAG_GTAGCGGA	138510	15594	31983	6369	84564	38663	9372	323	10	36196	33106	5189	10770	17147	0.09	0.0092	298.569
CCACAG_TTAGGTGT	131205	11773	30235	5312	83885	37721	9062	219	3	36880	32873	4349	9050	19474	0.09	0.0091	307.926
GCTTAA_ACAGAGCA	164276	18863	40403	8747	96263	49616	9951	256	4	36436	32809	5365	8880	18564	0.1	0.0091	270.528
CATCGG_GGTCCTAA	135022	10971	27764	5119	91168	36619	16710	755	9	37075	32713	4099	14875	13739	0.14	0.0091	321.101
CACCAC_TATCAATG	155743	14522	36543	6927	97751	48733	11518	361	0	37139	32500	11411	8910	12179	0.1	0.009	273.749
CGCTAT_GACTTGTT	132539	13313	28843	5197	85186	37978	10370	339	6	36493	32454	5530	10959	15965	0.1	0.009	307.179
TTCTTT_AGCATATG	143581	16502	31717	6310	89052	40347	11771	452	8	36474	32395	5313	11566	15516	0.1	0.009	304.151
GCTGTT_TTGTTGGC	164018	18971	35204	6945	102898	50062	14722	821	8	37285	32319	3305	8995	20019	0.11	0.009	294.512
CCTCTA_GTAACCAT	127226	11669	28669	5505	81383	34251	11098	348	6	35680	32251	4961	11250	16040	0.1	0.009	316.544
ATAACG_AGCATATG	149317	15841	32266	6563	94647	46121	12081	430	5	36010	32192	10094	8438	13660	0.11	0.0089	304.898
TTGGGT_TACTCCCG	147837	14487	30876	6226	96248	40415	17870	790	6	37167	32113	4145	14958	13010	0.14	0.0089	304.882
AGTCTG_GAGTTCGG	127583	11544	28233	4960	82846	37007	10242	292	6	35299	32096	5349	9290	17457	0.09	0.0089	316.013
CTATTA_GAAACGCC	122858	11893	27325	4926	78714	32568	10757	418	10	34961	32042	3883	11424	16735	0.1	0.0089	312.65
TGTATG_ATTGTGTC	146351	17860	34042	6491	87958	42118	9518	266	6	36050	31876	4133	9360	18383	0.1	0.0088	291.048
CACGTT_GAAACGCC	130651	14894	30490	5898	79369	36755	8308	262	2	34042	31853	6357	9091	16405	0.09	0.0088	285.988
CCGGAT_ATATTCTG	131892	14204	29139	5346	83203	37669	10200	354	2	34978	31822	4234	10450	17138	0.09	0.0088	308.909
AAGTAT_AACTCGTA	130746	11486	30307	5258	83695	37941	9735	317	4	35698	31704	4086	9718	17900	0.1	0.0088	306.383
TGTGGC_TACAGACT	143055	11475	30224	5889	95467	38746	18753	949	7	37012	31690	3367	15593	12730	0.15	0.0088	312.056
GTATAT_TACCGCAG	164686	21102	39691	8687	95206	49740	10844	226	8	34388	31356	5004	9413	16939	0.1	0.0087	269.433
GCTTAA_GCATCACA	160297	19242	40718	8945	91392	48835	8903	209	7	33438	31239	4866	8390	17983	0.1	0.0087	265.463
TATGCG_GTGGACAT	127632	13023	27579	5049	81981	34660	11575	427	6	35313	31054	4978	11483	14593	0.1	0.0086	310.418
CGTGCT_TCCTTGCC	142372	14205	32124	5931	90112	39666	14707	553	2	35184	30876	3785	12898	14193	0.14	0.0086	292.839
TTTACT_ATGAGTTT	132785	13992	31000	5699	82094	38361	8515	239	12	34967	30774	3514	8191	19069	0.09	0.0085	300.782
CGAGTC_ATTGGACC	134031	15438	30205	5447	82941	37017	10627	349	4	34944	30752	4575	10285	15892	0.11	0.0086	305.462
GTCTCA_TTGTTGGC	150977	19371	35244	7242	89120	43398	9997	198	3	35524	30726	5132	8265	17329	0.1	0.0085	290.774
TAATAG_GTAACTTA	124876	12976	28885	5693	77322	34353	8965	286	3	33715	30679	5266	9453	15960	0.09	0.0085	301.803
CTCCTG_TGGAATGT	135179	13044	29734	5479	86922	38076	12414	547	6	35879	30633	3605	10789	16239	0.12	0.0085	310.737
CGAACA_ACTGCATC	136756	15529	31765	5567	83895	38496	10658	318	1	34422	30565	4794	10124	15647	0.11	0.0085	292.936
TTAGCA_TATCAATG	146390	17518	33479	7021	88372	42680	10266	274	3	35149	30519	4402	8136	17981	0.09	0.0085	295.54
CTTTCG_AACCTACG	130302	11679	27087	5139	86397	34365	16890	761	8	34373	30322	3705	15279	11338	0.15	0.0084	313.383
CAAGAA_GTTCTCGG	118036	10634	25986	4658	76758	31380	11640	381	6	33351	30191	4576	10724	14891	0.11	0.0084	314.156
TGTGGC_GACCAATA	140489	18360	29920	5836	86373	42032	10169	396	1	33775	29809	3461	6788	19560	0.09	0.0083	297.802
AGCACC_ATGAGTTT	127572	14207	29859	5571	77935	34656	9442	262	3	33572	29636	4120	8412	17104	0.11	0.0082	303.36
GTCTCA_TGTAACGT	168413	24012	41254	9482	93665	50885	9360	177	3	33240	29622	5469	8119	16034	0.1	0.0082	255.309
CGGTTG_ACGGAGGC	131153	15183	29623	5385	80962	39811	8637	247	11	32256	29548	3975	8415	17158	0.1	0.0082	294.111
TGGCTT_ACGTCGTC	142437	19751	33484	6981	82221	41026	7579	231	13	33372	29502	5149	7948	16405	0.1	0.0082	270.56
ATCCAA_GCTCGACC	115222	7146	23472	3995	80609	30593	16451	868	3	32694	29491	3141	14524	11826	0.16	0.0082	320.957
ATAACG_GTAGCGGA	123504	14998	27517	5352	75637	34257	8511	282	5	32582	29447	4729	8777	15941	0.1	0.0082	301.273
GGACCG_TACCTATC	161264	23110	38245	8642	91267	47717	10513	326	12	32699	29397	5423	9685	14289	0.1	0.0082	267.54
GTGGTG_ACAGCTAG	138700	13960	33655	6507	84578	42173	9930	294	5	32176	29324	7624	9145	12555	0.1	0.0081	277.864
AAGTAT_GTAACCAT	124791	14092	28538	5775	76386	35940	8627	385	3	31431	29119	11417	6957	10745	0.09	0.0081	304.517
AAGCTC_TGACCGTT	135741	20027	30490	6022	79202	35947	9658	350	4	33243	29060	3986	9922	15152	0.1	0.0081	297.701
CAATCC_AGCATATG	125531	13495	28758	5202	78076	35916	9345	247	2	32566	29039	4957	8420	15662	0.1	0.0081	303.646
CCGGAT_AATCGCAT	127473	13654	28417	5213	80189	38786	8544	285	10	32564	28966	4107	8709	16150	0.09	0.0081	298.263
GTCCGT_ACAGAGCA	141062	16648	34162	7533	82719	41061	9310	235	6	32107	28935	4844	9055	15036	0.1	0.008	278.51
ATGGCC_TTGTAGAA	120118	10014	25810	4646	79648	36519	10545	466	6	32112	28848	4763	9188	14897	0.1	0.008	310.627
GAAGGT_TCTTACAA	160653	21725	39268	8666	90994	48773	10342	220	5	31654	28760	4741	8552	15467	0.11	0.008	266.649
TGTGGC_GCTGTGAC	120514	14048	27074	4661	74731	35503	8277	267	3	30681	28708	3625	8942	16141	0.09	0.008	298.178
GGCCTC_ACTGCATC	137249	16858	31985	6304	82102	40278	9320	213	8	32283	28695	4822	8467	15406	0.1	0.008	288.194
GCCGAC_ACAGAGCA	129559	13372	30966	6139	79082	39060	7764	214	4	32040	28688	5178	7456	16054	0.09	0.008	280.549
GAGCAA_ACTGCATC	150825	21974	35841	7403	85607	45887	8030	202	4	31484	28528	6429	5923	16176	0.09	0.0079	261.471
TAACTC_GGACAAGA	133454	16243	31345	6691	79175	39189	9140	233	3	30610	28405	4793	8947	14665	0.1	0.0079	274.277
CGGTTG_GAAACGCC	114175	11402	27180	4518	71075	31230	8755	263	3	30824	28254	3674	9031	15549	0.1	0.0079	298.446
GTGGTG_ATAAAGGC	141900	18138	33735	7030	82997	42850	8765	204	3	31175	28209	4682	8529	14998	0.1	0.0079	271.813
CTTTCG_TTGTACGG	109705	11869	25431	4708	67697	29778	7656	200	3	30060	28206	4183	8847	15176	0.1	0.0078	309.155
TAGGAC_TCGTATCC	121129	15364	27241	5044	73480	35026	7108	263	9	31074	28149	3830	7437	16882	0.09	0.0078	295.241
ATACTT_AATCGCAT	131258	9837	28269	5065	88087	38230	16684	838	10	32325	28146	3283	13227	11636	0.15	0.0078	307.255
TTGGGT_GAGTTCGG	117166	13032	25423	5148	73563	34476	8063	225	5	30794	28131	5046	8225	14860	0.09	0.0078	314.753
CCTACC_ACGTCGTC	112649	11474	27484	5226	68465	29518	7419	242	7	31279	28118	4538	7966	15614	0.11	0.0078	295.925
CTCCTG_GCCTAAGA	118301	15052	26176	4988	72085	31457	8690	338	2	31598	28110	4006	8851	15253	0.09	0.0078	311.32
CGTAAG_AACTCGTA	128768	11698	26002	4908	86160	37175	16550	756	8	31671	28093	2822	13042	12229	0.15	0.0078	315.562
GAGCAA_ATTGGACC	163201	26832	38812	8983	88574	48247	9389	232	10	30696	28056	4019	8713	15324	0.1	0.0078	259.8
ACAAGC_AACCTACG	122620	11523	26127	5078	79892	33690	13777	603	9	31813	28048	4006	12143	11899	0.13	0.0078	309.91
AACGGC_ACTAGTCA	116310	12706	25247	4800	73557	32359	8211	287	2	32698	27904	5213	8508	14183	0.09	0.0078	306.079
GCTAGA_GCATCACA	150834	23027	35959	8783	83065	44308	8653	244	1	29859	27881	4390	7944	15547	0.1	0.0078	271.693
CAATCC_GGTAGCCT	111406	12970	23644	4607	70185	28126	10985	444	10	30620	27841	3101	10518	14222	0.12	0.0077	317.589
TACCGA_GCTCGACC	109609	8577	24026	4141	72865	30360	12130	543	4	29828	27823	4387	11116	12320	0.13	0.0077	312.523
CAAGAA_ATACATAC	117092	11729	24970	4775	75618	31894	12481	694	2	30547	27815	2774	8950	16091	0.12	0.0077	320.305
ACATCT_TGGAATGT	134431	17157	30691	6233	80350	38682	9531	248	8	31881	27801	4358	8228	15215	0.1	0.0077	291.873
GTATAT_ATCAACTT	138552	19356	32051	6801	80344	41548	7824	228	4	30740	27761	5280	7636	14845	0.09	0.0077	280.722
CCGCGC_ACTGCATC	124410	15589	27263	5381	76177	34488	9224	270	1	32194	27730	5150	8285	14295	0.1	0.0077	303.432
ATACTT_AGTGAAGT	126451	14749	27812	5574	78316	37305	9768	364	4	30875	27694	4676	8945	14073	0.1	0.0077	297.102
TAGGAC_GCATCACA	125324	13756	26259	5226	80083	34570	14367	659	4	30483	27674	3286	11455	12933	0.14	0.0077	301.721
TACACA_ACAGCTAG	124678	13780	28303	5514	77081	36299	9868	296	6	30612	27655	4304	9155	14196	0.1	0.0077	290.72
GGGTCT_GCTTTCGT	139324	20795	31652	6550	80327	43032	6924	200	3	30168	27590	3999	7388	16203	0.09	0.0077	273.088
CAAGAA_TACGGGCG	118278	11868	23154	4355	78901	29195	17185	774	7	31740	27490	2940	15091	9459	0.17	0.0076	318.945
CTTGGA_ACCAATAA	129682	11039	28126	5284	85233	41560	10889	433	0	32351	27421	5293	8234	13894	0.1	0.0076	309.919
CGTAAG_GCGTGCTC	109038	12603	24789	4414	67232	30323	7021	248	8	29632	27342	4315	8630	14397	0.09	0.0076	307.879
GAGCAA_ATTGATGA	148242	18963	35891	7799	85589	45018	10433	228	6	29904	27172	3845	9054	14273	0.11	0.0075	263.81
ACATCT_TTGTAGAA	119028	14320	26921	5388	72399	34466	7539	248	8	30138	27153	4841	7998	14314	0.09	0.0076	303.675
TTGTCC_TATGCTTT	133933	16418	28922	5306	83287	37226	13090	671	7	32293	27116	3668	11081	12367	0.13	0.0075	297.1
TTCTTT_GTAGCGGA	113351	11483	24975	4955	71938	31961	9886	479	2	29610	26941	2645	7239	17057	0.11	0.0075	305.535
CTCAGC_GCTGTGAC	104451	9461	23852	3893	67245	28963	8839	259	2	29182	26920	3347	8461	15112	0.1	0.0075	312.832
GCTAGA_AAATCTAA	155245	24903	38786	10127	81429	45177	6924	207	2	29119	26873	5448	6550	14875	0.09	0.0075	278.913
ATTCGC_GCATCACA	115909	11703	24176	4663	75367	31662	12705	629	3	30368	26826	4061	10706	12059	0.12	0.0075	315.345
GCTAGA_TCGTATCC	107999	9608	23803	4421	70167	32156	6987	244	5	30775	26798	3987	6816	15995	0.09	0.0074	304.225
GCTAGA_TGCTCGGA	145199	23561	35473	9290	76875	42122	6265	175	4	28309	26686	5304	7270	14112	0.09	0.0074	293.118
AGGCGA_GCGCTACA	109857	11607	25008	4769	68473	31086	7970	237	1	29179	26598	4559	8194	13845	0.09	0.0074	301.129
TGTATG_TCCTTGCC	137852	22191	32962	7671	75028	36694	8567	227	12	29528	26388	4231	7676	14481	0.11	0.0073	276.329
AGCTTA_TGTAACGT	136572	12584	31175	6058	86755	39252	15108	664	4	31727	26224	3080	11269	11875	0.15	0.0073	286.393
TGCGAA_TATCAATG	154096	22236	31372	8734	91754	37771	21749	616	7	31611	26054	3533	15387	7134	0.21	0.0072	296.844
ACTAAT_GTAACCAT	108150	11080	25154	5117	66799	30784	7984	214	1	27816	26001	4124	7796	14081	0.1	0.0072	294.897
GGGTCT_GAAACGCC	132873	17441	31326	6402	77704	39560	10343	347	4	27450	25889	4183	8892	12814	0.12	0.0072	264.785
CACGTT_TTCACGAA	115649	13732	26251	5208	70458	34568	7127	213	3	28547	25877	4128	7080	14669	0.09	0.0072	285.357
ACATCT_GTGGACAT	122835	14741	29173	6288	72633	34520	9656	217	6	28234	25836	3862	8889	13085	0.11	0.0072	282.083
CTCCTG_TACCGCAG	123741	12525	27229	5522	78465	36569	12353	594	2	28947	25809	2579	7752	15478	0.12	0.0072	294.003
GTGGTG_AGCCGTTT	137050	18532	32328	6831	79359	42346	7599	188	6	29220	25754	4772	6746	14236	0.1	0.0072	267.008
GCTGTT_ACGGAGGC	117570	12680	27384	4814	72692	36501	7776	222	7	28186	25743	3644	7824	14275	0.09	0.0072	282.961
GAAATA_GCTGTGAC	132298	19436	31209	6632	75021	40636	7131	197	2	27055	25659	4169	7326	14164	0.09	0.0071	270.808
GGACCG_AATCGCAT	138755	20594	32943	7223	77995	41206	8205	229	2	28353	25644	4342	7599	13703	0.1	0.0071	269.55
GGGTCT_GAAAGTCT	114889	14069	25392	5312	70116	32067	8555	441	6	29047	25564	4179	8472	12913	0.1	0.0071	297.321
TAATAG_TGGGTGGG	120720	12843	24025	4871	78981	34349	14511	722	7	29392	25542	3476	11346	10720	0.15	0.0071	309.108
GTCTCA_ATCAACTT	124603	14617	30101	6446	73439	37797	7091	276	10	28265	25423	4363	7409	13651	0.09	0.0071	281.755
GCCGAC_AAAGGGCT	130773	16718	31237	6989	75829	38539	8890	260	0	28140	25417	4302	8347	12768	0.1	0.0071	274.544
CCGGAT_TGCCTCGG	109363	12408	24260	4798	67897	30904	8669	250	3	28071	25409	3676	8411	13322	0.1	0.0071	305.826
GCCGAC_TCTGCAGA	109253	12623	24378	4725	67527	32495	7586	269	7	27170	25347	4087	7794	13466	0.09	0.0071	295.4
CAAGAA_AGCATATG	110764	11330	22448	4423	72563	30630	12807	710	3	28413	25273	5275	10887	9111	0.13	0.007	317.347
GGCCTC_AGTGAAGT	140061	22592	33378	7671	76420	41730	7459	193	2	27036	25260	4704	6944	13612	0.09	0.007	274.949
ACGCCG_TTGTTGGC	160885	28618	39438	9864	82965	47205	8302	162	3	27293	25191	3852	6997	14342	0.11	0.007	256.474
AACGGC_GATGGTTG	100722	6820	20188	3928	69786	25876	14934	679	4	28293	25180	2804	13272	9104	0.18	0.007	314.441
GCGTGG_ATAAAGGC	152920	27098	38187	9237	78398	43536	7862	172	2	26826	25148	4724	7731	12693	0.1	0.007	268.654
GCTAGA_TATGCTTT	157587	29935	38890	9958	78804	44466	6846	157	4	27331	25119	5017	6580	13522	0.09	0.007	268.54
TATGCG_TTCACGAA	114588	11837	23405	4628	74718	32121	13578	624	1	28394	25073	2500	10940	11633	0.14	0.007	299.903
GTGGTG_AGCGGGCA	124653	15764	29732	6133	73024	37389	7998	246	12	27379	24890	3637	7746	13507	0.1	0.0069	276.5
CATCGG_GGAGCGAT	110297	13540	24784	5174	66799	31037	7691	361	5	27705	24789	7591	7079	10119	0.09	0.0069	304.988
TGTGGC_GTAACCAT	103936	11327	23726	4679	64204	27999	8745	234	3	27223	24720	4163	8449	12108	0.1	0.0069	307.198
TAGAGG_GCTTTCGT	105066	10263	21846	3980	68977	29237	12243	419	3	27075	24707	2644	10603	11460	0.14	0.0069	305.683
TTTACT_ATCAACTT	109774	11354	21844	4316	72260	29796	13563	582	7	28312	24700	3393	11713	9594	0.15	0.0069	315.188
CCCTTC_GCCTAAGA	98741	7564	20096	3740	67341	25815	13230	677	4	27615	24650	3000	11438	10212	0.15	0.0069	326.883
CCTACC_TCGTATCC	109106	8229	25222	6015	69640	26333	13843	731	5	28728	24501	3033	11854	9614	0.17	0.0068	310.748
GATTCC_GACTTGTT	128004	16203	30029	6511	75261	39309	9315	238	6	26393	24494	3282	7973	13239	0.1	0.0068	268.799
GTTAAC_ATGAGTTT	124624	16639	29870	6840	71275	35848	8636	199	6	26586	24473	3666	7531	13276	0.12	0.0068	278.83
GGGTCT_ATGGTAGG	136315	21127	32525	7401	75262	40617	8114	170	5	26356	24372	4289	7422	12661	0.1	0.0068	267.645
CGAACA_GAAAGTCT	116150	17825	24994	4309	69022	34721	6660	171	5	27465	24082	3057	6938	14087	0.09	0.0067	290.842
GTGGTG_TGCTCGGA	116050	14987	26201	5323	69539	34548	8469	237	3	26282	23902	3673	7237	12992	0.1	0.0067	284.29
CACTGA_AACTCGTA	99359	10899	22510	4264	61686	28474	6839	177	7	26189	23540	3520	5952	14068	0.1	0.0066	299.086
GCTTAA_TGTCCAAT	122292	17008	29839	6931	68514	36254	6248	160	4	25848	23534	4710	5908	12916	0.09	0.0066	270.226
TTTACT_AGCATATG	103772	12612	23519	4220	63421	30150	6962	152	8	26149	23472	3853	7165	12454	0.1	0.0065	295.59
TTGGTC_GAACTTCG	97429	11165	22028	4190	60046	27674	6742	172	2	25456	23455	4681	6583	12191	0.09	0.0065	304.922
ATTCGC_ACGGAGGC	109210	11000	22382	4278	71550	32480	12723	660	7	25680	23432	2753	10389	10290	0.14	0.0065	306.399
TACACA_GGTCCTAA	107386	8941	22984	4137	71324	32460	12208	522	5	26129	23402	3835	9650	9917	0.13	0.0065	297.752
CTGTAC_ATTGTGTC	113097	13390	24013	4471	71223	33301	10979	600	4	26339	23396	3629	9199	10568	0.12	0.0065	298.641
CCGGAT_GAAAGTCT	89040	8310	20067	3393	57270	24694	6931	177	2	25466	23260	4563	6913	11784	0.09	0.0065	314.717
ACCTAG_TGCCTCGG	115331	15796	26690	6235	66610	32624	7922	191	5	25868	23166	3657	7303	12206	0.1	0.0065	279.88
ATACTT_GAAACGCC	96523	10522	22245	3975	59781	27335	7152	170	6	25118	23042	3655	7136	12251	0.1	0.0064	291.65
CACGTT_GCTTTCGT	99119	12450	22080	4449	60140	27975	6823	239	3	25100	23005	2540	6928	13537	0.1	0.0064	298.131
GCCGAC_TACAGACT	136626	20365	32912	7431	75918	42750	7544	241	3	25380	22880	4694	6674	11512	0.09	0.0064	248.639
TGATGA_GTAAGCTG	109163	13536	26014	4962	64651	32453	7363	213	9	24613	22830	3579	7181	12070	0.1	0.0064	275.557
GCTAGA_AATCGCAT	123746	18993	29704	6851	68198	36024	7063	177	4	24930	22622	3830	6759	12033	0.1	0.0063	273.114
GTTAAC_ACAGCTAG	104944	12680	24683	4950	62631	30547	6999	194	1	24890	22516	3614	6193	12709	0.1	0.0063	285.263
GGACCG_TCCTTGCC	110306	15921	26174	5135	63076	31823	6568	155	7	24523	22355	3699	6124	12532	0.1	0.0062	275.909
CACGTT_AGGCAAAC	114998	14582	28363	5584	66469	35193	6933	175	4	24164	22157	3660	6169	12328	0.1	0.0062	251.976
TTGGGT_TGGGTGGG	108056	14365	24212	5979	63500	30949	7936	243	2	24370	22137	3215	6239	12683	0.1	0.0062	297.868
CCACAG_GAGTTCGG	87030	8636	18871	3510	56013	24743	7248	313	2	23707	22091	3531	7126	11434	0.11	0.0062	316.701
ATGGCC_TCCTTGCC	104245	12823	22192	4191	65039	29001	11234	507	5	24292	22001	2268	9721	10012	0.14	0.0061	293.424
ACTAAT_TCCTTGCC	109628	9475	17396	4200	78557	31590	21573	171	8	25215	21889	1861	16842	3186	0.28	0.0061	300.677
GGGTCT_GCGCTACA	112522	14479	27100	5624	65319	33274	8442	292	4	23307	21875	2592	7125	12158	0.11	0.0061	271.797
GAAATA_TTGTAGAA	109074	14137	24574	5334	65029	31944	8949	321	7	23808	21823	2607	8012	11204	0.11	0.0061	281.187
AGCTTA_GTAACTTA	101952	10252	23312	4891	63497	28764	10727	533	4	23469	21749	2686	8632	10431	0.14	0.0061	283.819
CTGTAC_GTAACTTA	86085	8559	19363	3737	54426	24019	6447	189	2	23769	21670	2910	6626	12134	0.09	0.006	308.599
CTTCAT_TCTGCAGA	90025	9093	20368	3598	56966	26055	7429	191	3	23288	21542	2609	6794	12139	0.1	0.006	310.163
TAGGTA_ACAGCTAG	95462	9685	19668	3975	62134	29000	8846	506	3	23779	21431	2879	6485	12067	0.1	0.006	310.703
TTTACT_GCGCTACA	91946	11018	20800	4193	55935	26285	6100	231	9	23310	21361	3844	5976	11541	0.09	0.006	295.578
GTATAT_GTTCTCGG	98156	11023	23757	4754	58622	30105	5553	161	2	22801	21167	4422	5444	11301	0.09	0.0059	278.625
CTCCTG_ATGAGTTT	93619	8279	19925	3785	61630	25951	10702	445	2	24530	21057	2665	8403	9989	0.14	0.0059	317.733
TAGAGG_TGACGTCG	94772	11512	20995	3719	58546	29094	6047	155	4	23246	20766	3393	5412	11961	0.09	0.0058	293.305
GCTGTT_TACCGCAG	106898	13377	25640	5887	61994	32741	6278	163	5	22807	20743	3592	5881	11270	0.1	0.0058	271.57
TATGCG_GTTCTCGG	92767	11359	20965	4282	56161	26852	6499	204	4	22602	20707	3723	5906	11078	0.1	0.0058	291.392
CGAACA_TATCAATG	112840	17435	27073	6528	61804	33031	6053	137	4	22579	20644	3251	5847	11546	0.09	0.0058	268.973
ATGGCC_TTCACGAA	92520	8153	19004	3721	61642	25912	12501	525	1	22703	20470	2951	10451	7068	0.16	0.0057	299.93
TTCAAG_GCGTGCTC	94245	12832	21049	3941	56423	29473	4532	140	5	22273	20354	3810	4049	12495	0.09	0.0057	284.677
GGCCTC_TTGTAGAA	99152	13183	23504	4754	57711	29530	6073	173	4	21931	20297	2531	6093	11673	0.1	0.0057	282.549
AGCTTA_ACGCAGCT	87247	10955	19945	3846	52501	24530	5931	158	3	21879	20154	2731	5850	11573	0.1	0.0056	293.693
GTCTCA_GGTAGCCT	103450	10497	22465	4865	65623	31464	11861	558	5	21735	20147	2579	9178	8390	0.14	0.0056	285.103
ATCCAA_ACGGAGGC	86066	9775	19660	3764	52867	25216	5410	141	2	22098	20145	3512	5448	11185	0.09	0.0056	302.358
CGTAAG_GGTAGCCT	90711	11193	19646	3961	55911	26705	7002	292	3	21909	20087	2060	4868	13159	0.1	0.0056	298.745
GATTCC_GAAAGTCT	101050	13351	23571	5184	58944	29633	6936	277	1	22097	20062	3215	6000	10847	0.1	0.0056	276.741
GCGTGG_TGACGTCG	91421	10481	21487	4429	55024	27491	5341	160	3	22029	19972	2960	5608	11404	0.09	0.0056	283.131
GAAGGT_ATAAAGGC	119155	21326	29657	7260	60912	33945	5834	119	7	21007	19746	3694	5781	10271	0.1	0.0055	269.644
TGTGGC_ACTGCATC	91515	10927	20302	3625	56661	27780	6447	239	4	22191	19731	3361	5630	10740	0.09	0.0055	300.615
AACGGC_ATAAAGGC	105708	9581	22139	5207	68781	30485	16368	359	5	21564	19668	1170	11878	6620	0.23	0.0055	280.861
CGGTTG_AAAGGGCT	87913	8497	19787	3698	55931	25941	5966	254	6	23764	19661	2700	5979	10982	0.09	0.0055	308.251
CTTTCG_ACAGCTAG	81603	6927	16779	3282	54615	21065	10681	541	3	22325	19656	2318	9507	7831	0.15	0.0055	318.907
AGTCTG_TTCACGAA	88755	9390	19269	3797	56299	25039	8710	413	3	22134	19649	2652	7648	9349	0.11	0.0055	304.4
ACCTAG_GCTGTGAC	81943	6479	16952	2994	55518	23652	10378	544	4	20940	19635	2196	9063	8376	0.15	0.0055	312.498
CACGTT_ATTGGACC	89415	6405	17101	4065	61844	23448	15431	364	4	22597	19513	1334	12819	5360	0.23	0.0054	309.749
GCCGAC_AGCCGTTT	104580	15589	25111	5334	58546	31200	6066	144	7	21129	19440	3191	5500	10749	0.1	0.0054	266.775
TGATGA_ATACATAC	103201	15713	24142	5115	58231	30607	6426	173	4	21021	19362	3312	5323	10727	0.11	0.0054	263.089
GTATAT_AACTCGTA	94173	12453	22667	4733	54320	27593	5539	138	4	21046	19321	3535	5684	10102	0.09	0.0054	278.986
CTTCAT_GCGTGCTC	78718	8941	17153	3242	49382	21743	6313	243	3	21080	19302	2745	6017	10540	0.1	0.0054	306.876
TATGCG_AGCGGGCA	89822	9560	18882	3748	57632	25667	9519	465	4	21977	19300	2660	8107	8533	0.12	0.0054	300.655
CACTGA_TGACGTCG	84311	10250	19287	3646	51128	24607	5024	140	3	21354	19220	3175	4401	11644	0.09	0.0054	301.023
GAGCAA_GCTTTCGT	105086	16149	24916	5348	58673	32598	5481	135	1	20458	19194	3548	4876	10770	0.09	0.0054	255.474
GTCTCA_AATCGCAT	96817	10998	21186	4471	60162	28524	9942	373	1	21322	18951	3143	7388	8420	0.13	0.0053	289.188
TGAAAC_ATGGTAGG	88085	6632	18345	3479	59629	25454	12538	507	3	21127	18933	2175	9801	6957	0.18	0.0053	297.272
ACAAGC_TCTGCAGA	79343	9513	16893	3168	49769	21984	7104	285	3	20393	18907	3057	7243	8607	0.1	0.0053	315.221
GCTAGA_ATAAAGGC	83641	9402	19786	3797	50656	23542	6057	162	2	20893	18882	3557	6098	9227	0.1	0.0053	291.156
TAACCT_TACTCCCG	87467	7489	19169	3533	57276	24963	10492	404	2	21415	18828	2680	8125	8023	0.15	0.0053	290.504
TAGGTA_TCCTTGCC	89349	12111	20218	3967	53053	26635	5153	185	3	21077	18820	6011	4092	8717	0.09	0.0052	293.254
CACTGA_ACAGAGCA	84764	8289	17934	3586	54955	23558	9789	413	2	21193	18775	2515	8298	7962	0.14	0.0052	295.043
GTATAT_AGTGAAGT	99739	14383	22535	4807	58014	32195	5111	165	2	20541	18702	3476	5335	9891	0.09	0.0052	275.851
GGGAGC_GCTGTGAC	83851	9724	19739	3955	50433	25444	4980	119	1	19889	18627	2645	5035	10947	0.09	0.0052	284.997
TATTTC_GGCACTAC	80545	10789	17977	3484	48295	22753	5567	163	2	19810	18561	2300	5844	10417	0.09	0.0052	301.238
ATGGCC_AACCTACG	91004	12144	20502	4420	53938	26790	6598	205	3	20342	18538	2932	6293	9313	0.1	0.0052	285.338
CTGCCA_ACTAGTCA	90093	9062	19793	3975	57263	24608	9336	444	3	22872	18446	3031	6966	8449	0.13	0.0051	313.502
GAGCAA_TATGCTTT	134523	29334	33988	9536	61665	36958	5076	111	3	19517	18411	3934	4561	9916	0.1	0.0051	258.701
CTGCCA_GGACCAAC	68666	5765	15832	2746	44323	19041	5409	159	3	19711	18156	3273	5600	9283	0.11	0.0051	304.972
GATTCC_TGTAACGT	130583	26285	32202	9708	62388	37923	5109	135	5	19216	18124	5190	4254	8680	0.09	0.005	276.795
ACATCT_GGTTTGTC	74742	8363	17101	2985	46293	21510	5307	174	6	19296	18026	2223	5734	10069	0.1	0.005	296.127
ACAAGC_GGAGCGAT	91474	7196	20899	4466	58913	27287	11713	458	3	19452	18018	2193	8703	7122	0.16	0.005	285.463
GCTTAA_GTAGGTAA	108853	18350	27535	8334	54634	30764	4840	113	2	18915	17968	4152	4315	9501	0.1	0.005	307.569
GAAATA_AGTGAAGT	97048	10736	21287	4689	60336	30115	10537	340	4	19340	17888	2519	7595	7774	0.15	0.005	279.983
TGATGA_TTCACGAA	101430	15321	24315	5564	56230	31772	5051	139	5	19263	17744	2554	5158	10032	0.1	0.0049	261.538
GCTTAA_GACTTGTT	95986	13370	22883	5425	54308	28458	6589	177	4	19080	17658	2873	5552	9233	0.1	0.0049	273.9
GCTTAA_GGTTTGTC	75723	8975	18248	3462	45038	21529	4650	103	6	18750	17609	2681	5289	9639	0.1	0.0049	283.689
TGCTCG_GGACCAAC	77444	8803	17840	3366	47435	22577	5850	164	0	18844	17585	2089	5670	9826	0.1	0.0049	287.483
TATTTC_GCTCACCG	72936	7229	15205	3024	47478	18198	9321	370	4	19585	17534	2307	8395	6832	0.15	0.0049	312.155
CTGTAC_GCTGTGAC	75696	8722	17143	3035	46796	22348	5594	159	1	18694	17416	1801	5548	10067	0.1	0.0049	295.344
CGCTAT_GAAACGCC	62555	5902	14430	2486	39737	16043	4738	132	3	18821	17297	2710	5403	9184	0.1	0.0048	307.058
GTTAAC_ACGGAGGC	83277	11223	19265	3835	48954	24319	5877	167	2	18589	17274	2357	5780	9137	0.1	0.0048	281.244
GTATAT_ACTGCATC	91043	14447	21282	4577	50737	26483	5138	156	3	18957	17253	3038	5187	9028	0.09	0.0048	267.782
CCGGAT_AAATCTAA	75004	7551	16891	3119	47443	21328	6403	180	8	19524	17204	2346	6077	8781	0.11	0.0048	300.883
ACTAAT_TGGAGCCG	88892	12258	16953	4087	55594	23146	12530	353	3	19562	17168	2180	9462	5526	0.19	0.0048	298.12
ATTGAG_GTAAGCTG	71986	7949	15385	3089	45563	19448	7133	291	1	18690	17118	2692	7121	7305	0.12	0.0048	306.265
ACCGCA_GCTTTCGT	73682	8278	16121	3034	46249	20719	6585	250	2	18693	17107	2808	6350	7949	0.11	0.0048	300.8
TGCGAA_GGACAAGA	89759	11481	22070	4956	51252	27424	5110	161	0	18557	17080	3688	4079	9313	0.1	0.0048	265.829
GGCCTC_TTGTTGGC	88995	7977	20230	4133	56655	26990	10005	372	1	19287	17039	2435	7297	7307	0.15	0.0047	279.689
GTTAAC_GACTTGTT	87695	11930	21808	4847	49110	25915	5087	128	1	17979	16831	2263	4978	9590	0.09	0.0047	273.25
TGTATG_GCTGTGAC	69646	8314	15968	2801	42563	19975	4567	125	2	17894	16689	2621	4635	9433	0.09	0.0047	299.646
CATCGG_GAAACGCC	68092	7335	16187	2718	41852	18645	5282	128	6	17791	16652	2358	4983	9311	0.11	0.0047	289.149
CCTACC_TGCTCGGA	75573	7114	16578	3425	48456	23035	6526	241	4	18650	16617	6100	3733	6784	0.11	0.0046	308.72
ATAACG_GCGCTACA	67132	5755	14436	2544	44397	18745	7131	321	3	18197	16614	2403	7077	7134	0.12	0.0046	315.552
TTCAAG_ACGTCGTC	77448	8789	16265	2973	49421	22563	8335	305	9	18209	16497	2208	7179	7110	0.14	0.0046	291.722
CCTACC_ACGCAGCT	67084	7735	15843	3180	40326	17239	4906	192	5	17984	16477	1894	5458	9125	0.11	0.0046	296.735
ACCGCA_GCTCACCG	96171	15912	23903	5746	50610	29017	4265	113	1	17214	16382	3565	3736	9081	0.1	0.0046	248.923
GCCGAC_ATGGTAGG	79266	10087	18637	3921	46621	23825	4708	126	3	17959	16381	2725	4440	9216	0.09	0.0046	274.555
CCGCGC_GAAACGCC	64525	6032	15545	3004	39944	18028	4259	174	3	17480	16267	3148	4731	8388	0.1	0.0045	290.782
TTCTTT_ATTGATGA	75099	8750	16940	3419	45990	21768	4612	277	9	19324	16228	2100	4907	9221	0.08	0.0045	306.428
CCTACC_TGGAGCCG	61193	5438	14836	2745	38174	14965	4551	151	4	18503	16199	2810	5255	8134	0.11	0.0045	308.127
TTGGGT_ACGGAGGC	74474	9415	16655	3209	45195	22505	4733	159	4	17794	16152	2652	4463	9037	0.09	0.0045	292.946
CAAGAA_GCGCTACA	64985	5846	14105	2708	42326	16718	7498	332	0	17778	16143	8078	6173	1892	0.13	0.0045	320.121
CTTTCG_TGGACTTG	80672	8037	15072	6526	51037	22205	9720	419	1	18692	16087	9567	5250	1270	0.16	0.0045	386.781
CATCGG_AATCGCAT	65753	4738	14556	2586	43873	19735	5464	316	0	18358	16013	2151	5142	8720	0.1	0.0044	310.371
TTCAAG_TCTGCAGA	64739	6214	14206	2486	41833	18816	5465	155	4	17393	16004	1965	5501	8538	0.1	0.0045	309.866
TAACCT_GTAACTTA	71096	6521	13365	2628	48582	19242	11250	402	2	17686	15950	2743	8511	4696	0.19	0.0044	305.216
TATGCG_GTAACCAT	67348	6278	14025	2843	44202	18690	7879	407	1	17225	15917	2099	6786	7032	0.13	0.0044	309.28
GTCTCA_TGCCTCGG	88358	12928	21749	5121	48560	25845	5275	120	1	17319	15889	3104	4537	8248	0.1	0.0044	270.49
AATTCA_GAAACGCC	65797	7546	14650	2946	40655	18736	4592	141	7	17179	15771	4292	3288	8191	0.1	0.0044	309.364
TACACA_GGACCAAC	70334	8740	15926	3064	42604	21287	4394	123	6	16794	15725	1827	4609	9289	0.09	0.0044	283.791
AGCACC_TTGTACGG	80433	8710	18323	3896	49504	24049	7570	409	2	17474	15622	3118	5714	6790	0.12	0.0044	281.239
TTGGGT_GGCACTAC	67472	8400	14974	2929	41169	19779	4883	127	7	16373	15473	2033	5065	8375	0.1	0.0043	298.682
TAGGAC_TCTGCAGA	68360	8783	14850	2906	41821	20470	4409	128	1	16813	15469	2914	4085	8470	0.09	0.0043	308.36
TTCTTT_ACGGAGGC	69663	7955	15715	3092	42901	20365	5617	163	6	16750	15256	2399	5071	7786	0.1	0.0043	296.26
GCTTAA_GTTCTCGG	73310	9334	17853	4023	42100	21555	4172	128	1	16244	15233	2922	4196	8115	0.1	0.0043	269.791
CGTAAG_TGGAGCCG	72806	7591	16111	3133	45971	21869	6920	236	3	16943	15228	2826	5451	6951	0.12	0.0042	307.412
GCGTGG_GGTCCTAA	84989	14678	21232	6245	42834	23075	3645	81	1	16032	15141	3933	3670	7538	0.1	0.0042	323.519
TAGGAC_ACGCAGCT	65456	8823	14499	2748	39386	19124	3974	95	4	16189	14948	2121	3760	9067	0.09	0.0042	295.859
GCGTGG_AGCGGGCA	85716	13780	21369	5132	45435	24845	4480	110	1	15999	14938	2670	4168	8100	0.1	0.0042	270.358
CCGGAT_GCCTAAGA	58071	5692	12867	2266	37246	16428	4779	144	1	15894	14837	3024	4625	7188	0.1	0.0041	311.006
TATGCG_ATGAGTTT	70319	7539	15033	2677	45070	20581	6602	348	1	17538	14829	1655	5452	7722	0.12	0.0041	296.332
ACTAAT_GGTTTGTC	60913	7156	13384	2552	37821	17850	4125	120	3	15723	14810	2677	4371	7762	0.1	0.0041	299.184
GGGTCT_GCTCACCG	80876	12076	20472	4468	43860	23884	4368	90	1	15517	14669	2566	3963	8140	0.1	0.0041	259.889
TAACTC_GAACTTCG	59714	4725	13936	2192	38861	18337	4545	214	4	15761	14628	2751	5311	6566	0.09	0.0041	294.761
CCACAG_AGCATATG	56056	5220	12652	2103	36081	15140	4898	194	1	15848	14577	2220	5031	7326	0.12	0.0041	303.381
GAAATA_TGCCTCGG	78186	11303	18038	4081	44764	23010	5678	217	4	15855	14445	2373	5019	7053	0.11	0.004	273.281
GCTGTT_GTAAGCTG	77688	10990	18814	4243	43641	22936	5500	143	4	15058	14218	2124	4868	7226	0.11	0.004	267.115
ACCGCA_TCTGCAGA	61222	7308	13629	2733	37552	18350	3763	122	4	15313	14157	2123	3533	8501	0.09	0.004	303.214
CCGGAT_AACTCGTA	61320	6694	13394	2502	38730	17504	5602	178	5	15441	14015	1716	4628	7671	0.12	0.0039	297.151
CGAGTC_ACGGAGGC	58765	6588	13434	2461	36282	16981	3981	136	4	15180	14005	1606	3931	8468	0.09	0.0039	298.226
TAACCT_ATGGTAGG	66112	6964	14434	3020	41694	20054	5949	291	3	15397	13978	1559	4050	8369	0.11	0.0039	296.693
ATTGAG_TCTGCAGA	58532	7220	12648	2309	36355	16764	4345	133	3	15110	13963	2093	4609	7261	0.09	0.0039	310.988
AATTCA_GCATCACA	62123	8141	13689	2571	37722	18055	3957	101	5	15604	13932	2595	3804	7533	0.1	0.0039	296.384
ACATCT_ACAGCTAG	61750	6260	12773	2638	40079	16460	7677	385	4	15553	13832	1394	6290	6148	0.15	0.0039	305.553
CCTCTA_GGCACTAC	53520	4368	11737	1981	35434	14790	5887	191	4	14562	13761	1546	5680	6535	0.13	0.0038	303.982
TGATGA_TGGACTTG	67320	6450	13590	2844	44436	19598	8877	356	2	15603	13750	1811	6660	5279	0.16	0.0038	298.66
TTGTCC_GGACCAAC	57173	5585	12737	2221	36630	15840	5841	227	2	14720	13750	1824	5182	6744	0.12	0.0038	301.046
ACCGCA_GGACCAAC	58400	5731	13299	2403	36967	17681	4519	141	2	14624	13701	1923	4583	7195	0.1	0.0038	290.086
CGTAAG_ATCAACTT	61532	7669	13111	2848	37904	19299	3002	265	1	15337	13670	6537	2074	5059	0.07	0.0038	318.467
TGTATG_ACGCAGCT	62297	8742	13753	2529	37273	17904	4455	137	6	14771	13648	1779	4394	7475	0.1	0.0038	297.784
GCTGTT_TATCAATG	81064	12400	20328	5175	43161	23807	4615	100	3	14636	13610	2875	4072	6663	0.11	0.0038	291.611
TTCTTT_GGACCAAC	57180	6468	13081	2400	35231	16755	3907	103	2	14464	13523	2170	4001	7352	0.1	0.0038	293.917
TACACA_TACCGCAG	66918	7359	14265	3028	42266	19212	7470	367	2	15215	13511	1915	6182	5414	0.14	0.0038	293.707
CCACAG_GCTCACCG	47530	4635	11216	2054	29625	11824	3586	152	0	14063	13233	2254	4231	6748	0.1	0.0037	317.485
ACTAAT_GCTCACCG	58819	7917	13103	2643	35156	16348	4232	132	2	14442	13155	2003	3803	7349	0.1	0.0037	293.736
ATGGCC_ATAAAGGC	62389	8113	14009	3141	37126	17234	5182	164	3	14543	13133	1569	5056	6508	0.11	0.0037	284.264
GAAATA_TAGGTTAT	81354	11943	18687	4823	45901	23705	7837	292	5	14062	13079	2069	5609	5401	0.15	0.0037	288.979
GTTAAC_ATTGATGA	65113	6136	14406	2726	41845	19124	7328	329	2	15062	13050	3991	5017	4042	0.13	0.0036	295.093
TAATAG_GTAAGCTG	52073	5969	11052	2415	32637	14966	3394	112	0	14165	13016	2617	3579	6820	0.08	0.0036	297.132
GCTTAA_GTGGACAT	64693	7360	16291	3660	37382	19277	4096	101	2	13906	13006	2513	3798	6695	0.11	0.0036	277.869
ATTGAG_TTGTACGG	53986	6526	12132	2414	32914	14846	3990	160	0	13918	12913	1566	4561	6786	0.1	0.0036	306.044
GTTAAC_GCATCACA	67484	9266	16016	3530	38672	20280	4304	179	3	13906	12879	2026	4305	6548	0.1	0.0036	270.134
TAACCT_GGCACTAC	53921	6160	11666	2090	34005	15956	4379	134	4	13532	12667	1465	4415	6787	0.1	0.0035	298.69
CAATCC_ACGGAGGC	52247	5166	11847	2254	32980	15733	3228	115	0	13904	12642	4433	3331	4878	0.08	0.0035	303.45
TAACTC_TCTGCAGA	57214	7152	12285	2227	35550	16563	5189	159	3	13636	12623	1629	4841	6153	0.11	0.0035	298.403
GCTTAA_TGACCGTT	77557	13096	18337	4576	41548	22325	5404	158	2	13659	12603	2202	4384	6017	0.11	0.0035	264.975
GGGAGC_TAGTGATT	62651	6165	14463	2813	39210	20170	4155	181	2	14702	12535	1531	4033	6971	0.09	0.0035	295.028
GGGAGC_GGACCAAC	52713	6333	12170	2485	31725	14993	3396	113	3	13220	12530	2409	3640	6481	0.08	0.0035	297.313
TGCAGT_ACGCAGCT	68902	10428	16454	3643	38377	20890	4098	101	0	13288	12511	2375	3695	6441	0.1	0.0035	261.658
GCTGTT_TTCACGAA	65167	10135	15448	3946	35638	18896	3410	92	2	13238	12462	2147	3452	6863	0.1	0.0035	299.282
CCCTTC_GGCACTAC	54399	5842	12267	2212	34078	15919	4912	130	2	13115	12429	1530	4396	6503	0.12	0.0035	280.588
CTTCAT_ACGCAGCT	53735	6712	12203	2230	32590	15479	3514	93	2	13502	12391	1958	3555	6878	0.09	0.0035	295.18
CTCCTG_TACCTATC	62839	8257	13587	3578	37417	19464	3320	204	1	14428	12387	7198	1789	3400	0.07	0.0034	323.083
GAAGGT_ATTGTGTC	66400	7451	14770	3197	40982	19785	7415	266	1	13515	12357	1404	5487	5466	0.15	0.0035	273.258
CCGGAT_AAGGATGA	54018	6579	12134	2373	32932	15279	3725	134	3	13791	12333	2022	3885	6426	0.1	0.0034	300.717
ACCTAG_GGCACTAC	57072	7101	12811	2637	34523	16946	4390	146	1	13040	12322	1781	4298	6243	0.1	0.0034	283.38
ACGCCG_GAAACGCC	51223	5626	12341	2550	30706	13778	3610	97	2	13219	12302	1854	3199	7249	0.1	0.0034	291.351
ACGCCG_ATAAAGGC	75662	12333	19080	4800	39449	22030	4296	96	2	13025	12266	2317	3498	6451	0.11	0.0034	263.197
TGCGAA_GAAACGCC	60770	7454	14754	3043	35519	18301	4219	126	3	12870	12133	1628	4125	6380	0.11	0.0034	264.479
TTGGTC_ATATTCTG	61837	8557	12757	2595	37928	19270	4668	193	3	13794	11961	4591	3090	4280	0.09	0.0033	308.944
GTGGTG_TGGAGCCG	65337	9710	15868	3343	36416	19347	3902	103	3	13061	11960	1740	3917	6303	0.1	0.0033	259.002
ATAACG_ATACATAC	63537	6483	11445	2919	42690	17981	11044	312	1	13352	11924	961	8583	2380	0.25	0.0033	300.684
CACCAC_GAGTTCGG	57372	5072	11688	2467	38145	16810	8113	298	1	12923	11900	1612	6384	3904	0.18	0.0033	285.2
GTCTCA_GCTCACCG	67099	7928	15544	3584	40043	19976	7396	251	3	12417	11718	1757	5113	4848	0.15	0.0033	261.695
ATTGAG_GCTGTGAC	51153	5930	11537	1994	31692	15659	3405	100	1	12527	11692	6734	2769	2189	0.1	0.0033	303.394
CAATCC_TTAGGTGT	52245	4635	10956	2472	34182	13368	6793	323	3	13695	11666	1114	5694	4858	0.16	0.0032	314.543
TTAGCA_GAAACGCC	47395	5052	10874	1977	29492	13298	3592	95	1	12506	11618	2110	3631	5877	0.1	0.0032	300.658
CATCGG_TGGAGCCG	53082	6896	11542	2091	32553	15742	3780	150	1	12880	11610	1684	3558	6368	0.1	0.0032	283.494
TGCGAA_GAACTTCG	57526	8398	13595	2966	32567	17395	2737	85	4	12346	11602	2032	3044	6526	0.09	0.0032	263.276
GCCGAC_ATGAGTTT	62584	5913	12882	2680	41109	20065	7973	206	3	12862	11595	2413	4937	4245	0.17	0.0032	288.629
CCGGAT_GACCAATA	47088	5132	10206	1854	29896	13273	3824	149	5	12645	11569	1479	4029	6061	0.11	0.0032	312.216
CCCAAA_GGACCAAC	45515	4822	10179	1868	28646	12445	3672	98	3	12428	11534	1946	3842	5746	0.1	0.0032	309.826
ACCGCA_ACGGAGGC	52371	5962	11795	2240	32374	15567	4231	133	2	12441	11484	1704	3938	5842	0.11	0.0032	287.777
CCGGAT_GTAGGTAA	45136	4094	10021	1685	29336	13060	3576	98	2	12600	11464	1541	3417	6506	0.1	0.0032	311.104
GTCCGT_GCTATAGC	57260	7454	12880	2504	34422	18404	3795	107	0	12116	11451	1610	3627	6214	0.09	0.0032	283.4
TTGGGT_TGACGTCG	52082	6664	11483	2177	31758	15786	2986	90	2	12894	11370	2146	3128	6096	0.09	0.0032	293.844
GTCCGT_GTAACCAT	57886	7963	14088	3485	32350	17027	3422	108	0	11793	11216	1714	3439	6063	0.09	0.0031	268.816
CCGGAT_TACTCCCG	50503	6271	11293	2237	30702	14736	3764	128	1	12073	11063	1495	3536	6032	0.1	0.0031	292.742
CTGTAC_GAAACGCC	43991	3473	9287	1577	29654	12402	5271	248	1	11732	10960	1064	4368	5528	0.15	0.0031	305.704
CCGGAT_GTAACCAT	43183	4273	9673	1869	27368	12313	3308	87	4	11656	10901	1482	3254	6165	0.1	0.003	308.179
TACACA_TTAGGTGT	66218	9628	16738	3796	36056	20710	3617	68	2	11659	10892	1655	3020	6217	0.1	0.003	250.96
GCGTGG_TGTCCAAT	65452	10445	15488	4082	35437	18632	5213	142	1	11449	10738	1786	3919	5033	0.13	0.003	285.361
TACACA_GCTATAGC	46190	5339	10060	1861	28930	13725	3714	97	2	11392	10715	1476	3723	5516	0.1	0.003	301.952
GTTAAC_TCTGCAGA	45811	4874	10485	1836	28616	13986	3060	73	1	11496	10617	1487	3005	6125	0.09	0.003	299.691
TTGGTC_GCTATAGC	47354	6182	10046	1987	29139	14089	3541	121	1	11387	10613	1739	3396	5478	0.09	0.003	305.162
CCACAG_TACGGGCG	42000	4670	9527	1841	25962	11674	2855	100	1	11332	10509	1906	3241	5362	0.1	0.0029	305.785
TTCTTT_TCTGCAGA	44010	4990	9533	1752	27735	13070	3237	110	1	11317	10500	1800	3270	5430	0.09	0.0029	307.717
GTATAT_GCTCGACC	50580	5544	11152	2051	31833	15191	5214	228	0	11200	10368	1463	4381	4524	0.13	0.0029	280.708
GAAGGT_ACTGCATC	63283	12037	15934	4191	31121	17091	3101	64	0	10865	10365	2401	2842	5122	0.1	0.0029	300.958
GAAATA_GCGTTTGC	49483	6817	10826	1971	29869	15852	3093	93	2	10829	10348	1422	3026	5900	0.09	0.0029	288.974
GAAGGT_TTGTACGG	58806	7895	13924	3287	33700	17479	4910	177	2	11132	10259	1458	3795	5006	0.12	0.0029	268.317
TAGGAC_GCTCGACC	49598	7205	11687	2320	28386	14049	3370	84	0	10883	10208	1801	3353	5054	0.11	0.0029	276.309
CGAACA_GCTGTGAC	43087	4508	9684	1829	27066	12704	3417	87	2	10856	10149	1671	3311	5167	0.11	0.0028	294.886
ACGCCG_TCTGCAGA	42897	4828	9312	1728	27029	11889	4011	163	1	10965	10113	1605	3781	4727	0.11	0.0028	308.987
TGAAAC_GGTTTGTC	43054	5262	9565	1675	26552	12794	2988	74	4	10692	10054	1280	3106	5668	0.09	0.0028	291.463
AACGGC_TTGTACGG	42300	2583	9365	1485	28867	11681	5446	234	0	11506	9944	1214	4156	4574	0.16	0.0028	305.925
GATTCC_TCCAAACG	64692	11661	16381	4511	32139	18787	2767	72	0	10513	9915	1989	2734	5192	0.1	0.0028	267.817
AGCTTA_TCCAAACG	53300	4463	11370	2051	35416	18521	4890	227	1	11777	9779	3039	3173	3567	0.11	0.0027	273.169
CCGGAT_GCATCACA	38298	3350	8109	1540	25299	10722	3949	175	0	10453	9756	1496	3694	4566	0.12	0.0027	312.88
GGGAGC_TACCGCAG	55328	9219	13643	3560	28906	15419	3099	71	0	10317	9713	2434	2838	4441	0.1	0.0027	279.649
CGAGTC_GTAAGCTG	37351	3503	8306	1619	23923	10553	2702	95	3	10570	9679	1600	2830	5249	0.1	0.0027	317.143
ACCTAG_AACCTACG	58245	8851	14164	3593	31637	17599	3615	119	2	10302	9632	1635	3181	4816	0.1	0.0027	257.677
CGGTTG_GCTATAGC	39450	4062	8892	1579	24917	11904	2760	82	0	10171	9560	1610	2749	5201	0.09	0.0027	303.453
ATACTT_ACGCAGCT	41340	5081	9396	1636	25227	12187	2693	76	3	10268	9475	1480	2772	5223	0.09	0.0026	298.342
CCAATT_ACAGCTAG	76351	45140	7385	2377	21449	8621	2658	140	3	10027	9292	4517	2073	2702	0.1	0.0026	298.522
CCGGAT_ATTGGACC	39061	3662	8917	1534	24948	11420	3250	183	4	10091	9174	1161	3037	4976	0.11	0.0026	309.285
GAGCAA_TGGGTGGG	53203	9346	13235	3758	26864	14717	2546	60	2	9539	9066	2223	2361	4482	0.1	0.0025	325.948
CTTCAT_TTTCTCAC	43296	5375	7400	1887	28634	10409	7452	267	1	10505	8953	798	6355	1800	0.24	0.0025	318.695
GGGAGC_GAAAGTCT	46994	5115	11397	2767	27715	13318	4599	205	1	9592	8950	1379	3325	4246	0.14	0.0025	304.709
GGACCG_TGGGTGGG	52431	9244	12973	3407	26807	15275	2305	73	2	9152	8651	1910	2309	4432	0.09	0.0024	273.47
GAAATA_GGTCCTAA	52692	8628	12941	3234	27889	15542	3247	60	0	9040	8573	1235	2826	4512	0.12	0.0024	255.514
ATCCAA_GCTGTGAC	36459	3307	7364	1335	24453	10758	4284	213	0	9198	8539	1029	3638	3872	0.14	0.0024	315.241
GAAGGT_GAGTTCGG	43558	5130	9875	2298	26255	13262	3837	110	4	9042	8460	1462	3047	3951	0.1	0.0024	277.214
GAAATA_GGACAAGA	45866	6228	11269	2724	25645	13902	2709	77	0	8957	8428	1622	2154	4652	0.1	0.0024	269.798
GTGGTG_ATTGGACC	50320	6293	11452	2498	30077	15193	5570	169	3	9142	8376	796	3629	3951	0.17	0.0023	266.362
GGCCTC_AACTCGTA	47347	7732	11906	2955	24754	13536	2307	65	1	8845	8328	1476	2515	4337	0.1	0.0023	267.616
CGCTAT_GGACCAAC	35934	4267	7890	1522	22255	10612	2643	71	4	8925	8295	1347	2480	4468	0.09	0.0023	299.74
CGAGTC_GAGTTCGG	37440	3547	8571	1867	23455	11685	2786	119	0	8865	8263	1158	2635	4470	0.1	0.0023	287.501
ACGCCG_GGTTTGTC	33938	3384	7733	1412	21409	9993	2610	76	2	8728	8251	1359	2592	4300	0.1	0.0023	293.109
AACGGC_ACGTCGTC	39305	4931	8917	1740	23717	11093	3600	121	2	8901	8235	1097	3162	3976	0.12	0.0023	276.955
ATAACG_GGTTTGTC	33808	4013	7511	1428	20856	9707	2272	90	2	8785	8224	1431	2670	4123	0.09	0.0023	303.273
GATTCC_TCTGCAGA	41213	5636	9660	1909	24008	12877	2454	77	0	8600	8099	1333	2259	4507	0.09	0.0023	277.562
CCAATT_GGTTTGTC	30231	2707	7011	1247	19266	8634	2041	76	1	8514	7991	1194	2233	4564	0.1	0.0022	305.315
AGTCTG_ACGCAGCT	36029	5126	7983	1619	21301	10114	2536	79	1	8571	7986	1236	2556	4194	0.1	0.0022	301.128
AGTCTG_GGCACTAC	34172	3907	7720	1510	21035	10067	2505	70	2	8391	7907	1388	2551	3968	0.09	0.0022	296.338
GCTAGA_GTAACCAT	40509	6135	9758	2326	22290	11587	2446	68	1	8188	7780	1440	2459	3881	0.1	0.0022	283.033
GCCGAC_TCCAAACG	53198	10168	13208	3428	26394	16086	2042	62	3	8201	7717	2081	1731	3905	0.09	0.0022	252.197
CCGGAT_ACCAATAA	33681	3839	7579	1289	20974	9906	2628	118	0	8322	7395	976	2545	3874	0.11	0.0021	296.671
ATCCAA_GGCACTAC	30099	2207	6613	1084	20195	8760	3469	160	3	7803	7367	944	3142	3281	0.13	0.0021	306.098
CCTACC_GGTTTGTC	26450	2385	6386	1109	16570	6688	2060	75	0	7747	7309	1034	2422	3853	0.11	0.002	302.972
ATTCGC_ACGCAGCT	31104	3358	6805	1225	19716	9697	2020	120	0	7879	7259	2153	1861	3245	0.09	0.002	308.512
CGAACA_GTAAGCTG	38292	5409	9691	2273	20919	11265	2131	56	1	7466	7189	1226	2280	3683	0.1	0.002	267.445
GCTGTT_GTGGACAT	37900	5197	9358	2124	21221	11318	2246	61	0	7596	7135	1234	2099	3802	0.09	0.002	272.958
GATTCC_AGCATATG	41644	5339	9638	2183	24484	13167	3547	145	3	7622	7081	1070	2705	3306	0.12	0.002	276.951
GCCGAC_AACCTACG	49354	10432	11654	3249	24019	14747	1753	50	1	7468	7074	1073	1120	4881	0.09	0.002	273.842
GCCGAC_ACGCAGCT	31142	3399	7268	1277	19198	9113	2491	78	1	7515	7033	985	2561	3487	0.1	0.002	287.242
GGGTCT_GGCACTAC	35715	5090	8550	1930	20145	10937	1925	47	1	7235	6912	1277	1995	3640	0.09	0.0019	265.859
GCCGAC_ACCAATAA	29911	2553	6851	1300	19207	8623	2580	105	0	7899	6892	728	2622	3542	0.09	0.0019	308.32
CTTGGA_GCTATAGC	28079	3319	6163	1186	17411	7982	2060	79	4	7286	6816	979	2182	3655	0.09	0.0019	306.215
CTTCAT_TGACGTCG	30246	3081	5784	1110	20271	8034	4406	213	0	7618	6765	531	3647	2587	0.18	0.0019	311.722
GCGTGG_GCTCGACC	39840	6807	9721	2402	20910	11493	2308	51	0	7058	6735	1153	1910	3672	0.11	0.0019	284.117
ATTGAG_GCGCTACA	26781	2634	5827	959	17361	8000	1899	115	1	7346	6701	738	1738	4225	0.08	0.0019	315.584
TTACGG_AGCCGTTT	33200	5427	6957	1807	19009	10124	1379	82	0	7424	6648	4570	685	1393	0.07	0.0018	322.9
GAAGGT_ACCAGCCT	43406	8607	10447	3059	21293	12344	1873	43	3	7030	6616	1509	1651	3456	0.1	0.0018	271.083
TGCAGT_GGTAGCCT	37125	5777	8860	2116	20372	11100	2158	59	0	7055	6595	1061	1868	3666	0.1	0.0018	258.923
GTGGTG_TCTGCAGA	28557	2719	5968	1075	18795	8432	3275	135	2	6951	6449	1000	2872	2577	0.13	0.0018	310.892
CCCTTC_GCGTTTGC	24905	2672	5765	1116	15352	6641	1853	47	0	6811	6418	1120	1872	3426	0.1	0.0018	297.777
GGCCTC_GGAGCGAT	29459	3917	7424	2321	15797	7721	1402	36	0	6638	6359	2381	1350	2628	0.09	0.0018	366.898
TAGGAC_GTAAGCTG	26875	3028	6036	1298	16513	7323	2242	60	0	6888	6353	719	2339	3295	0.1	0.0018	298.013
CACGTT_GGACCAAC	40221	6483	9457	2093	22188	13546	1950	58	0	6634	6345	857	1582	3906	0.1	0.0018	236.243
CGTGCT_GCTATAGC	25859	2615	5816	1022	16406	7719	1901	61	1	6724	6315	933	1985	3397	0.1	0.0018	302.681
TACCGA_TATGCTTT	38001	6236	7621	1510	22634	11846	3127	434	2	7225	6247	1420	2108	2719	0.1	0.0017	284.577
GGACCG_ATGGTAGG	36661	6764	8637	2417	18843	10620	1615	69	3	6536	6161	1088	1079	3994	0.09	0.0017	317.801
CCACAG_GTTCTCGG	24343	2924	5511	1027	14881	6334	1920	97	1	6529	6063	954	1937	3172	0.1	0.0017	314.98
CCTTGT_GGCACTAC	25733	2750	5820	1138	16025	7660	1780	75	1	6509	6055	3204	1394	1457	0.09	0.0017	303.487
GCCGAC_TCCTTGCC	36236	5481	8158	1622	20975	11606	2744	77	3	6545	6033	881	2243	2909	0.12	0.0017	244.461
TACCGA_TCTTACAA	32232	4633	6090	1494	20015	8936	3971	149	3	6956	6007	1073	2981	1953	0.16	0.0017	341.65
GCGTGG_TGCCTCGG	36487	5120	8104	2095	21168	11111	3464	113	1	6479	5962	1025	2463	2474	0.14	0.0017	283.793
CAGACT_GCGTTTGC	24390	3273	5297	1037	14783	7101	1555	45	4	6078	5750	838	1643	3269	0.09	0.0016	306.525
CAATCC_TCTGCAGA	23040	2311	4855	903	14971	6562	2286	102	0	6021	5577	774	2058	2745	0.11	0.0016	312.848
GCGTGG_AATCGCAT	30947	3624	7472	1913	17938	9060	2844	125	1	5908	5577	1367	2067	2143	0.14	0.0016	346.047
GCGTGG_GTGGACAT	27561	4153	6475	1764	15169	7528	1701	52	2	5886	5549	1323	1746	2480	0.11	0.0016	330.675
GGGAGC_GGCACTAC	24173	2619	5833	1231	14490	7019	1618	54	1	5798	5513	619	1599	3295	0.1	0.0015	297.443
GACTTG_AGTGAAGT	31804	4951	7866	1988	16999	9407	1740	54	0	5798	5506	1037	1705	2764	0.1	0.0015	304.436
CGTGCT_TGACGTCG	25640	3467	5823	1086	15264	7586	1466	57	1	6154	5391	656	1296	3439	0.08	0.0015	288.126
CGGTTG_GCGTTTGC	23027	2783	5267	972	14005	6902	1372	42	0	5689	5388	910	1575	2903	0.09	0.0015	286.449
TAGAGG_GGTTTGTC	23482	2808	5279	946	14449	7210	1534	37	0	5668	5330	892	1409	3029	0.09	0.0015	294.876
GCTGTT_ATACATAC	36651	5270	8508	2079	20794	11620	3476	82	0	5616	5290	1514	2201	1575	0.16	0.0015	254.319
GATTCC_GGTAGCCT	28359	3767	7038	1423	16131	8594	1859	57	2	5619	5272	837	1776	2659	0.1	0.0015	264.458
TTGGGT_AAATCTAA	22851	2016	4841	844	15150	6555	2402	89	1	6103	5093	658	1844	2591	0.11	0.0014	313.295
AACGGC_GCGTTTGC	20177	2248	4649	832	12448	5770	1354	30	3	5291	4987	757	1456	2774	0.09	0.0014	287.511
AGTCTG_TGCTCCAC	27605	4252	5379	1049	16925	8195	2729	179	0	5822	4973	917	2024	2032	0.1	0.0014	297.413
GACTTG_TGCCTCGG	27604	5125	6764	2209	13506	7236	1071	34	0	5165	4886	1113	1161	2612	0.09	0.0014	307.406
CGCTAT_GCTATAGC	20809	2160	4832	862	12955	6252	1591	39	0	5073	4803	759	1481	2563	0.09	0.0013	288.869
CCACAG_GATGGTTG	18548	1935	4193	758	11662	5102	1361	49	1	5149	4765	677	1496	2592	0.1	0.0013	332.662
GAAGGT_GCGTTTGC	21890	2699	4855	798	13538	6862	1625	61	1	4989	4736	612	1617	2507	0.1	0.0013	283.768
CCACAG_GAAACGCC	16686	1348	3834	777	10727	4079	1554	54	1	5039	4732	896	1559	2277	0.12	0.0013	309.809
GCGTGG_ACAGCTAG	23971	2581	5363	1486	14541	6664	2884	91	3	4899	4637	1463	2152	1022	0.19	0.0013	348.981
AGTCTG_GGTTTGTC	18955	2342	4184	819	11610	5403	1210	54	2	4941	4611	524	1484	2603	0.09	0.0013	308.505
GTGGTG_ACGCAGCT	22730	2601	5284	1025	13820	6700	2205	84	1	4830	4571	578	1827	2166	0.12	0.0013	278.606
TGCAGT_AACCTACG	20388	2710	4159	894	12625	6001	1431	48	0	5145	4551	862	1435	2254	0.08	0.0013	298.572
CGTGCT_GGTTTGTC	17673	1760	4105	706	11102	5114	1323	38	1	4626	4322	617	1437	2268	0.1	0.0012	283.829
ATTGAG_GCGTTTGC	18984	2568	4164	747	11505	5814	1132	36	3	4520	4281	727	1280	2274	0.08	0.0012	288.703
AGCTTA_TATCAATG	25786	4067	5369	1152	15198	8018	1970	211	0	4999	4206	1013	1219	1974	0.1	0.0012	278.816
TTCTTT_ATAAAGGC	20346	2491	4073	760	13022	5952	2182	104	1	4783	4148	505	1596	2047	0.12	0.0012	313.547
TAACTC_GCGTTTGC	18525	2340	4096	676	11413	5725	1261	40	2	4385	4139	608	1260	2271	0.09	0.0012	301.885
ATCCAA_GCGTTTGC	17562	2066	3893	708	10895	5312	1262	36	0	4285	4076	617	1116	2343	0.08	0.0011	302.685
ATACTT_GGAGCGAT	25397	2483	4410	1096	17408	8810	3871	65	3	4659	4065	1110	2025	930	0.21	0.0011	298.696
CCCAAA_GGTTTGTC	15490	1616	3308	620	9946	4403	1161	53	1	4328	4045	578	1292	2175	0.1	0.0011	308.2
CGGTTG_GGACCAAC	18171	1767	3720	762	11922	5054	2512	63	0	4293	4020	456	1915	1649	0.15	0.0011	299.024
GACTTG_ACCAATAA	23707	3637	6129	2201	11740	6505	1080	22	1	4132	3914	869	919	2126	0.1	0.0011	305.2
GAGCAA_GTGGACAT	24207	3229	5557	1442	13979	7632	2169	82	1	4095	3891	550	1500	1841	0.13	0.0011	286.971
CCACAG_GTAACCAT	14132	1304	3254	558	9016	3719	1189	34	0	4074	3872	611	1186	2075	0.1	0.0011	303.637
TTGGTC_GCGTTTGC	17225	2131	3861	708	10525	5264	1115	31	1	4114	3855	642	1189	2024	0.1	0.0011	293.196
CTTCAT_GCTATAGC	15496	1363	3203	611	10319	4197	1968	85	2	4067	3841	469	1775	1597	0.14	0.0011	314.596
CCACAG_AGTGAAGT	16472	1732	3681	684	10375	4707	1437	33	0	4198	3829	557	1342	1930	0.11	0.0011	295.054
CACTGA_GGTTTGTC	15448	1674	3396	614	9764	4345	1365	51	1	4002	3784	555	1398	1831	0.11	0.0011	305.504
CGTGCT_GGCACTAC	16351	1654	3276	654	10767	4787	1887	76	1	4016	3777	498	1647	1632	0.13	0.0011	304.654
GGCCTC_GCTCACCG	19338	3136	4858	1339	10005	5121	966	22	0	3896	3741	802	947	1992	0.11	0.001	299.099
GCTAGA_ACGCAGCT	19911	2013	3930	943	13025	6024	3196	68	1	3736	3544	314	2189	1041	0.23	0.001	281.143
GACTTG_GTTCTCGG	18572	3148	4519	1505	9400	4815	854	20	0	3711	3543	780	882	1881	0.1	0.001	334.937
GACTTG_TTCACGAA	19020	2861	4584	1325	10250	5666	938	40	0	3606	3409	638	906	1865	0.1	0.001	274.291
CCGGAT_ACAGAGCA	12002	1224	2641	492	7645	2794	1065	45	0	3741	3392	539	1140	1713	0.1	0.001	322.493
TTTACT_GGTTTGTC	14652	2003	3286	677	8686	4192	965	24	0	3505	3302	559	1049	1694	0.09	0.0009	292.129
GGACCG_TACCGCAG	22277	3540	5441	1398	11898	6920	1476	53	0	3449	3262	476	833	1953	0.13	0.0009	258.074
TAACCT_TGACGTCG	14657	1469	3005	519	9664	4136	1796	90	0	3642	3262	325	1506	1431	0.14	0.0009	298.701
CTTGGA_GCGTTTGC	13189	1606	2932	521	8130	3859	924	31	1	3315	3140	434	881	1825	0.1	0.0009	296.321
CACGTT_GGCACTAC	17064	2479	4080	875	9630	5445	956	21	0	3208	3055	517	951	1587	0.1	0.0009	244.844
ATTGAG_AGCCGTTT	15440	2218	3116	614	9492	4814	1289	116	1	3272	2859	679	887	1293	0.1	0.0008	289.216
TTGGGT_GCGTTTGC	13252	1782	2901	535	8034	4152	845	30	0	3007	2841	372	742	1727	0.09	0.0008	292.299
CCACAG_GGCACTAC	10625	1144	2458	446	6577	2862	744	23	1	2947	2790	440	878	1472	0.09	0.0008	312.891
TAATAG_ATTGTGTC	14182	1871	2786	586	8939	4433	1339	75	0	3092	2727	611	870	1246	0.1	0.0008	303.16
AACGGC_GAAACGCC	18512	3129	4394	1126	9863	5707	1358	17	0	2781	2704	478	936	1290	0.14	0.0008	220.073
CCGGAT_ATAACATC	11424	1440	2647	474	6863	3114	848	23	0	2878	2666	355	924	1387	0.09	0.0007	310.875
GAGCAA_GAGTTCGG	14130	2106	3564	1009	7451	3991	692	20	0	2748	2638	702	605	1331	0.09	0.0007	353.813
ATAACG_AGTGAAGT	12829	1908	2763	557	7601	4007	853	121	0	2620	2321	801	524	996	0.09	0.0006	278.588
CCGCGC_GTTCTCGG	8932	653	1939	356	5984	2556	984	44	0	2400	2225	439	745	1041	0.12	0.0006	306.885
ACTAAT_TCTGCAGA	9592	935	1898	400	6359	2784	1151	52	1	2371	2223	284	1022	917	0.14	0.0006	314.523
CGGTTG_ACCAGCCT	14206	2470	2838	563	8335	4391	1150	90	1	2703	2213	568	668	977	0.09	0.0006	281.979
AAGCTC_GCGTTTGC	9988	1498	2167	472	5851	2970	563	12	0	2306	2200	318	613	1269	0.09	0.0006	291.368
TAACCT_GTTCTCGG	17516	3864	3388	825	9439	5500	1452	91	0	2396	2193	525	727	941	0.15	0.0006	259.884
AACGGC_AAATCTAA	10056	1221	2038	491	6306	2803	932	87	0	2484	2159	488	712	959	0.11	0.0006	319.861
GTCCGT_TACTCCCG	15238	3160	3651	1214	7213	4248	766	18	0	2181	2087	328	615	1144	0.11	0.0006	264.83
TATGCG_ACTGCATC	8588	1323	1660	350	5255	2475	592	35	1	2152	1943	341	622	980	0.09	0.0005	293.581
CCGGAT_ACGCAGCT	8271	708	1788	308	5467	2427	948	41	1	2050	1916	201	883	832	0.16	0.0005	303.519
GAGCAA_GGCTGCAG	9031	1342	2232	770	4687	2278	426	11	0	1972	1895	647	410	838	0.08	0.0005	352.465
GACTTG_GCGCTACA	10143	1624	2505	790	5224	2717	550	11	0	1946	1854	393	495	966	0.1	0.0005	286.366
CAATCC_ATTGATGA	8354	1120	1582	376	5276	2489	721	68	0	1998	1728	384	567	777	0.11	0.0005	315.293
CTATTA_GCGTGCTC	6346	603	1366	230	4147	1774	639	75	1	1658	1528	255	596	677	0.09	0.0004	314.146
TGCTCG_TACCTATC	8859	1520	1731	435	5173	2667	670	71	0	1765	1486	463	376	647	0.09	0.0004	291.626
ACATCT_ATATTCTG	7977	1339	1597	350	4691	2470	618	45	0	1558	1368	356	416	596	0.09	0.0004	300.598
CGTAAG_TCTTACAA	8706	2526	1336	328	4516	2575	374	21	0	1546	1322	356	287	679	0.05	0.0004	324.427
ATGGCC_ATTGTGTC	7492	1810	1344	270	4068	2292	344	25	4	1403	1252	289	287	676	0.07	0.0004	279.462
GCCGAC_ATTGTGTC	10171	2669	2385	674	4443	2735	398	8	0	1302	1250	217	387	646	0.1	0.0004	263.89
TGCGAA_AGGCAAAC	7508	1590	1584	315	4019	1996	568	72	1	1382	1221	248	378	595	0.1	0.0003	279.927
GACTTG_GCTCGACC	7563	1483	1864	635	3581	1943	375	11	1	1251	1197	277	348	572	0.12	0.0003	276.337
GCTGTT_GGACAAGA	6092	774	1602	383	3333	1764	345	13	0	1211	1138	251	343	544	0.1	0.0003	311.255
CCCAAA_GCATCACA	4525	522	1013	163	2827	1394	301	10	0	1122	1022	155	308	559	0.09	0.0003	293.917
ACGCCG_AAAGGGCT	6473	1781	1144	309	3239	1736	335	17	0	1151	1012	251	232	529	0.08	0.0003	310.153
ACAAGC_GTTCTCGG	5741	1050	1150	254	3287	1696	470	35	0	1086	1006	205	333	468	0.09	0.0003	312.904
GATTCC_ACCAGCCT	4882	531	950	231	3170	1772	234	12	0	1152	994	282	132	580	0.06	0.0003	288.66
CACGTT_TAGTTGTG	6892	1635	1211	242	3804	2348	274	16	0	1166	987	241	185	561	0.06	0.0003	273.218
TGTATG_TGGAATGT	5596	902	1122	245	3327	1802	392	33	2	1098	960	225	289	446	0.09	0.0003	297.704
CGTAAG_TGACCGTT	5983	1356	1083	237	3307	1972	244	9	0	1082	959	239	192	528	0.07	0.0003	281.038
TTGGGT_GATGGTTG	4265	539	842	172	2712	1311	367	21	0	1013	916	182	291	443	0.09	0.0003	326.096
CCAATT_GAAACGCC	3169	281	739	143	2006	833	235	8	0	930	901	155	280	466	0.11	0.0003	322.143
CGGTTG_TGCTCGGA	5932	1686	949	193	3104	1913	235	6	0	950	836	201	171	464	0.06	0.0002	280.352
GGACCG_GTTCTCGG	4180	635	1043	397	2105	1071	211	7	0	816	787	214	188	385	0.08	0.0002	449.593
