# Supplementary material for: Highly efficient chromatin conformation capture with post-enrichment in single cells by HiChew
Source: Genome Biol. 2026 Apr 27;27:127. doi: 10.1186/s13059-026-04059-1 (PMC13112749; doi:10.1186/s13059-026-04059-1)
Supplement: Supplementary file 2 — Additional file 2: Method supplement note. [file 13059_2026_4059_MOESM2_ESM.xlsx]

## Sheet: Sheet1
Table S9. Metadata of the single cells detected in the snHiChew HEK293T treated with triptolide (Trip) library.
The table provides detailed quality control and mapping statistics for a single-nucleus HiChew (snHiChew) experiment performed on HEK293T cells treated with triptolide (Trip), a transcription inhibitor. Each row corresponds to a single nucleus, uniquely identified by a sample-specific barcode (e.g., "TGTGGC_ACTGCATC"). The columns report the following key metrics for each cell:
Total_pairs_processed: Total number of read pairs sequenced.
Unmapped_pairs / Low_qual_pairs / Pairs_with_singleton: Reads filtered out due to failed alignment, low quality, or being singletons.
Reported_pairs: Read pairs remaining after initial filtering.
Dangling_end_pairs / Religation_pairs / Self_Cycle_pairs / Dumped_pairs: Categories of invalid pairs as defined by HiC-Pro.
valid_pairs: The number of pairs identified as valid chromatin contacts.
valid_interaction_rmdup: Valid pairs after removing PCR duplicates.
trans_interaction / cis_shortRange / cis_longRange: Counts of valid pairs categorized as trans-chromosomal, short-range cis (within 20 kb), and long-range cis interactions.
Dangling_end_pairs_gatc_ratio: Ratio of singleton reads icluding the GATC motif (ligation scar).
validpair_genome_frag_cov: The fraction of the genome covered by fragments involved in valid pairs.
mean_frag_size: The average size of DNA fragments in the library.
sample	Total_pairs_processed	Unmapped_pairs	Low_qual_pairs	Pairs_with_singleton	Reported_pairs	Dangling_end_pairs	Religation_pairs	Self_Cycle_pairs	Dumped_pairs	valid_pairs	valid_interaction_rmdup	trans_interaction	cis_shortRange	cis_longRange	Dangling_end_pairs_gatc_ratio	validpair_genome_frag_cov	mean_frag_size
TGTGGC_ACTGCATC	4415225	194772	1495879	267810	2456764	558244	270062	10983	703	1616772	1284960	134704	391385	758871	0.25	0.2677	280.263
GCTAGA_TTGTTGGC	3483711	116851	1182875	200897	1983088	441985	222920	8781	484	1308918	937962	96271	299625	542066	0.25	0.2087	278.546
TTGGGT_TGCCTCGG	3351096	135734	1098685	198634	1918043	435006	207545	8823	497	1266172	915930	88796	279156	547978	0.24	0.2071	286.555
TAACCT_ATGGTAGG	2917255	104343	966376	180212	1666324	350757	228564	9071	655	1077277	852390	80511	299184	472695	0.27	0.1949	282.782
CGCTAT_TCTTACAA	2918432	112397	966857	176909	1662269	345218	186675	8376	508	1121492	849650	73208	266848	509594	0.24	0.1948	289.674
GCTAGA_ATAATAGA	3157243	126293	1084897	213253	1732800	407143	193204	7552	455	1124446	827512	95089	262891	469532	0.25	0.1903	271.705
CCCAAA_TACGGGCG	2587097	78058	871014	150560	1487465	292398	170595	7324	387	1016761	801702	91554	272490	437658	0.25	0.1854	287.497
CTTCAT_GACCAATA	2747751	114692	922932	157894	1552233	359618	176351	8171	484	1007609	778386	87830	272869	417687	0.25	0.1806	278.588
CTCCTG_TGCCTCGG	2683206	86424	901523	153073	1542186	315171	188292	8223	479	1030021	772339	68337	280051	423951	0.26	0.1791	284.777
TAACTC_TACGGGCG	2511403	84902	842480	149676	1434345	292995	162492	6729	411	971718	767735	82541	243109	442085	0.24	0.179	288.657
TTGGTC_TGCCTCGG	2619531	99333	873687	163928	1482583	321491	157182	6326	458	997126	760718	98371	225827	436520	0.24	0.178	289.897
CTTGGA_ATGGTAGG	2525792	93198	831159	144836	1456599	293540	171104	7679	426	983850	727846	70710	251396	405740	0.25	0.1718	290.651
CTGTAC_ATAATAGA	2355287	72714	802317	143955	1336301	267427	109407	3847	346	955274	716515	130181	155730	430604	0.22	0.1677	298.988
CAAGAA_ACTAGTCA	2171677	72444	722482	131224	1245527	257158	137547	5512	388	844922	687466	74413	211899	401154	0.24	0.1631	292.133
CGAGTC_TACCTATC	2304319	82783	793692	138340	1289504	276531	136607	6798	414	869154	649760	67875	233812	348073	0.25	0.1551	281.2
GCTAGA_ACTGCATC	2238521	80173	747853	135498	1274997	274663	178118	7826	379	814011	644222	59099	253855	331268	0.27	0.154	276.981
GTTAAC_GAAAGTCT	2148130	81384	742471	136560	1187715	270747	131985	4977	305	779701	634123	60756	177580	395787	0.25	0.1522	276.445
TGTGGC_GATGGTTG	2151864	84061	737324	128308	1202171	282091	122580	5281	371	791848	614420	65262	199031	350127	0.25	0.1485	275.636
GTTGAG_TTGTAGAA	2040683	77627	689380	122275	1151401	251549	130777	5357	303	763415	611275	64246	192290	354739	0.25	0.148	281.255
GTCTCA_ACTAGTCA	1983991	72252	684272	124383	1103084	238987	116558	5440	239	741860	610524	64041	198483	348000	0.24	0.1471	278.893
ACCGCA_GAAAGTCT	1893287	67185	637274	107373	1081455	230818	117652	4626	289	728070	586641	61973	182682	341986	0.24	0.1427	285.461
TAACCT_TCTTACAA	1995153	75294	659487	120941	1139431	240785	128501	5578	343	764224	579512	55845	185795	337872	0.24	0.1414	289.96
GTGGTG_GTAACTTA	1929033	85790	671308	134559	1037376	255625	112112	4031	257	665351	552571	68650	162646	321275	0.24	0.1355	265.257
GCTAGA_TACCTATC	2036394	88999	736133	157793	1053469	265300	115952	4489	261	667467	542823	69070	174094	299659	0.25	0.1332	256.576
TAACTC_AGGCAAAC	1780744	70549	598981	103546	1007668	221983	115590	4354	257	665484	540828	58763	157447	324618	0.25	0.1325	285.215
AAGTCA_TTGTAGAA	1747455	59383	585092	103545	999435	209759	112976	4375	272	672053	532933	55382	172481	305070	0.25	0.1309	292.821
AGTCGC_TGCCTCGG	1824067	70935	596690	109655	1046787	238496	112582	4521	310	690878	526092	71130	158806	296156	0.23	0.1302	291.899
CCTACC_TGCCTCGG	1733313	55926	576785	97098	1003504	200769	108665	4774	259	689037	525404	57740	165165	302499	0.24	0.1296	291.623
CCTCTA_ACTAGTCA	1701480	59158	568389	98341	975592	197865	108767	4590	263	664107	521625	59720	165304	296601	0.25	0.1286	289.257
GCTAGA_ATGGTAGG	1836619	70623	622979	120790	1022227	230381	104434	4235	302	682875	520652	41000	150243	329409	0.24	0.129	278.289
ACTAAT_TACCTATC	1639882	60828	553660	103955	921439	196175	86377	4344	319	634224	499909	55657	164401	279851	0.23	0.1243	283.202
CTTTCG_TTGTTGGC	1797614	73448	594133	102836	1027197	219829	120662	4387	281	682038	489089	43637	156757	288695	0.26	0.1219	287.19
TTCTTT_ACAGCTAG	1658418	58854	554181	99181	946202	191240	99189	4939	251	650583	484783	60211	156209	268363	0.24	0.1206	292.933
TGCAGT_GTAACTTA	1623780	64722	554617	97265	907176	207252	101068	3994	219	594643	481992	59400	151231	271361	0.25	0.1198	279.225
GTTGAG_ACTAGTCA	1606630	65642	555789	108870	876329	212874	95632	3393	205	564225	475467	43037	118454	313976	0.24	0.1187	269.595
ACCTAG_TGCCTCGG	1623811	61896	560140	104403	897372	197386	98267	4000	222	597497	468124	53048	153063	262013	0.25	0.117	276.435
GGGAGC_TTGTACGG	1320635	39480	433831	90553	756771	152062	85435	3112	207	515955	458012	63465	143761	250786	0.25	0.1151	290.553
ACAAGC_ACTAGTCA	1488375	48273	483528	85178	871396	176838	127577	5130	332	561519	452824	52670	169929	230225	0.27	0.113	288.307
TTGTCC_TACCTATC	1691686	62160	578991	101103	949432	215358	96062	3968	216	633828	447074	40492	139527	267055	0.25	0.1122	277.125
GGGAGC_TACCTATC	1765797	73501	587362	116344	988590	219054	161199	5809	304	602224	445110	25316	175412	244382	0.29	0.1118	267.675
TTCTTT_GGAGCGAT	1473509	53634	472388	80046	867441	182741	122734	5098	263	556605	445055	57314	168939	218802	0.27	0.112	288.593
ACAAGC_ATAATAGA	1563759	54965	516598	97106	895090	185452	102206	3753	261	603418	443983	40999	128760	274224	0.25	0.112	292.775
ACAAGC_TGCCTCGG	1450069	52539	477664	88086	831780	172916	96474	3822	170	558398	432779	53412	131022	248345	0.25	0.1093	291.084
GCTAGA_ACTAGTCA	1467751	53382	526529	108537	779303	187958	86047	3448	188	501662	429261	44748	145274	239239	0.25	0.1079	263.3
TAACCT_GGAGCGAT	1394631	54920	466117	85981	787613	174607	77900	4011	299	530796	429200	40911	159853	228436	0.25	0.1089	282.982
AGCTTA_GGTAGCCT	1286507	49091	439808	74683	722925	154030	74344	3386	180	490985	424162	43302	139113	241747	0.25	0.1072	278.701
CCTACC_TTGTTGGC	1818787	67087	556865	91398	1103437	221843	215631	9270	490	656203	418176	38306	203560	176310	0.3	0.1054	283.604
CATCGG_TTGTAGAA	1354595	56109	444642	77641	776203	165025	86221	3443	213	521301	411041	35851	126728	248462	0.24	0.1045	287.086
CCCTTC_GACCAATA	1475958	56490	496180	76182	847106	200783	98615	3949	182	543577	407373	38568	142945	225860	0.25	0.1033	276.268
TGATGA_TTGTTGGC	1476004	55878	489218	86222	844686	189961	99516	3921	274	551014	399075	41688	136208	221179	0.24	0.1014	286.014
CCGCGC_TGCCTCGG	1296463	47935	433630	74990	739908	156419	76705	3772	225	502787	396825	87430	130826	178569	0.23	0.1006	284.708
TGTGGC_ATAATAGA	1421453	52242	476312	85914	806985	169219	99522	4315	270	533659	394605	29781	143010	221814	0.26	0.1006	284.705
CACTGA_TGCCTCGG	1328690	46003	446438	74178	762071	160419	88092	3490	202	509868	393871	38566	129821	225484	0.25	0.1005	283.942
TTCTTT_GTAACTTA	1253195	48958	425756	71575	706906	160898	75708	3120	162	467018	391751	43909	121769	226073	0.24	0.0997	277.06
GAAGGT_TTGTAGAA	1308450	50872	454069	86860	716649	163003	77504	2920	209	473013	387758	37900	120606	229252	0.25	0.098	272.128
CACGTT_AGCCGTTT	1336903	49606	450564	75404	761329	163659	75512	3411	178	518569	384989	48100	120874	216015	0.24	0.0981	281.844
GAAGGT_ATGGTAGG	1364656	52349	469962	87773	754572	173471	87123	3217	198	490563	383962	30164	124198	229600	0.25	0.098	274.664
ATGGCC_ACTGCATC	1239550	45504	419404	74595	700047	144303	77879	3372	228	474265	383054	41971	120203	220880	0.24	0.0976	291.404
CCAGTT_GTAACTTA	1266224	50500	426573	71847	717304	155079	79248	3048	203	479726	383043	43475	114460	225108	0.25	0.0978	282.893
TACCGA_GGTAGCCT	1174269	48134	398275	62987	664873	153185	74040	2881	142	434625	382018	42745	121799	217474	0.25	0.0975	273.737
CGGTTG_ATGGTAGG	1284719	45281	423703	76551	739184	153307	78542	3092	188	504055	378362	52273	107414	218675	0.24	0.097	292.843
TTGTCC_GACCAATA	1373001	56168	466567	77675	772591	182814	88880	2986	207	497704	371844	39463	104254	228127	0.25	0.0952	276.829
CCTTGT_TGCCTCGG	1371160	51983	461799	84257	773121	172345	83265	3025	189	514297	369403	47533	112618	209252	0.25	0.0945	285.149
CCTCTA_TTGTAGAA	1221933	46879	402849	69206	702999	143922	81936	3483	167	473491	367439	40325	126552	200562	0.24	0.0941	288.931
CACCAC_TGCCTCGG	1337355	67286	450712	80523	738834	190381	87564	2899	140	457850	366362	27936	93407	245019	0.24	0.0941	260.057
CTCAGC_AGCCGTTT	1228738	40311	405492	70380	712555	142798	80940	3854	186	484777	364164	28714	124791	210659	0.24	0.0936	291.307
CTTGGA_TTGTAGAA	1155073	35834	390995	62680	665564	135284	67340	3361	192	459387	360990	38108	124118	198764	0.24	0.0925	284.835
TAGGAC_GGAGCGAT	1167847	42923	393330	67074	664520	153133	82292	2971	189	425935	352225	46293	114231	191701	0.25	0.09	283.68
AGTCGC_TTGTAGAA	1125116	44059	366362	66223	648472	136739	74857	3449	198	433229	346113	36787	122359	186967	0.24	0.0891	290.291
GGGTCT_TACCTATC	1317490	49783	458262	85824	723621	168060	85327	3017	231	466986	344129	38366	105010	200753	0.26	0.0885	270.093
GCTTAA_ACTAGTCA	1151184	45955	402228	79381	623620	143782	68513	2321	157	408847	343169	36703	79251	227215	0.25	0.0883	270.12
TTCTTT_ACTAGTCA	1108970	38424	372352	66919	631275	132529	67941	2519	173	428113	334197	33249	104557	196391	0.25	0.0864	288.245
CTCCTG_ATAATAGA	1189278	38397	406017	70136	674728	137482	72724	3231	181	461110	332054	32774	108041	191239	0.25	0.0855	287.446
CAGACT_GATGGTTG	1128761	45693	371545	62498	649025	147916	77713	3687	227	419482	327986	25642	122084	180260	0.24	0.0848	285.029
GGACCG_ACAGCTAG	1250338	63815	471532	109220	605771	166691	69519	2297	99	367165	321998	35877	98685	187436	0.26	0.0826	242.023
CTTTCG_TCTTACAA	1229213	37922	390480	64647	736164	134667	139381	5585	357	456174	319036	26019	158431	134586	0.33	0.0822	281.164
TATTTC_GACCAATA	1190046	49640	406397	69744	664265	156404	78594	3113	198	425956	318229	37051	109636	171542	0.26	0.0826	274.165
TAACTC_TTGTAGAA	1107280	42253	343563	63338	658126	130076	125296	4387	310	398057	315614	23773	138897	152944	0.32	0.0817	281.916
CCAGTT_ATGGTAGG	1087227	39118	369832	65094	613183	123939	60906	3528	215	424595	312483	31502	119467	161514	0.25	0.0815	283.318
CCTCTA_TGCTCCAC	1006414	38101	332005	59205	577103	112293	61506	2832	132	400340	309227	30194	99435	179598	0.24	0.0805	289.664
TAGAGG_TCTTACAA	972085	32735	331641	59402	548307	112873	49101	2802	174	383357	307864	21146	103273	183445	0.25	0.0801	283.795
CCTACC_TGCTCCAC	1007160	32385	338082	55206	581487	111964	62619	3628	167	403109	306730	44957	105692	156081	0.23	0.079	292.609
AAGCTC_ACAGCTAG	1008877	31182	344323	59716	573656	113685	60195	2844	144	396788	306114	34819	101008	170287	0.24	0.0794	295.345
CTGCCA_TTGTAGAA	997188	30073	343058	57846	566211	109604	60176	2630	202	393599	305124	28680	107835	168609	0.25	0.0792	288.549
TACCGA_AGCCGTTT	1089447	56331	357737	62813	612566	148250	66316	2371	119	395510	304685	18646	55790	230249	0.23	0.0789	272.434
TGTGGC_TACGGGCG	1007416	41556	338834	61548	565478	125116	62010	3260	207	374885	300045	32768	109569	157708	0.24	0.0782	280.518
CTTGGA_GGTAGCCT	927416	35160	311880	51982	528394	114227	58444	2227	133	353363	298654	36088	90848	171718	0.25	0.0778	282.665
TGAAAC_GGTAGCCT	922998	34864	313295	49886	524953	118130	57928	2548	158	346189	298284	35025	97097	166162	0.25	0.0775	277.886
GGCCTC_TCTTACAA	1101269	47928	396132	69547	587662	142101	55059	3776	181	386545	297645	24029	119925	153691	0.26	0.0778	250.753
CGTGCT_AGCCGTTT	1062670	40507	353025	64361	604777	125789	66952	2748	180	409108	294933	39083	93419	162431	0.24	0.0769	290.226
TGATGA_GTAACTTA	973047	37860	338079	61274	535834	125558	60018	2315	161	347782	293239	31962	91597	169680	0.25	0.0763	274.269
CTATTA_TGCCTCGG	1019526	38091	339356	60034	582045	123559	57654	3060	186	397586	291920	27248	101909	162763	0.23	0.0766	286.035
GGGTCT_GCTTTCGT	1083207	45352	336885	59788	641182	145428	124603	4314	295	366542	288281	25499	130982	131800	0.33	0.0749	271.993
ACAGTG_ATGGTAGG	965193	27916	323515	56184	557578	115897	63860	2434	145	375242	288211	28246	86167	173798	0.25	0.0751	293.04
TGCAGT_TTGTTGGC	1037616	41468	350976	60953	584219	133892	55090	3548	201	391488	284270	28365	108223	147682	0.23	0.0745	280.674
CTTTCG_TGCCTCGG	983335	35756	325042	55951	566586	114786	65205	3128	189	383278	284239	34234	109494	140511	0.24	0.0745	294.094
GTTAAC_TACCTATC	1072336	51845	368946	73314	578231	136467	58739	2797	170	380058	282899	28294	94211	160394	0.24	0.0738	272.665
CTCCTG_ACTGCATC	947158	32729	320876	54856	538697	109714	60994	2863	129	364997	280401	26276	94155	159970	0.25	0.073	291.056
TTAGCA_TACCTATC	1016221	43113	350717	64247	558144	127742	55160	2895	195	372152	278775	33044	92470	153261	0.26	0.0732	267.848
GTGGTG_TTGTTGGC	1033522	40258	344463	61244	587557	133745	67729	2983	170	382930	273632	32921	92219	148492	0.25	0.0719	280.013
TATTTC_TGCCTCGG	943804	36291	311903	55487	540123	116272	59031	3020	173	361627	270019	33364	89757	146898	0.23	0.071	290.243
TGTATG_ATGGTAGG	995295	36356	336456	59430	563053	121885	72304	3027	184	365653	268419	29789	95582	143048	0.25	0.0703	279.899
TTGTCC_GAAAGTCT	936171	34633	323001	56679	521858	113159	55936	2017	151	350595	267694	36921	78706	152067	0.26	0.07	282.85
ACCGCA_AGGCAAAC	866385	37766	284585	53155	490879	110281	51896	1650	114	326938	266316	19770	53299	193247	0.23	0.0699	284.728
CGTGCT_TACGGGCG	875605	32950	292465	54630	495560	101430	51973	2159	138	339860	263662	34525	78477	150660	0.24	0.0693	287.089
GTTGAG_AGGCAAAC	864778	31794	294531	52954	485499	112150	55033	1976	117	316223	262623	25017	78845	158761	0.26	0.069	272.551
TACCGA_ATGGTAGG	864981	29769	292870	46821	495521	100827	66918	2445	139	325192	256731	24899	89946	141886	0.27	0.0674	277.983
TATTTC_GATGGTTG	885949	33424	292315	49400	510810	115829	55031	2982	157	336811	252097	24467	93925	133705	0.24	0.0666	285.16
TTAGCA_ATAATAGA	1008751	27063	303563	49764	628361	121341	137110	5468	333	364109	248684	16672	133529	98483	0.35	0.065	285.584
AGGCGA_TGCTCCAC	774876	30260	253076	44244	447296	98057	50348	2326	132	296433	240185	28353	81132	130700	0.23	0.0635	286.834
TAGGTA_ACAGCTAG	782502	26341	259182	49695	447284	91273	51002	1848	119	303042	239926	25243	71600	143083	0.25	0.0635	292.67
GTATAT_GAAAGTCT	829269	29433	288983	49257	461596	105018	51355	2070	122	303031	239596	24352	81962	133282	0.25	0.063	273.217
ATAACG_GCTTTCGT	782725	27977	266938	44651	443159	93765	57238	1749	102	290305	237062	24130	76612	136320	0.27	0.0626	281.07
CTATTA_AGCCGTTT	818335	24195	275415	48073	470652	95507	52736	1985	98	320326	236034	27466	70252	138316	0.26	0.0622	287.243
GTATAT_TGCCTCGG	857616	36466	292320	55170	473660	109049	53421	1869	140	309181	229984	31784	63259	134941	0.25	0.0611	278.719
AGGCGA_GATGGTTG	758339	31294	264687	45615	416743	97963	39759	2247	127	276647	227795	21501	83235	123059	0.26	0.0605	266.499
TTTACT_GAAAGTCT	765573	28544	262419	43229	431381	94359	47079	1842	107	287994	226787	22774	65893	138120	0.25	0.06	279.56
TGGCTT_AGGCAAAC	695841	25968	235875	41542	392456	82680	43642	2274	118	263742	221876	26492	82055	113329	0.24	0.0588	282.53
TGTATG_ACAGCTAG	772071	27548	261469	46887	436167	93312	47747	2227	146	292735	221280	36055	70304	114921	0.24	0.0585	287.493
TATTTC_ACTGCATC	754710	30814	249322	43492	431082	92453	47232	2391	127	288879	219768	24141	73440	122187	0.24	0.0585	289.673
AGCACC_TGCCTCGG	715038	28530	243182	45411	397915	87284	41264	2110	124	267133	216070	23019	76404	116647	0.24	0.0574	277.824
GGACCG_AGGCAAAC	775833	35776	257877	48739	433441	100077	77080	2837	168	253279	210064	14004	95654	100406	0.31	0.0558	260.074
CGAGTC_AGGCAAAC	682103	30900	230011	43342	377850	84124	34576	2097	136	256917	209202	18815	70124	120263	0.25	0.0559	275.816
CTCAGC_TTGTAGAA	675241	24068	224111	38481	388581	77991	47584	2315	128	260563	208083	30030	76759	101294	0.25	0.0541	292.006
TTGGTC_ACTGCATC	680615	27354	227328	42035	383898	82812	41037	1777	124	258148	202174	26827	62612	112735	0.24	0.0541	289.206
TAACTC_GAAAGTCT	657789	23961	218905	37051	377872	78976	47238	1909	120	249629	198296	21970	66890	109436	0.25	0.053	287.29
TAGGTA_ATGGTAGG	679545	25292	224588	41069	388596	80958	43946	1692	114	261886	198238	24580	63193	110465	0.25	0.053	291.667
CAATCC_TACGGGCG	643468	23029	214930	40551	364958	73242	36480	1744	82	253410	195657	21837	61065	112755	0.24	0.0524	292.973
GAAGGT_TGCTCCAC	750301	40888	263045	56822	389546	112529	46244	1278	78	229417	193882	21975	64885	107022	0.25	0.0518	247.726
AGCTTA_GGAGCGAT	616465	22489	211070	38534	344372	79659	33324	1371	74	229944	193598	23407	54709	115482	0.24	0.0512	273.398
TGAAAC_TGCCTCGG	655039	27221	220119	40087	367612	83367	41619	1788	101	240737	192884	19713	64802	108369	0.24	0.0517	278.384
CGGTTG_ATAATAGA	652448	23125	214643	39347	375333	75313	41557	2125	98	256240	190673	17166	62540	110967	0.24	0.051	295.003
CGGTTG_ACAGCTAG	629769	21759	207835	36832	363343	74742	39276	2052	110	247163	190322	26452	64414	99456	0.23	0.051	292.763
ACAAGC_AGCCGTTT	654251	28978	227862	48555	348856	83426	36720	1353	78	227279	190224	22424	57419	110381	0.25	0.0509	268.275
TGATGA_TGCCTCGG	665469	27949	219298	39971	378251	86898	42931	2040	116	246266	189890	22286	66450	101154	0.23	0.0509	286.975
AACGGC_TCTTACAA	674345	16126	205772	29987	422460	73223	94678	2705	114	251740	186746	21334	94817	70595	0.39	0.0496	285.155
GTCCGT_ACTGCATC	664560	30167	228769	43862	361762	87109	39962	1707	99	232885	185932	18242	62867	104823	0.24	0.05	271.312
ATACTT_ACAGCTAG	607464	22263	201254	37421	346526	71940	36430	1912	106	236138	183902	25338	56904	101660	0.23	0.0491	295.533
CCGCGC_ACTGCATC	608380	24584	200326	35602	347868	74200	40592	1498	82	231496	181342	25635	56961	98746	0.24	0.0487	290.034
AGGCGA_TGCCTCGG	612696	25074	207042	37870	342710	77770	37556	1615	82	225687	181213	19129	62923	99161	0.24	0.0487	274.482
AGCACC_GCTTTCGT	597228	21255	200359	33231	342383	71455	53044	2278	123	215483	181137	14356	80639	86142	0.28	0.0485	271.397
ATCCAA_TACCTATC	698777	19736	206569	31628	440844	87301	96383	3466	180	253514	179075	26118	87047	65910	0.34	0.0477	286.867
CCCTTC_ACTGCATC	649718	21533	205501	30952	391732	76002	67037	3616	132	244945	177788	14553	86968	76267	0.27	0.0471	288.133
CCAGTT_GGAGCGAT	560984	14929	170149	24369	351537	75687	54923	1755	93	219079	177598	29421	51344	96833	0.22	0.0474	307.589
TTGGTC_GAAAGTCT	603724	23960	201019	36538	342207	74706	39363	1414	93	226631	176171	23664	50179	102328	0.25	0.0474	286.253
TAACCT_ACTAGTCA	554590	17843	187665	33028	316054	62339	40092	1869	142	211612	172983	16365	63457	93161	0.25	0.0464	288.738
AGCTTA_TACCTATC	597698	22919	202988	36938	334853	71321	37714	1534	78	224206	170818	17612	53568	99638	0.25	0.046	284.233
GCGTGG_TTGTTGGC	706100	30303	259501	52668	363628	93232	40967	1197	76	228156	169385	19498	52543	97344	0.27	0.0447	255.983
CGTGCT_GTAACTTA	549588	21227	189137	33074	306150	66948	30886	1346	102	206868	169049	20498	49911	98640	0.24	0.0454	283.793
ACAGTG_GATGGTTG	586947	24591	191417	33181	337758	74019	48350	2033	114	213242	166134	15482	66110	84542	0.26	0.0448	280.14
TGATGA_AGCCGTTT	575179	21697	187940	33423	332119	71282	38467	1848	107	220415	166074	15844	61998	88232	0.24	0.0447	287.925
TTGGTC_ACTAGTCA	537697	19806	177630	32990	307271	63685	35431	1453	80	206622	165843	19656	50798	95389	0.24	0.0447	294.781
ACAAGC_GCTTTCGT	541682	21594	182147	33458	304483	66042	36801	1402	68	200170	165508	22684	56526	86298	0.26	0.0446	283.705
GTCTCA_TGCTCCAC	569634	24035	193907	34435	317257	72101	32467	1547	97	211045	165166	21802	53729	89635	0.23	0.0446	274.087
CCCAAA_GATGGTTG	534442	20698	176622	29403	307719	68659	35662	1674	72	201652	165127	19339	59190	86598	0.24	0.0445	280.479
TAACCT_GTAACTTA	522854	22250	174527	31082	294995	66714	30722	1633	93	195833	163862	20335	55055	88472	0.24	0.0442	284.233
ATAACG_ATAATAGA	604534	20908	195972	35617	352037	64840	58730	2232	137	226098	163032	19205	66501	77326	0.3	0.0439	289.608
ACCGCA_ATGGTAGG	549435	18779	184740	33217	312699	66887	34972	1111	69	209660	162993	25038	43644	94311	0.25	0.0439	286.308
ATCCAA_ACGCAGCT	449543	16474	148111	24615	260343	57260	27660	1195	75	174153	159638	16656	52989	89993	0.23	0.043	287.122
CTCAGC_GTAACTTA	500928	19340	163121	28907	289560	62803	33934	1538	84	191201	157045	20678	56578	79789	0.23	0.0424	288.875
GGACCG_GAAAGTCT	530906	22303	184549	34036	290018	69078	30409	1392	66	189073	156564	18586	50807	87171	0.25	0.0423	265.097
AAGCTC_ATGGTAGG	579150	18475	168557	28863	363255	69288	80136	3519	210	210102	155109	10257	89836	55016	0.34	0.0418	289.324
GTCCGT_TTGTAGAA	569424	21737	180228	30998	336461	70037	65487	2803	151	197983	153250	14226	71873	67151	0.31	0.0413	277.218
CACCAC_ACGCAGCT	448730	16617	146091	22909	263113	57993	37176	1593	94	166257	152347	13989	59104	79254	0.25	0.0411	281.987
CGGTTG_TCTTACAA	493215	17689	164800	30743	279983	56090	29842	1306	72	192673	151481	12647	46547	92287	0.24	0.041	293.45
CGGTTG_GCTTTCGT	515218	20256	172898	29205	292859	61652	36659	1482	87	192979	150175	15826	50102	84247	0.24	0.0406	284.906
TTACGG_GCTTTCGT	500525	22176	168066	29631	280652	64349	31084	1249	79	183891	149650	20754	46755	82141	0.25	0.0405	279.76
ACGCCG_GTAACTTA	488389	19278	165473	31113	272525	59907	30950	1074	77	180517	149120	19209	44227	85684	0.26	0.0404	280.304
CACGTT_ATAATAGA	558690	18125	176330	27171	337064	65371	63370	3176	103	205044	148159	10917	70542	66700	0.29	0.04	284.003
CTGTAC_TACGGGCG	487799	18108	163781	29594	276316	55835	31563	1279	57	187582	148072	17632	49568	80872	0.25	0.04	290.101
TTTACT_ACTAGTCA	456833	17055	152753	27721	259304	54579	25497	1660	100	177468	147211	17118	59814	70279	0.24	0.0399	287.749
TATGCG_TTGTAGAA	472623	17811	157488	29116	268208	55894	29179	1211	87	181837	145352	17750	45039	82563	0.24	0.0394	290.883
TTGTCC_ATGGTAGG	536384	19303	160293	29279	327509	65090	67836	2917	173	191493	143390	10305	81601	51484	0.33	0.0387	283.043
ACGCCG_AGGCAAAC	464117	19675	155003	28581	260858	56877	28514	1104	84	174279	143243	16828	44013	82402	0.24	0.0388	284.137
GCGTGG_GGAGCGAT	530307	25067	186891	38018	280331	74766	32471	1271	73	171750	143062	15829	47566	79667	0.24	0.0387	259.403
GATTCC_TGCCTCGG	601147	37729	231616	55660	276142	83453	31476	996	49	160168	142879	17735	45450	79694	0.25	0.0386	232.607
CACCAC_GTAACTTA	450026	16322	156659	24192	252853	56848	29474	1294	44	165193	142340	15014	50881	76445	0.25	0.0385	272.295
GCTTAA_GGTAGCCT	470408	18331	168899	29905	253273	60210	28485	1032	56	163490	141921	16399	45163	80359	0.26	0.0383	261.484
ATCCAA_AGCCGTTT	471627	15527	159181	26838	270081	53516	30391	1227	45	184902	141231	17608	44901	78722	0.26	0.0382	284.833
CTTGGA_TGCTCCAC	482173	18343	152086	28521	283223	53729	52831	1667	93	174903	141205	11475	54370	75360	0.32	0.0379	282.847
CCCTTC_TGCTCCAC	510485	20141	171923	35709	282712	53220	41782	1556	64	186090	140765	104943	28823	6999	0.27	0.0379	296.819
GTTGAG_GGAGCGAT	549542	24254	179657	33974	311657	76828	60202	2122	136	172369	140022	12670	67131	60221	0.31	0.0379	257.013
ATACTT_TCTTACAA	493595	21039	169017	32483	271056	64287	28947	1324	57	176441	139352	18718	47893	72741	0.24	0.0378	268.245
CTTTCG_TGCTCCAC	450165	16958	148770	26787	257650	51773	28711	1169	64	175933	139279	14452	42150	82677	0.25	0.0378	290.305
GGCCTC_GGTAGCCT	492986	19029	161988	27142	284827	64558	55799	1885	114	162471	139042	7738	69320	61984	0.33	0.0375	259.846
GTCTCA_AGGCAAAC	457843	18603	156692	29054	253494	58321	27256	1239	66	166612	137565	16576	48636	72353	0.24	0.0373	272.662
ACCTAG_TACGGGCG	440486	16408	149867	28388	245823	53536	27367	1137	73	163710	135319	17293	42075	75951	0.25	0.0367	280.244
TGGCTT_GAAAGTCT	437313	17047	145969	25772	248525	55597	28843	1227	79	162779	129964	9568	44513	75883	0.24	0.0353	283.858
CCAGTT_GACCAATA	473020	22437	156074	32571	261938	67298	29005	1137	44	164454	129063	103640	18329	7094	0.23	0.035	287.193
TATTTC_ACTAGTCA	451635	15524	137933	23759	274419	52617	54139	2606	119	164938	127511	10264	70607	46640	0.32	0.0346	286.123
CGCTAT_TTGTAGAA	408907	15678	136310	25249	231670	46888	25858	1073	85	157766	127153	16745	39145	71263	0.25	0.0346	290.661
GCTTAA_GATGGTTG	430443	17864	153697	29222	229660	53920	25653	965	59	149063	125202	17953	38648	68601	0.25	0.034	266.723
CGTGCT_TGCCTCGG	477248	16319	138572	23048	299309	59713	66855	3144	168	169429	123867	8628	70928	44311	0.34	0.0336	288.028
CGTAAG_GGAGCGAT	428795	17470	132624	24244	254457	52093	47112	1888	141	153223	119737	8383	55395	55959	0.3	0.0324	281.969
ATACTT_AGGCAAAC	368005	13176	122946	22379	209504	42861	22690	1174	63	142716	119017	14741	41135	63141	0.24	0.0324	290.254
CTGTAC_GGAGCGAT	418953	15327	131411	21333	250882	52980	47228	1798	125	148751	118659	13002	51056	54601	0.29	0.0323	283.076
ACGCCG_TACGGGCG	430931	16097	137746	24820	252268	50143	48914	2232	99	150880	118633	10037	59539	49057	0.31	0.0323	277.045
AACGGC_TACGGGCG	425282	15257	143924	24739	241362	48373	42142	1822	51	148974	117711	9389	52001	56321	0.29	0.032	266.592
ACCGCA_GGAGCGAT	414141	22076	142637	27101	222327	55084	29086	1480	96	136581	113541	12017	48407	53117	0.32	0.031	253.72
ATACTT_GATGGTTG	370712	14306	124085	21464	210857	47774	22818	958	59	139248	109419	13335	36989	59095	0.24	0.0297	284.79
GAAGGT_GTAACTTA	444184	25997	160806	36726	220655	63161	35121	1186	82	121105	104148	9709	41692	52747	0.35	0.0285	230.175
TAGGAC_ACTAGTCA	339189	9661	109843	19817	199868	38421	38514	1173	91	121669	101952	27032	40615	34305	0.32	0.0278	281.258
ATAACG_TACGGGCG	375101	11959	115296	20281	227565	44719	49434	1249	87	132076	100226	10693	41721	47812	0.35	0.0274	290.997
TACCGA_GTAACTTA	317175	13628	109551	18675	175321	42640	19413	715	37	112516	98997	13478	31541	53978	0.25	0.0271	263.468
GCTAGA_AGGCAAAC	341108	14445	112673	23148	190842	41743	34304	1389	93	113313	96175	6825	45104	44246	0.31	0.0263	262.979
AGGCGA_AGGCAAAC	313282	13376	105474	20027	174405	40791	19928	739	37	112910	95722	8547	28152	59023	0.24	0.0262	274.572
GTGGTG_TGCTCCAC	340741	13664	122622	28989	175466	43963	25468	858	38	105139	93601	10402	34354	48845	0.28	0.0256	252.459
TGGCTT_ACTAGTCA	297651	10451	96298	16764	174138	33745	28005	1401	55	110932	91264	8396	41367	41501	0.26	0.025	286.403
TGCAGT_TTGTACGG	267636	9508	89863	17053	151212	29996	16905	725	47	103539	91226	7648	30296	53282	0.25	0.025	287.602
TGCGAA_AGGCAAAC	299141	9425	92234	14910	182572	34886	38209	1432	81	107964	87133	6218	47739	33176	0.35	0.0238	272.326
CACTGA_TGCTCCAC	302191	10383	89316	15613	186879	34374	40513	1499	86	110407	85319	8847	45394	31078	0.35	0.0234	280.211
CACTGA_GGTAGCCT	270822	9777	84274	13096	163675	33377	32423	1444	44	96387	82223	6365	44727	31131	0.32	0.0226	273.953
TGGCTT_GTAACTTA	285294	12230	96136	19073	157855	36344	28955	921	69	91566	76651	7512	33970	35169	0.31	0.0211	264.821
ACTAAT_AGGCAAAC	231956	7566	73636	12690	138064	26031	23656	1296	65	87016	73380	5929	37105	30346	0.28	0.0202	282.862
CCACAG_AGGCAAAC	189051	7363	63727	10833	107128	22839	11997	447	21	71824	63793	5900	20094	37799	0.25	0.0176	282.401
CATCGG_ACGCAGCT	183041	7147	59566	10637	105691	23051	13230	468	20	68922	63441	6342	21996	35103	0.24	0.0175	285.368
GTTGAG_ACGCAGCT	193412	7870	65863	11687	107992	25816	13903	555	39	67679	62943	6412	23111	33420	0.25	0.0174	274.516
AAGTAT_ACGCAGCT	183614	7306	60637	10963	104708	24040	11560	489	28	68591	62809	7501	19718	35590	0.23	0.0173	292.055
CCTCTA_TTGTACGG	170585	5672	56816	9556	98541	19146	10894	658	18	67825	59986	9536	18844	31606	0.22	0.0166	288.976
GCCGAC_ACTGCATC	272612	12994	89193	16475	153950	46099	37027	731	47	70046	59877	6473	30636	22768	0.39	0.0165	226.252
CCGGAT_AGCCGTTT	172041	6778	58770	10107	96386	21088	10937	378	28	63955	54768	6261	16992	31515	0.25	0.0151	284.873
CCGGAT_TTGTTGGC	181932	8069	60862	10959	102042	24153	11054	503	24	66308	54682	5824	17998	30860	0.23	0.0151	279.61
TATTTC_TTGTACGG	157655	5304	51770	9453	91128	17691	10712	519	34	62172	54276	5430	19337	29509	0.25	0.015	295.517
TTTACT_TTGTACGG	158554	5630	53320	9450	90154	17925	10096	482	25	61626	53717	4935	19132	29650	0.24	0.0149	287.373
TGGCTT_TTGTACGG	157494	4776	54836	9933	87949	18157	9234	375	23	60160	53525	6199	17450	29876	0.24	0.0148	280.3
TTACGG_TTGTACGG	148895	5628	49291	9262	84714	17079	9442	351	30	57812	53268	6230	15458	31580	0.24	0.0147	288.425
CTATTA_TTGTACGG	141843	4998	46217	9600	81028	16690	8012	349	23	55954	50953	4119	12385	34449	0.23	0.0141	289.144
TGAAAC_TACGGGCG	178154	5938	66786	20651	84779	14785	6096	551	78	63269	50658	5795	15697	29166	0.27	0.014	367.526
CCCTTC_ACGCAGCT	161467	6207	48020	8875	98365	19781	21188	515	47	56834	50238	6384	22841	21013	0.35	0.0139	287.475
ATCCAA_GTAACTTA	147519	5638	49844	8593	83444	18995	9472	428	27	54522	48353	4677	16758	26918	0.24	0.0134	275.258
TTGGTC_TTGTACGG	137008	4236	45341	8951	78480	15570	8088	321	26	54475	48164	6092	14283	27789	0.24	0.0134	290.79
CTTCAT_TTGTACGG	128590	3329	43207	7490	74564	13524	8778	403	18	51841	46261	6622	16134	23505	0.24	0.0128	293.695
CGAACA_TTGTACGG	125706	3574	41880	7513	72739	14266	7832	363	28	50250	45930	4006	15427	26497	0.24	0.0127	288.607
GCGTGG_ACGCAGCT	131536	5235	45024	8854	72423	16620	10640	546	28	44589	41809	4131	18931	18747	0.25	0.0116	265.58
GGGAGC_ACGCAGCT	150572	7750	55345	13492	73985	19364	12622	443	20	41536	40006	4235	16651	19120	0.3	0.0111	247.324
GTCCGT_ACGCAGCT	116127	4800	37882	6755	66690	15273	11414	689	33	39281	36008	2175	19391	14442	0.26	0.01	269.161
CACCAC_TGCTCCAC	111811	4063	38647	6452	62649	12252	6692	288	10	43407	35039	4295	11146	19598	0.25	0.0096	285.293
GACTTG_TTGTAGAA	146685	10444	57745	13928	64568	20015	7179	204	5	37165	35009	4883	10163	19963	0.25	0.0097	225.382
CTGCCA_TTGTACGG	86582	2560	29003	5174	49845	9463	4838	302	20	35222	31729	3135	11963	16631	0.23	0.0088	292.069
AAGTCA_TTGTACGG	75098	2154	24614	4684	43646	8697	5165	242	13	29529	26593	2646	8977	14970	0.24	0.0074	298.74
CCACAG_GGTAGCCT	71167	3025	24329	4137	39676	9043	3764	214	14	26641	24886	2897	8330	13659	0.24	0.0069	277.784
GACTTG_ACAGCTAG	91330	6330	35796	9094	40110	12442	4213	158	5	23292	21696	2833	7352	11511	0.24	0.006	235.292
GCTAGA_TTGTACGG	45716	1621	15181	2994	25920	5754	2801	129	11	17225	16132	1399	5406	9327	0.23	0.0045	282.449
GAAATA_TACCTATC	63612	2631	24892	5037	31052	8544	3449	120	5	18934	15872	2062	5316	8494	0.25	0.0044	244.532
CCACAG_TGCTCCAC	44113	1321	12884	1905	28003	5069	6141	341	15	16437	14095	853	8763	4479	0.35	0.0039	292.234
TGTGGC_TGCCTCGG	33166	1158	10863	2086	19059	4036	2068	88	10	12857	12775	1386	4100	7289	0.24	0.0036	294.872
TACCGA_TTGTACGG	31977	1356	10930	1920	17771	3911	1994	86	1	11779	10890	972	3621	6297	0.26	0.003	269.124
CTTGGA_TGCCTCGG	27923	1020	8996	1717	16190	3468	1939	85	4	10694	10591	1140	3560	5891	0.24	0.003	287.584
GGGAGC_TGCCTCGG	28315	1021	9271	1998	16025	3466	2122	90	5	10342	10285	1250	3597	5438	0.25	0.0029	281.626
GAGCAA_AGCCGTTT	37650	2013	13962	3338	18337	4497	2104	80	6	11650	9471	645	2085	6741	0.26	0.0026	261.052
GCTAGA_TGCCTCGG	28940	1277	10465	2650	14548	3734	1766	60	5	8983	8941	1092	2994	4855	0.25	0.0025	257.762
GCTAGA_TTGTAGAA	23982	927	7869	1581	13605	2928	1663	64	1	8949	8886	975	3046	4865	0.24	0.0025	283.677
TAACTC_TGCCTCGG	23749	909	7802	1537	13501	3006	1729	53	5	8708	8636	1035	2798	4803	0.23	0.0024	289.153
GAGCAA_TTGTACGG	33652	1561	12627	3114	16350	4217	3157	64	7	8905	8486	3981	2872	1633	0.33	0.0024	245.689
TTCTTT_TGCCTCGG	22764	888	7356	1412	13108	2996	1496	61	6	8549	8448	1159	2745	4544	0.25	0.0024	288.842
TAACCT_TGCCTCGG	22624	904	7440	1520	12760	2907	1564	74	2	8213	8140	862	2845	4433	0.23	0.0023	281.781
GTTGAG_TGCCTCGG	23225	880	7839	1706	12800	3027	1552	64	4	8153	8106	877	2649	4580	0.24	0.0023	274.757
CCTCTA_TGCCTCGG	20529	792	6724	1237	11776	2583	1261	40	3	7889	7801	953	2499	4349	0.23	0.0022	297.38
GCTTAA_TTGTACGG	22222	771	7516	1522	12413	2792	1353	54	0	8214	7623	661	2595	4367	0.25	0.0021	279.053
TGTGGC_ATGGTAGG	18392	640	5942	1149	10661	2237	1203	42	3	7176	7112	770	2361	3981	0.23	0.002	296.967
CCCAAA_TGCCTCGG	18545	626	6039	1226	10654	2333	1234	49	3	7035	6984	885	2280	3819	0.23	0.002	285.175
GCCGAC_TACGGGCG	35074	2245	12741	3504	16584	5316	3663	108	8	7489	6949	811	3739	2399	0.36	0.0019	240.173
GTTGAG_ATGGTAGG	18388	647	6059	1088	10594	2389	1359	49	4	6793	6750	717	2245	3788	0.24	0.0019	286.436
GGGAGC_ATGGTAGG	17787	628	5619	1121	10419	2230	1352	67	5	6765	6715	790	2470	3455	0.24	0.0019	289.171
TGTGGC_TACCTATC	17294	609	5792	1095	9798	2112	1108	44	4	6530	6476	723	2116	3637	0.26	0.0018	289.55
GAAGGT_TGCCTCGG	17937	676	5966	1232	10063	2427	1157	43	4	6432	6381	631	2083	3667	0.24	0.0018	272.27
TGTGGC_ACTAGTCA	16447	509	5408	1062	9468	2133	1030	53	6	6246	6210	703	2014	3493	0.24	0.0017	294.462
GCTAGA_ACAGCTAG	14839	453	4994	1027	8365	1712	1034	46	1	5572	5543	634	1853	3056	0.22	0.0016	277.569
TAACTC_ATGGTAGG	14866	555	4752	880	8679	1926	1126	40	2	5585	5523	574	1812	3137	0.27	0.0015	293.499
ACCGCA_TGCCTCGG	15085	621	5010	1057	8397	1900	907	31	2	5557	5499	639	1609	3251	0.23	0.0015	280.489
GCTAGA_GATGGTTG	16624	672	5780	1085	9087	2148	1045	45	2	5847	5457	657	1818	2982	0.27	0.0015	268.618
CGGTTG_TGCCTCGG	14096	548	4555	856	8137	1721	884	40	3	5489	5435	692	1702	3041	0.22	0.0015	293.617
CCAGTT_TGCCTCGG	14152	554	4614	891	8093	1720	870	44	1	5458	5420	1017	1751	2652	0.23	0.0015	288.158
GCTAGA_TCTTACAA	14593	534	4816	1020	8223	1820	994	54	1	5354	5265	580	1871	2814	0.22	0.0015	275.568
