# Supplementary material for: Highly efficient chromatin conformation capture with post-enrichment in single cells by HiChew
Source: Genome Biol. 2026 Apr 27;27:127. doi: 10.1186/s13059-026-04059-1 (PMC13112749; doi:10.1186/s13059-026-04059-1)
Supplement: Supplementary file 3 — Additional file 3: Table S1. Metadata of the bulkHiChew HEK293T library. [file 13059_2026_4059_MOESM3_ESM.xlsx]

## Sheet: Sheet1
Table S10. Metadata of the single cells detected in the snHiChew mouse testis tissue library.
The table provides detailed quality control and mapping statistics for a single-nucleus HiChew (snHiChew) experiment performed on nuclei extracted from mouse testis tissue. Each row corresponds to a single nucleus, uniquely identified by a sample-specific barcode (e.g., "AACGGC_ACGCAGCT"). The columns report the following key metrics for each cell:
Total_pairs_processed: Total number of read pairs sequenced.
Unmapped_pairs / Low_qual_pairs / Pairs_with_singleton: Reads filtered out due to failed alignment, low quality, or being singletons.
Reported_pairs: Read pairs remaining after initial filtering.
Dangling_end_pairs / Religation_pairs / Self_Cycle_pairs / Dumped_pairs: Categories of invalid pairs as defined by HiC-Pro.
valid_pairs: The number of pairs identified as valid chromatin contacts.
valid_interaction_rmdup: Valid pairs after removing PCR duplicates.
trans_interaction / cis_shortRange / cis_longRange: Counts of valid pairs categorized as trans-chromosomal, short-range cis (within 20 kb), and long-range cis interactions.
Dangling_end_pairs_gatc_ratio: Ratio of singleton reads icluding the GATC motif (ligation scar).
validpair_genome_frag_cov: The fraction of the genome covered by fragments involved in valid pairs.
mean_frag_size: The average size of DNA fragments in the library.
sample	Total_pairs_processed	Unmapped_pairs	Low_qual_pairs	Pairs_with_singleton	Reported_pairs	Dangling_end_pairs	Religation_pairs	Self_Cycle_pairs	Dumped_pairs	valid_pairs	valid_interaction_rmdup	trans_interaction	cis_shortRange	cis_longRange	Dangling_end_pairs_gatc_ratio	validpair_genome_frag_cov	mean_frag_size
AACGGC_ACGCAGCT	46557	7937	12017	1775	24828	11329	5012	90	1	8396	7717	634	4004	3079	0.22	0.0023	236.47
AACGGC_GCGTGCTC	171405	22570	41681	5982	101172	46700	25387	225	4	28856	25727	1972	14179	9576	0.33	0.0077	236.43
AACGGC_GGTTTGTC	47036	6870	10927	1684	27555	13584	7645	9	1	6316	5652	879	3436	1337	0.4	0.0017	255.798
AACGGC_GTAAGCTG	12764	2590	3247	531	6396	3328	980	118	0	1970	1658	312	600	746	0.18	0.0005	216.63
AACGGC_TCTGCAGA	163660	17587	44801	6568	94704	37561	20219	322	7	36595	32671	3197	16678	12796	0.27	0.0097	246.985
AACGGC_TGGAATGT	17513	2924	4260	769	9560	4755	1657	87	1	3060	2195	469	828	898	0.22	0.0007	229.554
AAGCTC_ACAGCTAG	1967089	213374	512118	78606	1162991	486486	247654	4446	104	424301	295099	23657	149564	121878	0.26	0.0815	254.824
AAGCTC_ACCAATAA	401095	34401	112531	17448	236715	103363	46029	656	18	86649	49680	12837	14045	22798	0.23	0.0146	267.946
AAGCTC_ACGTCGTC	77802	9570	16188	2524	49520	23013	14839	11	7	11650	8378	1027	5878	1473	0.44	0.0025	263.095
AAGCTC_AGCCGTTT	498497	61506	130436	19805	286750	130362	67584	592	21	88191	55421	10301	25450	19670	0.32	0.0164	253.915
AAGCTC_GAAACGCC	120596	13572	32623	4654	69747	29204	13398	346	7	26792	23437	2685	11983	8769	0.23	0.007	247.03
AAGCTC_GAGTTCGG	22798	2049	4378	607	15764	6451	4900	15	2	4396	3320	287	2615	418	0.42	0.001	266.127
AAGCTC_GGCTGCAG	447202	47331	116340	17326	266205	113325	52738	1222	36	98884	75657	7953	37905	29799	0.23	0.0222	254.715
AAGCTC_GTAACTTA	495881	42475	123925	19847	309634	128526	73278	1110	25	106695	78433	9178	43442	25813	0.28	0.023	259.994
AAGCTC_GTGGACAT	583461	137728	146619	21345	277769	133933	52015	1024	15	90782	57803	4888	26484	26431	0.24	0.017	222.023
AAGCTC_TAGGTTAT	407393	46498	102855	16912	241128	106931	59643	262	23	74269	38978	7314	18800	12864	0.33	0.0115	259.633
AAGCTC_TCCAAACG	1978260	223942	499173	78318	1176827	506678	257514	4676	151	407808	234596	11537	124250	98809	0.25	0.0658	253.731
AAGCTC_TGACCGTT	200480	23290	52854	8119	116217	49871	22079	519	10	43738	28666	3523	14322	10821	0.23	0.0085	242.347
AAGCTC_TGCTCCAC	371839	39293	102879	16063	213604	89167	42663	794	28	80952	55940	1902	25934	28104	0.24	0.0165	254.619
AAGCTC_TGGACTTG	229992	23349	62719	9184	134740	57871	26269	624	17	49959	31965	4197	16106	11662	0.24	0.0095	248.171
AAGTAT_AAGCCCAA	26976	2560	5048	694	18674	8228	5837	9	0	4600	2565	232	2019	314	0.46	0.0008	276.864
AAGTAT_ACGCAGCT	16179	1476	4704	799	9200	4081	1839	24	1	3255	2991	483	1273	1235	0.23	0.0009	283.686
AAGTAT_AGCATATG	150804	16536	37940	5945	90383	37032	22512	185	23	30631	21779	2563	11352	7864	0.31	0.0065	250.6
AAGTAT_AGTGAAGT	59373	8201	17274	3662	30236	14111	6055	111	1	9958	7482	704	3351	3427	0.24	0.0022	283.044
AAGTAT_ATTGATGA	400722	35843	108212	17400	239267	100012	47890	1120	29	90216	54094	6396	27877	19821	0.23	0.016	253.479
AAGTAT_GAAACGCC	38934	5492	9113	1756	22573	11005	6052	8	2	5506	4708	744	2505	1459	0.38	0.0014	267.014
AAGTAT_GCGCTACA	316225	33269	84524	13208	185224	76043	40278	718	25	68160	52428	2518	26078	23832	0.26	0.0155	256.867
AAGTAT_GTAGGTAA	308974	32018	83771	13225	179960	75099	35548	747	10	68556	47858	6890	22183	18785	0.24	0.0142	255.045
AAGTAT_TAGTTGTG	818758	69691	217767	32979	498321	208531	107933	1964	69	179824	109252	15546	53181	40525	0.26	0.0317	258.602
AAGTAT_TCCAAACG	66608	7838	16090	2690	39990	19521	8796	125	3	11545	7024	3091	2457	1476	0.3	0.0021	263.858
AAGTAT_TGTAACGT	28451	3450	7069	1198	16734	7669	3415	67	1	5582	3413	860	1379	1174	0.24	0.001	256.942
AAGTAT_TTGTTGGC	47955	4614	9636	1222	32483	15492	9368	4	3	7616	4981	910	3102	969	0.39	0.0015	267.317
AATTCA_AAATCTAA	919730	88268	224727	32939	573796	233425	142041	2178	103	196049	106805	11525	63285	31995	0.29	0.0311	255.853
AATTCA_ACTAGTCA	90474	8436	27393	6590	48055	19798	11126	156	6	16969	11209	2310	4766	4133	0.26	0.0033	294.179
AATTCA_AGTGAAGT	78442	8028	20290	3306	46818	19805	9221	214	3	17575	13592	2046	6943	4603	0.23	0.0041	255.32
AATTCA_ATAAAGGC	24213	3411	4571	736	15495	7346	4560	38	0	3551	2167	297	1418	452	0.43	0.0006	250.568
AATTCA_ATGGTAGG	25290	2600	4767	661	17262	8060	5306	20	0	3876	2789	279	2090	420	0.45	0.0008	269.234
AATTCA_GCATCACA	143291	14442	35793	5545	87511	35489	21999	166	10	29847	21396	2022	11689	7685	0.3	0.0064	259.205
AATTCA_GCGCTACA	62262	4084	12497	2163	43518	17198	14543	7	1	11769	8143	547	6930	666	0.47	0.0024	294.102
AATTCA_GCTGTGAC	121136	14304	31373	5226	70233	31081	14965	235	5	23947	22329	1668	10792	9869	0.25	0.0066	255.424
AATTCA_GGCACTAC	54242	6596	13512	2062	32072	13897	7562	90	4	10519	9444	943	5123	3378	0.28	0.0028	247.644
AATTCA_GTAACCAT	321463	30755	85724	13428	191556	79226	37553	964	30	73783	57327	2276	29377	25674	0.23	0.0169	255.115
AATTCA_GTAACTTA	20100	2915	4629	793	11763	5397	2814	25	1	3526	2724	706	1433	585	0.3	0.0008	263.744
AATTCA_GTAAGCTG	94294	17547	26568	4144	46035	22627	9322	136	1	13949	10761	1863	4983	3915	0.25	0.0032	251.963
AATTCA_GTTCTCGG	23783	4107	5945	1044	12687	6390	2134	164	0	3999	3086	568	1198	1320	0.21	0.0009	243.723
AATTCA_TACCGCAG	138994	13192	36756	6176	82870	34474	17359	334	6	30697	21460	3173	10321	7966	0.24	0.0064	250.551
AATTCA_TAGGTTAT	12835	1659	3412	633	7131	3201	1319	39	0	2572	1983	497	763	723	0.21	0.0006	252.476
AATTCA_TAGTTGTG	259733	28379	64000	10370	156984	66386	36623	380	18	53577	31783	5316	16351	10116	0.29	0.0094	256.177
AATTCA_TCGTATCC	236433	28129	60562	9827	137915	64736	33981	92	3	39103	21461	4127	8842	8492	0.36	0.0064	259.374
AATTCA_TCTTACAA	162779	17417	43915	6498	94949	39278	18961	471	10	36229	23902	3002	12155	8745	0.23	0.0071	247.198
AATTCA_TGCTCGGA	1036347	100619	260126	40246	635356	271464	142156	2396	79	219261	156546	15201	81978	59367	0.27	0.0448	254.512
AATTCA_TGGGTGGG	224315	23505	55800	8734	136276	60630	26415	604	24	48603	33620	5350	16102	12168	0.22	0.01	254.079
ACAAGC_ACCAATAA	40713	5211	9117	1172	25213	12764	5971	18	0	6460	3765	1157	1422	1186	0.3	0.0011	249.866
ACAAGC_ATAAAGGC	27027	3289	5420	764	17554	8371	4842	27	0	4314	2690	330	1751	609	0.41	0.0008	252.288
ACAAGC_GAACTTCG	69924	10356	18058	2835	38675	18401	8315	34	2	11923	9389	2144	3649	3596	0.28	0.0028	253.654
ACAAGC_GACCAATA	392637	51129	98977	15298	227233	100746	47327	847	13	78300	54836	7631	26892	20313	0.26	0.0162	251.004
ACAAGC_GGCACTAC	122864	13538	32226	4746	72354	31719	14328	345	8	25954	23451	2345	12331	8775	0.23	0.007	248.128
ACAAGC_GGCTGCAG	400311	36355	104534	15175	244247	101493	53219	977	17	88541	68244	3872	33933	30439	0.25	0.0201	255.385
ACAAGC_GGTTTGTC	28627	3618	7618	1088	16303	7271	3196	62	2	5772	5305	475	2664	2166	0.23	0.0016	260.761
ACAAGC_GTAACCAT	419104	37851	112320	17699	251234	105495	55066	1080	36	89557	72900	3540	36918	32442	0.25	0.0214	251.298
ACAAGC_TACTCCCG	156513	19972	42702	7060	86779	38414	17339	259	8	30759	19501	3858	8158	7485	0.24	0.0058	244.759
ACAAGC_TAGTTGTG	291268	35852	73237	11025	171154	71247	36086	829	23	62969	39350	4245	20847	14258	0.24	0.0117	250.668
ACAAGC_TGCTCCAC	403752	42081	103038	16720	241913	101989	47818	1152	26	90928	64844	6817	33375	24652	0.23	0.0191	255.142
ACAAGC_TGCTCGGA	495408	46461	127511	19245	302191	130539	64296	1269	46	106041	77003	3940	37654	35409	0.24	0.0226	254.738
ACAAGC_TTGTTGGC	68024	10511	17622	3672	36219	16449	8138	116	5	11511	8030	374	4025	3631	0.27	0.0024	257.331
ACAGTG_AATCGCAT	31822	5096	8249	1131	17346	8175	3534	58	0	5579	3877	302	1965	1610	0.26	0.0012	239.264
ACAGTG_ACAGCTAG	116031	16567	29531	5130	64803	31501	14713	60	3	18526	13073	2840	5250	4983	0.32	0.0039	268.049
ACAGTG_ACGCAGCT	65227	8300	16773	2796	37358	17123	8011	97	10	12117	11149	1227	5134	4788	0.27	0.0033	239.05
ACAGTG_AGCATATG	407203	45182	110268	17471	234282	100599	45720	860	22	87081	61109	2343	28005	30761	0.24	0.018	249.808
ACAGTG_AGTGAAGT	71190	6440	19327	2986	42437	18262	8397	221	3	15554	12174	1503	6188	4483	0.22	0.0036	257.865
ACAGTG_ATTGATGA	218808	19766	57647	8988	132407	56446	25551	594	12	49804	30139	4080	14505	11554	0.22	0.009	252.785
ACAGTG_GACTTGTT	1723550	180024	452433	66829	1024264	430712	208262	4531	141	380618	257848	33257	125474	99117	0.24	0.0719	255.758
ACAGTG_GCTCGACC	113825	13784	30872	4370	64799	28480	12117	322	8	23872	20578	2590	10473	7515	0.22	0.0061	242.253
ACAGTG_GTTCTCGG	845874	83781	219809	32993	509291	213602	108014	2014	53	185608	131152	9490	68699	52963	0.26	0.0379	257.974
ACAGTG_TACCTATC	930176	106490	235319	39357	549010	236147	126960	1655	65	184183	116869	10462	59702	46705	0.28	0.0339	252.658
ACAGTG_TAGTTGTG	243771	23827	58881	9392	151671	69452	39508	115	3	42593	24792	4753	11877	8162	0.35	0.0074	260.833
ACAGTG_TATCAATG	329911	29742	88020	13703	198446	82088	39366	944	18	76030	47363	5424	24424	17515	0.23	0.014	253.02
ACAGTG_TTAGGTGT	13427	1726	3274	558	7869	3626	1356	49	0	2838	1781	237	708	836	0.22	0.0005	268.797
ACATCT_AAAGGGCT	848207	95881	231709	38812	481805	201806	96011	2160	51	181777	111023	4603	53714	52706	0.23	0.0323	251.723
ACATCT_AACCTACG	217422	24419	57759	9556	125688	54605	26256	382	15	44430	32634	5039	15363	12232	0.27	0.0097	247.891
ACATCT_ACGCAGCT	33197	4726	8621	1410	18440	9015	3329	77	1	6018	5524	770	2703	2051	0.21	0.0017	235.636
ACATCT_ATAACATC	177375	21968	47553	7882	99972	43736	19851	382	8	35995	22876	3139	10452	9285	0.23	0.0068	250.998
ACATCT_ATGAGTTT	778968	79949	214296	34074	450649	191081	90943	1926	71	166628	112586	6945	55508	50133	0.24	0.0327	253.471
ACATCT_ATTGATGA	825302	76099	218644	33556	497003	206892	104117	2338	68	183588	111738	11917	57286	42535	0.25	0.0324	251.584
ACATCT_ATTGTGTC	601951	60440	149513	22707	369291	155994	82241	1548	65	129443	86871	9980	45878	31013	0.27	0.0253	251.974
ACATCT_GAGTTCGG	99532	9815	25806	3981	59930	24892	11965	324	9	22740	17827	1818	9474	6535	0.23	0.0053	253.663
ACATCT_GCATCACA	68395	6741	18097	2980	40577	17058	8062	197	4	15256	11900	1423	6081	4396	0.24	0.0036	247.188
ACATCT_GCGTGCTC	94810	12141	24640	3838	54191	23688	11492	253	8	18750	17184	728	8675	7781	0.25	0.0051	247.987
ACATCT_GGAGCGAT	33658	4635	7400	1376	20247	10379	5958	10	2	3898	3231	431	2197	603	0.42	0.001	231.975
ACATCT_GGTCCTAA	157581	20679	34961	6614	95327	44572	27373	13	4	23365	15853	2674	9327	3852	0.41	0.0047	266.826
ACATCT_GTAAGCTG	28213	4195	6803	1314	15901	8060	2812	48	0	4981	3971	1794	1085	1092	0.24	0.0012	250.874
ACATCT_TACTCCCG	186348	20402	49696	8025	108225	46227	20493	470	7	41028	26353	3510	13172	9671	0.23	0.0078	248.373
ACATCT_TGTAACGT	772976	98728	215683	41884	416681	179654	79280	1857	45	155845	94322	11501	46478	36343	0.23	0.0275	247.887
ACCGCA_ACAGCTAG	17072	3978	3381	451	9262	4346	2370	20	0	2526	2008	335	1080	593	0.38	0.0006	239.538
ACCGCA_ACTAGTCA	13248	1817	3212	413	7806	3362	1834	24	2	2584	2144	200	1180	764	0.31	0.0006	259.223
ACCGCA_ACTGCATC	52168	4466	11300	2920	33482	13315	11048	15	2	9102	6292	504	5038	750	0.45	0.0019	298.699
ACCGCA_ATTGTGTC	182367	19152	48873	7273	107069	47021	20683	397	4	38964	25845	3246	13124	9475	0.22	0.0077	243.693
ACCGCA_GAAAGTCT	183405	11012	37657	6720	128016	50796	42206	26	3	34985	20531	2420	15565	2546	0.43	0.0061	282.202
ACCGCA_GAGTTCGG	18249	1903	3568	481	12297	5285	3852	3	0	3157	2429	187	1917	325	0.46	0.0007	282.358
ACCGCA_GCTTTCGT	147400	15918	39569	5405	86508	36901	17171	428	7	32001	26871	2499	14132	10240	0.23	0.008	246.14
ACCGCA_GGCACTAC	22254	3074	5901	927	12352	6132	2354	39	0	3827	3551	459	1754	1338	0.23	0.0011	235.856
ACCGCA_GGTTTGTC	38780	4538	10245	1420	22577	10014	4504	95	0	7964	7182	844	3924	2414	0.22	0.0021	242.759
ACCGCA_GTAGCGGA	180006	21195	42880	6390	109541	48143	27206	312	16	33864	26220	3896	14896	7428	0.34	0.0078	251.991
ACCGCA_TAGGTTAT	1133776	88924	292258	42998	709596	301389	164659	2963	80	240505	135057	4864	68750	61443	0.27	0.039	259.904
ACCGCA_TATGCTTT	615006	67288	148106	24003	375609	165996	88187	1126	39	120261	75247	9717	41660	23870	0.3	0.0221	252.169
ACCGCA_TCTGCAGA	101282	10926	26927	4623	58806	24875	12736	196	1	20998	18931	1583	9289	8059	0.26	0.0056	246.309
ACCGCA_TCTTACAA	80325	21049	18938	2905	37433	17245	7215	155	2	12816	8805	1117	4404	3284	0.24	0.0026	229.006
ACCGCA_TGACCGTT	173522	17972	46563	6671	102316	43831	20370	419	7	37689	25173	3563	12745	8865	0.24	0.0075	243.612
ACCGCA_TGGGTGGG	1437820	146598	356248	53696	881278	381558	195146	3145	80	301349	217110	14225	113842	89043	0.26	0.061	243.134
ACCGCA_TGTAACGT	1939262	219279	514199	80153	1125631	472691	239693	4261	125	408861	236329	21708	120168	94453	0.26	0.0663	249.163
ACCGCA_TTGTTGGC	266241	33771	71934	11399	149137	67545	28926	442	14	52210	36639	5674	16689	14276	0.23	0.0109	239.686
ACCTAG_ACGGAGGC	371750	43365	97993	14481	215911	95272	42276	965	12	77386	67975	6359	34389	27227	0.22	0.02	247.239
ACCTAG_ACTAGTCA	16997	2145	4000	585	10267	4639	2520	27	2	3079	2502	274	1412	816	0.36	0.0007	247.448
ACCTAG_AGTGAAGT	248369	26137	66724	10650	144858	61509	31091	489	10	51759	39511	4508	18059	16944	0.26	0.0117	249.876
ACCTAG_ATTGATGA	12370	1780	3330	521	6739	2871	1378	25	1	2464	2175	209	1100	866	0.25	0.0007	246.886
ACCTAG_GAAAGTCT	697601	82193	176277	26925	412206	179366	78836	1998	42	151964	97684	7489	47782	42413	0.21	0.0286	253.861
ACCTAG_GCGTGCTC	147864	18439	38398	5548	85479	37855	16817	375	12	30420	26859	1403	12963	12493	0.23	0.008	244.724
ACCTAG_GCTTTCGT	152065	17897	39767	5333	89068	37508	19480	348	6	31726	26374	1833	14163	10378	0.26	0.0079	247.588
ACCTAG_GGTAGCCT	34764	3808	8897	1325	20734	8961	4009	90	3	7671	6822	734	3518	2570	0.22	0.002	252.899
ACCTAG_TAGGTTAT	15748	2233	4012	741	8762	3949	1684	58	0	3071	2540	310	1188	1042	0.22	0.0008	243.936
ACCTAG_TAGTTGTG	16350	2463	4122	711	9054	4417	1648	53	2	2934	2178	310	903	965	0.22	0.0007	232.636
ACCTAG_TGACCGTT	1138038	117561	299605	43591	677281	290554	139477	3184	69	243997	163569	10281	83492	69796	0.24	0.0468	245.837
ACCTAG_TGACGTCG	773641	97621	201372	29414	445234	190094	102649	1413	56	151022	97374	4840	48725	43809	0.28	0.0284	242.355
ACCTAG_TGCTCCAC	573282	62784	139906	21329	349263	146200	75841	1151	39	126032	87844	7624	46054	34166	0.26	0.0256	245.214
ACCTAG_TGGAATGT	496167	48416	123332	18637	305782	130356	66007	1230	23	108166	71497	8380	38496	24621	0.25	0.021	251.061
ACCTAG_TGGGTGGG	188725	23137	48024	8549	109015	50952	22455	312	10	35286	24808	4210	11121	9477	0.24	0.0074	251.079
ACCTAG_TGTCCAAT	758655	82121	205071	30672	440791	187022	88131	1889	37	163712	107780	3949	52790	51041	0.23	0.0314	247.008
ACGCCG_ATAAAGGC	341332	67545	90878	17146	165763	84662	33576	354	11	47160	36193	3168	16481	16544	0.27	0.0107	212.67
ACGCCG_ATCAACTT	195899	18454	38907	6459	132079	57397	40907	67	19	33689	20220	2263	14271	3686	0.42	0.006	271.534
ACGCCG_ATTGGACC	660992	70833	165388	26397	398374	170068	99162	1048	49	128047	85829	7005	45486	33338	0.32	0.0251	255.196
ACGCCG_GCGTGCTC	31168	3719	8554	1186	17709	7382	3785	64	2	6476	5803	763	2869	2171	0.25	0.0017	249.8
ACGCCG_GCTATAGC	21752	2624	5285	885	12958	5729	2735	41	1	4452	4293	500	2275	1518	0.24	0.0013	247.847
ACGCCG_GGTAGCCT	32682	4099	8405	1375	18803	8878	3472	62	0	6391	5683	832	2680	2171	0.22	0.0017	268.397
ACGCCG_GTTCTCGG	87111	8447	22695	3498	52471	23615	11358	254	7	17237	14053	1981	7421	4651	0.25	0.0042	246.339
ACGCCG_TCCAAACG	1372475	140640	367016	52897	811922	341344	163574	3885	81	303038	189748	21118	93549	75081	0.24	0.0539	249.036
ACGCCG_TCCTTGCC	1411509	140118	378198	62024	831169	347540	182296	2972	80	298281	214449	17770	105214	91465	0.27	0.0605	256.357
ACGCCG_TCGTATCC	2060559	174480	545902	89044	1251133	495037	304655	3333	135	447973	275503	29115	130393	115995	0.33	0.0762	261.342
ACGCCG_TGACCGTT	256946	21753	63899	9005	162289	67501	43136	474	32	51146	35320	3120	19813	12387	0.32	0.0105	247.521
ACGCCG_TGGACTTG	1473238	126300	377569	55729	913640	378689	210052	3513	78	321308	211377	15170	110566	85641	0.28	0.0597	257.431
ACGCCG_TGGAGCCG	797803	97760	206982	30769	462292	205583	99141	1696	40	155832	109953	7674	56656	45623	0.26	0.0319	241.072
ACGCCG_TGTCCAAT	124351	11677	35000	5369	72305	32617	13393	214	5	26076	18492	4338	6062	8092	0.22	0.0055	257.121
ACGCCG_TTTCTCAC	16756	2025	4388	786	9557	4416	1860	75	1	3205	2703	363	1301	1039	0.24	0.0008	260.467
ACTAAT_AAGCCCAA	225173	23571	55989	9505	136108	59648	34895	265	10	41290	24615	3573	13823	7219	0.33	0.0073	260.378
ACTAAT_ACGCAGCT	52653	5332	13510	2098	31713	13868	6490	123	2	11230	10265	1448	5117	3700	0.23	0.0031	252.266
ACTAAT_AGCATATG	795260	97613	206052	32579	459016	206576	99812	1555	47	151026	107491	11041	50480	45970	0.27	0.0313	246.008
ACTAAT_AGGCAAAC	214493	28942	50420	7943	127188	54848	27532	433	22	44353	33502	2605	17626	13271	0.28	0.0099	234.1
ACTAAT_GAGTTCGG	99800	11081	24029	4441	60249	28090	16726	29	0	15404	11814	2221	6682	2911	0.39	0.0035	274.878
ACTAAT_GGCACTAC	21920	3433	5556	981	11950	6016	2517	18	1	3398	3065	718	1115	1232	0.29	0.0009	248.377
ACTAAT_GTAAGCTG	76781	11826	20540	3317	41098	19598	8313	70	4	13113	9867	1943	3735	4189	0.25	0.0029	242.531
ACTAAT_TATCAATG	162181	16242	44110	6715	95114	40684	18908	418	14	35090	22260	3225	11328	7707	0.22	0.0066	250.687
ACTAAT_TGGGTGGG	163480	17193	42485	7267	96535	42623	19971	360	7	33574	23676	2781	11509	9386	0.24	0.0071	248.036
ACTAAT_TTGTACGG	244997	29245	63854	10523	141375	60456	28811	624	17	51467	36528	5450	17782	13296	0.24	0.0109	250.561
AGCACC_AAGGATGA	28359	3050	6006	1026	18277	8427	4865	28	0	4957	3268	988	1733	547	0.38	0.001	281.73
AGCACC_ATTGTGTC	359565	34922	98758	13527	212358	86611	45153	1047	27	79520	52781	5109	27870	19802	0.25	0.0156	251.765
AGCACC_GAAACGCC	67252	7429	18827	2679	38317	14675	8131	171	9	15331	13582	1515	7238	4829	0.27	0.0041	248.487
AGCACC_TACAGACT	48238	4396	10256	2063	31523	12937	10140	16	0	8430	4380	478	3378	524	0.46	0.0013	294.923
AGCACC_TCCAAACG	205549	28000	49342	8841	119366	57683	33805	29	9	27840	16555	3209	9278	4068	0.41	0.0049	262.548
AGCACC_TGCTCCAC	1070460	109617	285638	45754	629451	261420	132649	2530	65	232787	163799	11249	80609	71941	0.24	0.0468	256.621
AGCACC_TGGACTTG	12198	1749	3234	547	6668	3400	1155	42	0	2071	1618	214	648	756	0.19	0.0005	244.074
AGCACC_TTCACGAA	84930	9948	21939	3456	49587	20704	9963	246	9	18665	14606	1749	7761	5096	0.24	0.0044	241.128
AGCACC_TTGTAGAA	142889	15704	37607	6404	83174	35029	18844	285	14	29002	23878	1393	12406	10079	0.27	0.0071	255.332
AGCTTA_AAGGATGA	560268	56999	151372	23093	328804	133187	73066	1024	30	121497	74029	4417	36216	33396	0.27	0.0217	246.866
AGCTTA_ACCAGCCT	1564050	137041	425781	63454	937774	381164	198155	4442	100	353913	194614	13931	96780	83903	0.25	0.0553	251.011
AGCTTA_ACTAGTCA	652120	58447	168352	25624	399697	158450	91645	1667	63	147872	90881	5576	51544	33761	0.27	0.0265	254.39
AGCTTA_ATAAAGGC	330808	33885	89425	12691	194807	80348	39179	918	16	74346	45813	5804	22768	17241	0.24	0.0136	241.697
AGCTTA_GTAAGCTG	210645	27190	55640	7807	120008	51129	23167	577	12	45123	34377	3864	17994	12519	0.24	0.0102	239.493
AGCTTA_TGTAACGT	314897	35428	88170	12648	178651	73434	35141	836	21	69219	38070	5361	19103	13606	0.24	0.0113	239.855
AGGCGA_AAATCTAA	670870	82888	171373	26040	390569	170333	92811	1141	46	126238	67106	4460	34547	28099	0.28	0.0197	245.746
AGGCGA_AGGCAAAC	33661	3621	8069	1179	20792	10025	3243	72	2	7450	5727	2507	1389	1831	0.19	0.0017	244.403
AGGCGA_ATAACATC	149121	19008	37962	6295	85856	39198	16909	348	7	29394	19510	2312	10226	6972	0.23	0.0058	237.518
AGGCGA_ATGAGTTT	154511	15586	42579	6471	89875	38860	17427	317	6	33265	21834	3565	9172	9097	0.23	0.0065	254.449
AGGCGA_GACCAATA	69652	6926	17374	2667	42685	18890	8034	134	3	15624	11199	674	3549	6976	0.21	0.0033	264.378
AGGCGA_GCGCTACA	89945	14055	22491	3708	49691	23977	10855	57	3	14799	11194	2460	4303	4431	0.29	0.0033	245.395
AGGCGA_GCTCGACC	60982	6555	15373	2223	36831	16582	7838	137	2	12272	10452	1350	5083	4019	0.25	0.0031	241.086
AGGCGA_GGAGCGAT	14467	1558	3194	681	9034	4193	2768	6	0	2067	1592	194	1198	200	0.42	0.0005	270.405
AGGCGA_TATCAATG	761409	76114	202076	30739	452480	191975	92004	1979	49	166473	99889	3654	50384	45851	0.23	0.0291	247.757
AGTCTG_AAAGGGCT	57249	8058	14813	2039	32339	15782	4986	83	0	11488	7212	1598	1897	3717	0.23	0.0022	237.997
AGTCTG_AAATCTAA	12921	1324	3457	620	7520	3162	1653	26	1	2678	2565	319	1271	975	0.26	0.0008	277.348
AGTCTG_AACTCGTA	883567	113961	225910	35111	508585	226020	110318	1638	54	170555	108911	15772	50702	42437	0.27	0.0317	251.325
AGTCTG_ACCAGCCT	2561282	291977	651291	104591	1513423	642306	322858	5894	226	542139	321654	34610	167363	119681	0.25	0.088	249.687
AGTCTG_ACGCAGCT	91159	15436	21096	3869	50758	26352	12168	15	3	12220	11006	2246	4827	3933	0.35	0.0033	253.52
AGTCTG_ACGTCGTC	1251280	176915	303477	46067	724821	328051	160059	1975	65	234671	165596	15954	81183	68459	0.27	0.0473	240.022
AGTCTG_ACTAGTCA	14591	1288	3880	677	8746	3532	1903	37	0	3274	3208	335	1632	1241	0.28	0.001	257.026
AGTCTG_AGCCGTTT	14713	1400	3921	651	8741	3564	1918	33	0	3226	3165	357	1658	1150	0.27	0.0009	251.584
AGTCTG_ATATTCTG	196153	17326	52888	7959	117980	50733	24129	617	8	42493	28242	3824	12775	11643	0.23	0.0084	262.815
AGTCTG_ATGAGTTT	18813	1601	5085	885	11242	4549	2491	42	0	4160	4078	440	2066	1572	0.28	0.0012	261.768
AGTCTG_ATTGATGA	47090	8332	11953	2102	24703	11518	4318	59	3	8805	6518	1240	2559	2719	0.21	0.0019	245.266
AGTCTG_ATTGGACC	18922	1600	5065	820	11437	4598	2505	47	1	4286	4212	437	2119	1656	0.28	0.0013	254.181
AGTCTG_ATTGTGTC	13417	2137	3434	591	7255	3561	1294	38	1	2361	1897	250	809	838	0.2	0.0006	235.478
AGTCTG_GAAACGCC	320108	35285	83543	12456	188824	82916	39182	851	22	65853	56715	3747	28468	24500	0.24	0.0167	252.258
AGTCTG_GAAAGTCT	36400	5063	9282	1758	20297	9293	3856	266	1	6881	5641	853	2589	2199	0.22	0.0017	253.455
AGTCTG_GAACTTCG	386703	45082	102800	14608	224213	95794	43201	1141	27	84050	65028	9004	33029	22995	0.23	0.0192	249.874
AGTCTG_GAGTTCGG	516359	51274	138299	20120	306666	129429	59785	1428	25	115999	88982	11309	44857	32816	0.23	0.026	251.218
AGTCTG_GCTCGACC	90413	11357	23720	3537	51799	22746	10800	232	11	18010	15223	1504	7968	5751	0.24	0.0045	247.895
AGTCTG_GCTGTGAC	151128	18701	40567	6478	85382	37554	16615	334	11	30868	28809	1792	14707	12310	0.22	0.0086	248.859
AGTCTG_GGAGCGAT	1158024	123156	301059	46223	687586	294304	142595	3091	100	247496	186484	12362	96698	77424	0.23	0.053	257.166
AGTCTG_GGCACTAC	432961	49949	112943	17779	252290	113994	47901	936	37	89422	80169	10292	37732	32145	0.22	0.0235	246.51
AGTCTG_GGTAGCCT	33234	4845	8863	1516	18010	8560	3564	24	0	5862	5168	1072	1841	2255	0.26	0.0015	261.159
AGTCTG_GTAACCAT	28749	2071	6610	1198	18870	8218	6148	4	0	4500	3701	371	2939	391	0.43	0.0011	281.449
AGTCTG_GTTCTCGG	17515	2083	4147	629	10656	4622	2621	29	1	3383	3023	323	1660	1040	0.34	0.0009	248.625
AGTCTG_TACCTATC	13747	1507	3853	666	7721	3113	1681	26	1	2900	2818	288	1433	1097	0.27	0.0008	270.66
AGTCTG_TACTCCCG	277212	38184	66816	12191	160021	73777	36613	322	5	49304	30501	5237	14468	10796	0.31	0.0091	254.087
AGTCTG_TAGGTTAT	16557	1590	4449	763	9755	3999	2130	46	0	3580	3478	381	1784	1313	0.28	0.001	275.693
AGTCTG_TAGTTGTG	32812	4525	7585	1382	19320	9075	4734	34	0	5477	4030	785	2107	1138	0.35	0.0012	270.869
AGTCTG_TATGCTTT	14642	1410	3954	661	8617	3450	1829	34	0	3304	3215	314	1707	1194	0.27	0.001	251.381
AGTCTG_TCCAAACG	22010	2824	5663	958	12565	5562	2432	118	1	4452	3768	463	1812	1493	0.24	0.0011	262.136
AGTCTG_TCGTATCC	15282	1304	4148	772	9058	3612	2042	33	1	3370	3257	355	1662	1240	0.28	0.001	256.023
AGTCTG_TCTGCAGA	36246	5198	9311	1624	20113	9459	4074	29	5	6546	5824	1244	2267	2313	0.26	0.0017	240.795
AGTCTG_TCTTACAA	15016	3671	3374	540	7431	3211	1542	19	0	2659	2467	296	1171	1000	0.25	0.0007	247.913
AGTCTG_TGACGTCG	18670	2796	4862	772	10240	4767	1941	100	1	3431	2802	418	1255	1129	0.24	0.0008	248.386
AGTCTG_TGCTCGGA	166269	18783	45229	6577	95680	42178	18244	441	10	34807	25122	3275	12729	9118	0.23	0.0075	246.263
AGTCTG_TGGACTTG	14899	1338	4098	651	8812	3661	1899	49	1	3202	3149	313	1606	1230	0.28	0.0009	247.605
AGTCTG_TGGGTGGG	13453	1214	3558	596	8085	3287	1713	36	1	3048	2993	347	1483	1163	0.27	0.0009	273.255
AGTCTG_TGTAACGT	1177849	158741	307079	54023	658006	288361	143678	2592	97	223278	122242	15299	62695	44248	0.27	0.0355	249.662
AGTCTG_TGTCCAAT	14809	1254	4056	704	8795	3528	1933	28	1	3305	3249	316	1704	1229	0.27	0.001	263.15
AGTCTG_TTCACGAA	111773	13571	28522	4481	65199	28252	12961	330	13	23643	18140	2550	9396	6194	0.23	0.0054	248.723
AGTCTG_TTGTTGGC	713532	84776	191117	29522	408117	171683	89209	1313	60	145852	95631	5282	47433	42916	0.27	0.0279	249.943
AGTCTG_TTTCTCAC	17311	1486	4757	789	10279	4147	2219	42	0	3871	3790	432	1943	1415	0.28	0.0011	270.734
ATAACG_AAATCTAA	41320	4487	7958	1092	27783	11471	8838	7	8	7459	4207	352	3225	630	0.43	0.0013	269.335
ATAACG_ACGTCGTC	249111	37399	63249	9537	138926	64543	27034	469	10	46870	36041	5614	17314	13113	0.26	0.0107	238.683
ATAACG_AGGCAAAC	52389	4070	9910	1822	36587	15353	12146	10	0	9078	6451	461	5461	529	0.47	0.0019	275.771
ATAACG_ATTGGACC	304599	27806	77032	10812	188949	80090	42689	885	23	65262	44009	4925	25314	13770	0.27	0.013	245.908
ATAACG_GAAAGTCT	237358	26188	65087	9597	136486	55765	27190	691	6	52834	34678	4386	17785	12507	0.23	0.0103	252.077
ATAACG_GCGTTTGC	14079	1753	3616	552	8158	3868	1681	20	1	2588	2501	300	1215	986	0.27	0.0007	249.078
ATAACG_GGACAAGA	133899	15237	36614	5364	76684	31808	14427	391	9	30049	21033	3044	10072	7917	0.22	0.0063	249.724
ATAACG_GGTTTGTC	17527	2229	3513	569	11216	5259	3406	1	4	2546	2323	247	1707	369	0.42	0.0007	259.231
ATAACG_GTAACTTA	404516	39667	105262	16900	242687	100901	51088	1113	40	89545	66127	6259	36332	23536	0.24	0.0194	256.952
ATAACG_TACTCCCG	155869	18121	40920	6654	90174	39195	17291	439	19	33230	21928	2886	11095	7947	0.23	0.0065	243.191
ATAACG_TAGTTGTG	1019347	105829	273381	41988	598149	253862	119926	2648	61	221652	138206	18827	67075	52304	0.23	0.0399	252.722
ATAACG_TATGCTTT	1677750	170818	456158	66519	984255	395878	207878	3806	97	376596	227914	14829	113744	99341	0.26	0.0641	247.078
ATAACG_TGACCGTT	148092	21008	34269	7009	85806	42801	23723	31	4	19247	12962	2284	7105	3573	0.4	0.0039	252.364
ATAACG_TGGAATGT	570353	57058	156177	23953	333165	140756	66398	1379	37	124595	82033	5274	37392	39367	0.25	0.024	255.797
ATAACG_TTGTAGAA	47992	4867	12770	1986	28369	11687	5580	147	5	10950	9230	973	4771	3486	0.23	0.0028	257.928
ATACTT_AACCTACG	397213	36223	102795	15416	242779	99412	57056	875	35	85401	60820	2160	32042	26618	0.28	0.0179	253.048
ATACTT_AATCGCAT	13614	2148	3583	675	7208	3550	1321	51	2	2284	1893	274	835	784	0.22	0.0006	250.309
ATACTT_ACCAATAA	1968186	228282	510368	81342	1148194	491658	256867	3572	149	395948	224291	15405	109223	99663	0.27	0.0631	249.164
ATACTT_ACGGAGGC	73918	7550	20083	3115	43170	19132	7982	204	6	15846	13619	3334	5038	5247	0.22	0.0041	252.001
ATACTT_ACTGCATC	13341	2091	3480	580	7190	3452	1302	32	1	2403	1996	256	895	845	0.23	0.0006	251.7
ATACTT_AGGCAAAC	1019463	117507	265511	37876	598569	261950	125369	2493	82	208675	151569	5138	78067	68364	0.25	0.0435	243.627
ATACTT_ATACATAC	103446	14696	27208	4518	57024	26557	10682	169	2	19614	14747	2578	6340	5829	0.22	0.0044	234.61
ATACTT_ATGAGTTT	12380	1282	3381	545	7172	2927	1569	33	1	2642	2598	233	1330	1035	0.29	0.0008	262.922
ATACTT_ATTGATGA	12935	1514	3333	593	7495	3159	1586	28	0	2722	2581	270	1238	1073	0.29	0.0008	286.937
ATACTT_ATTGGACC	13229	1235	3605	580	7809	3186	1698	27	0	2898	2837	223	1431	1183	0.29	0.0008	249.462
ATACTT_GAAACGCC	196294	17628	51078	7305	120283	52026	29133	329	8	38787	33264	3152	16019	14093	0.3	0.0099	254.408
ATACTT_GAGTTCGG	502792	42573	127254	20160	312805	134036	76224	827	40	101678	77019	6449	36965	33605	0.3	0.0226	270.031
ATACTT_GCGCTACA	562281	68605	146350	21841	325485	141559	62604	1382	34	119906	87679	13148	41651	32880	0.23	0.0257	240.822
ATACTT_GCGTTTGC	68212	8868	17993	2739	38612	17500	7305	157	6	13644	13205	851	6053	6301	0.23	0.0039	244.034
ATACTT_GCTCGACC	108442	13861	28111	4133	62337	27152	11878	307	9	22991	18924	2328	9641	6955	0.24	0.0056	240.032
ATACTT_GCTGTGAC	192886	23377	51303	8293	109913	48267	23330	442	16	37858	35048	2399	17903	14746	0.25	0.0104	247.079
ATACTT_GGACAAGA	528087	67523	129562	18926	312076	137285	72492	1283	46	100970	69068	8622	39824	20622	0.29	0.0203	249.637
ATACTT_GGCACTAC	35112	4445	9410	1395	19862	9252	3837	80	3	6690	6111	691	3154	2266	0.22	0.0018	227.966
ATACTT_GTTCTCGG	27625	3274	6217	782	17352	8498	4354	23	1	4476	3590	640	1824	1126	0.33	0.0011	252.107
ATACTT_TAGGTTAT	371170	40996	99745	14761	215668	91677	42515	1038	10	80428	44911	6304	22212	16395	0.23	0.0133	250.434
ATACTT_TATGCTTT	256204	25009	65346	9520	156329	65479	34350	790	25	55685	34279	3624	18365	12290	0.26	0.0102	248.362
ATACTT_TCCAAACG	23739	2969	6097	1187	13486	6569	1867	86	2	4962	3692	1421	1141	1130	0.17	0.0011	257.15
ATACTT_TCCTTGCC	15446	1889	4104	816	8637	4005	1334	52	0	3246	2615	1027	806	782	0.19	0.0008	259.645
ATACTT_TCTTACAA	683797	89852	175178	27149	391618	172223	87786	1208	46	130355	83871	7691	44317	31863	0.28	0.0245	229.558
ATACTT_TGCTCGGA	12366	1644	3175	577	6970	3199	1410	51	1	2309	2041	229	925	887	0.23	0.0006	233.702
ATCCAA_AAAGGGCT	355893	46583	82341	15433	211536	101957	56466	74	13	53026	28814	5386	14289	9139	0.38	0.0086	264.893
ATCCAA_ACCAGCCT	605088	65047	150308	22981	366752	154989	88012	1310	54	122387	68339	5199	36670	26470	0.28	0.0201	249.316
ATCCAA_ACTGCATC	18725	2563	4801	1190	10171	5141	1313	58	1	3658	2630	1036	533	1061	0.16	0.0008	270.854
ATCCAA_ATGAGTTT	12461	1768	3155	686	6852	3399	1077	73	1	2302	1758	542	579	637	0.18	0.0005	266.438
ATCCAA_ATGGTAGG	12845	1986	3127	580	7152	3678	1024	54	0	2396	1857	624	508	725	0.18	0.0006	236.605
ATCCAA_ATTGTGTC	429550	42759	113743	16552	256496	108220	52945	1138	36	94157	61306	8249	30293	22764	0.25	0.0181	252.06
ATCCAA_GCGCTACA	143711	16009	38863	5379	83460	35082	16493	406	14	31465	23269	2694	12271	8304	0.23	0.0069	254.383
ATCCAA_GGTCCTAA	76700	6284	16480	2460	51476	22571	16683	7	0	12215	7610	814	6064	732	0.44	0.0023	274.465
ATCCAA_TACCGCAG	858307	86482	229305	35656	506864	215846	109140	2108	65	179705	130044	12329	63373	54342	0.26	0.0376	249.206
ATCCAA_TGACGTCG	17817	3203	4072	550	9992	4982	2476	3	1	2530	1699	404	803	492	0.33	0.0005	240.893
ATCCAA_TGCTCCAC	169833	15924	42576	6315	105018	41810	27173	262	16	35757	24470	2195	13541	8734	0.31	0.0073	255.502
ATCCAA_TGGAATGT	84741	5560	15787	2465	60929	25234	19573	33	0	16089	9297	1161	7139	997	0.46	0.0028	272.991
ATCCAA_TGGAGCCG	48241	8607	11874	2152	25608	13548	3906	488	0	7666	5116	1058	1731	2327	0.18	0.0015	245.853
ATGGCC_AAATCTAA	51660	5968	10678	1689	33325	14196	9908	55	1	9165	5391	536	3847	1008	0.41	0.0016	259.275
ATGGCC_AAGGATGA	146310	17248	38776	6356	83930	35377	16399	393	10	31751	21612	2950	10979	7683	0.24	0.0064	245.221
ATGGCC_ACAGCTAG	708737	80853	181519	28945	417420	175527	92971	1549	65	147308	106426	7535	55510	43381	0.26	0.0309	256.437
ATGGCC_ACTGCATC	15534	3287	3851	654	7742	4051	1198	108	0	2385	1897	328	717	852	0.2	0.0006	221.75
ATGGCC_ATAACATC	14320	2398	3808	662	7452	3534	1412	37	0	2469	1728	405	674	649	0.25	0.0005	243.778
ATGGCC_ATACATAC	444687	57302	118533	18687	250165	115293	46968	1008	12	86884	65496	5646	26375	33475	0.22	0.0193	246.388
ATGGCC_ATGGTAGG	737412	91170	185993	28944	431305	187746	93783	1422	58	148296	112532	15613	55212	41707	0.26	0.0326	246.704
ATGGCC_ATTGATGA	530985	55017	143236	24552	308180	136329	62094	1098	12	108647	67085	5296	25711	36078	0.24	0.0197	258.523
ATGGCC_GACCAATA	212026	20314	54352	7535	129825	53615	30611	462	19	45118	33129	2354	18154	12621	0.29	0.0098	253.924
ATGGCC_GTAAGCTG	168518	21170	41631	5692	100025	43670	22418	464	11	33462	26156	2579	16260	7317	0.26	0.0078	236.942
ATGGCC_TACGGGCG	343747	43625	89518	15191	195413	89719	41033	649	15	63997	45627	5979	21705	17943	0.26	0.0135	250.241
ATGGCC_TAGGTTAT	3657803	395364	958397	153130	2150912	912616	483843	7261	250	746942	431525	34343	211561	185621	0.27	0.1148	256.013
ATGGCC_TATCAATG	18015	2349	3794	504	11368	5209	3247	5	1	2906	2073	240	1293	540	0.43	0.0006	257.386
ATGGCC_TATGCTTT	469169	43852	120786	17829	286702	120806	63736	1328	44	100788	64888	6982	33758	24148	0.26	0.0191	253.077
ATGGCC_TGCTCGGA	116240	12921	30675	4444	68200	30132	13632	304	10	24122	18048	2233	9534	6281	0.23	0.0054	246.447
ATGGCC_TGGAATGT	878101	83112	231065	34817	529107	224080	120531	1786	43	182667	122626	12237	61081	49308	0.29	0.0355	252.517
ATTCGC_AATCGCAT	124647	13516	24081	3558	83492	36640	25983	45	7	20817	12541	1211	9342	1988	0.43	0.0037	264.5
ATTCGC_ACAGCTAG	31503	4232	11423	1177	14671	6704	2734	49	2	5182	3868	751	1367	1750	0.22	0.0012	252.279
ATTCGC_AGCCGTTT	960995	104379	256699	34195	565722	235117	114602	2133	37	213833	134737	7249	62324	65164	0.25	0.0385	252.777
ATTCGC_ATAACATC	331627	39266	66794	10168	215399	96040	66319	87	20	52933	29218	3321	21407	4490	0.43	0.0087	263.412
ATTCGC_ATAATAGA	44653	4291	8074	1124	31164	14822	9716	16	0	6610	3876	512	2815	549	0.44	0.0012	269.41
ATTCGC_ATGAGTTT	108036	10167	20740	3064	74065	31159	22981	37	13	19875	12280	1218	8924	2138	0.43	0.0037	269.627
ATTCGC_ATTGATGA	524286	51332	125225	17426	330303	133439	87072	818	82	108892	60113	6775	34430	18908	0.32	0.0177	254.168
ATTCGC_ATTGTGTC	249245	30548	67393	9875	141429	61078	29961	467	9	49914	31586	4239	16023	11324	0.26	0.0094	249.794
ATTCGC_GAAACGCC	206054	26137	51264	7816	120837	52805	29108	362	12	38550	33955	2458	18659	12838	0.3	0.0101	250.652
ATTCGC_GCTGTGAC	33713	5556	8257	1512	18388	9104	4038	16	1	5229	4813	924	1956	1933	0.29	0.0014	255.812
ATTCGC_GGTAGCCT	172141	19981	46189	6850	99121	42822	19690	383	9	36217	31514	1225	14372	15917	0.24	0.0094	251.388
ATTCGC_GGTCCTAA	116574	10869	24951	3763	76991	32721	24794	35	0	19441	12079	1156	9803	1120	0.45	0.0036	289.588
ATTCGC_TCCAAACG	1813681	194126	478920	79639	1060996	462387	220537	3256	81	374735	212256	30366	80393	101497	0.25	0.0598	261.416
ATTCGC_TGCTCGGA	209229	27922	51439	8334	121534	54809	26126	335	12	40252	28181	4365	13757	10059	0.27	0.0084	248.698
ATTCGC_TGGACTTG	409541	55090	98025	16302	240124	112470	58564	215	9	68866	42162	9211	19581	13370	0.32	0.0125	256.24
ATTCGC_TGTCCAAT	13711	1602	3570	622	7917	3429	1596	27	0	2865	2233	347	866	1020	0.24	0.0007	269.297
ATTCGC_TTGTAGAA	244369	30620	59205	8903	145641	64010	28300	513	20	52798	43277	4795	21328	17154	0.24	0.0128	237.726
ATTGAG_AAAGGGCT	1274116	118696	345745	49621	760054	312076	163129	3607	94	281148	167484	9210	86606	71668	0.26	0.0479	253.12
ATTGAG_AACTCGTA	766073	97213	195904	28918	444038	190066	101305	1450	57	151160	101135	3976	52561	44598	0.27	0.0295	249.106
ATTGAG_AAGGATGA	1515913	160259	398961	63328	893365	387618	184788	3415	109	317435	204102	23539	95509	85054	0.25	0.0578	253.529
ATTGAG_ACCAATAA	158630	27379	41940	7470	81841	40170	16534	127	8	25002	15399	3460	5257	6682	0.29	0.0046	269.149
ATTGAG_ACCAGCCT	12383	1237	3305	553	7288	2958	1557	29	2	2742	2656	247	1329	1080	0.28	0.0008	255.242
ATTGAG_AGCCGTTT	523188	60900	141746	19814	300728	128305	61997	1322	21	109083	69810	4701	35874	29235	0.25	0.0205	245.153
ATTGAG_AGGCAAAC	15104	1810	3328	497	9469	4375	2439	23	0	2632	2125	242	1320	563	0.36	0.0006	254.477
ATTGAG_ATAACATC	177275	24076	47431	7753	98015	43098	19083	287	8	35539	22358	4557	8938	8863	0.24	0.0067	247.526
ATTGAG_ATATTCTG	167053	18563	44298	6635	97557	42415	18967	508	8	35659	24605	2378	13014	9213	0.22	0.0073	249.497
ATTGAG_ATCAACTT	2283666	242340	605269	93041	1343016	579033	282481	5186	160	476156	292499	20335	140402	131762	0.25	0.0809	253.339
ATTGAG_ATGAGTTT	13604	1313	3592	590	8109	3294	1782	37	0	2996	2950	268	1529	1153	0.28	0.0009	249.331
ATTGAG_ATTGATGA	12359	1260	3409	549	7141	2936	1519	20	1	2665	2611	267	1318	1026	0.27	0.0008	262.703
ATTGAG_ATTGGACC	15981	1501	4168	722	9590	3980	2154	42	3	3411	3357	351	1652	1354	0.27	0.001	244.791
ATTGAG_GAAAGTCT	12629	1435	3288	533	7373	2926	1642	37	0	2768	2660	236	1353	1071	0.27	0.0008	248.882
ATTGAG_GCTCGACC	1563827	220076	397332	59619	886800	403840	184024	3095	88	295753	249793	25361	123295	101137	0.25	0.0697	247.975
ATTGAG_GCTTTCGT	70391	9993	18652	2873	38873	17830	8099	94	4	12846	10779	1826	4938	4015	0.25	0.0032	256.107
ATTGAG_GGCTGCAG	25961	3455	5496	815	16195	7704	4056	70	2	4363	3367	635	1901	831	0.37	0.001	271.103
ATTGAG_TACCTATC	15471	2136	3993	712	8630	3885	1717	91	0	2937	2603	333	1168	1102	0.24	0.0008	262.673
ATTGAG_TAGGTTAT	12662	1387	3418	511	7346	3111	1561	20	1	2653	2561	261	1244	1056	0.27	0.0008	260.657
ATTGAG_TGACGTCG	264653	37554	68003	10356	148740	66189	28316	624	24	53587	34498	3479	17632	13387	0.24	0.0103	239.365
ATTGAG_TGCCTCGG	177507	21196	47373	7377	101561	43589	18698	440	11	38823	26879	3688	11420	11771	0.23	0.008	249.13
ATTGAG_TGGACTTG	13932	1527	3945	602	7858	3337	1619	49	1	2852	2620	280	1272	1068	0.25	0.0008	253.332
ATTGAG_TTCACGAA	174489	21388	44775	6984	101342	42818	22787	354	12	35371	27374	2097	15302	9975	0.27	0.0081	248.925
ATTGAG_TTGTAGAA	270584	25697	69439	10416	165032	70047	36221	677	13	58074	48103	2535	25047	20521	0.26	0.0142	257.087
ATTGAG_TTTCTCAC	13784	1481	3666	568	8069	3463	1629	80	1	2896	2726	284	1383	1059	0.27	0.0008	246.002
CAAGAA_AGTGAAGT	119673	10200	32084	4965	72424	29919	13729	348	10	28418	22166	2806	11325	8035	0.23	0.0066	250.643
CAAGAA_ATAAAGGC	23531	2195	6160	1147	14029	5977	2527	76	0	5449	3662	857	1058	1747	0.21	0.0011	258.602
CAAGAA_ATAATAGA	259541	25479	72687	11257	150118	62451	29295	736	14	57622	36506	4865	17323	14318	0.23	0.0108	255.765
CAAGAA_ATACATAC	19898	2058	5530	1230	11080	4950	2381	38	1	3710	2926	206	1329	1391	0.27	0.0009	284.654
CAAGAA_ATCAACTT	25086	4055	6620	1170	13241	6891	2353	193	2	3802	2481	459	1002	1020	0.2	0.0007	247.887
CAAGAA_GCGTGCTC	23120	2492	5189	943	14496	6549	4297	3	2	3645	3219	463	2121	635	0.4	0.001	274.961
CAAGAA_GGTAGCCT	47844	5033	13196	2162	27453	11574	5620	90	2	10167	8952	1624	4027	3301	0.22	0.0027	258.294
CAAGAA_GTGGACAT	142471	36178	35376	5940	64977	31787	12101	154	1	20934	13986	1511	4975	7500	0.24	0.0042	237.707
CAAGAA_GTTCTCGG	101422	9813	27052	4077	60480	25307	12026	325	11	22811	16492	2160	8508	5824	0.22	0.0049	258.731
CAAGAA_TACTCCCG	318450	40870	82812	13808	180960	80372	40031	628	12	59917	36956	7787	16365	12804	0.28	0.011	255.828
CAAGAA_TGTCCAAT	398110	43215	95905	16645	242345	112576	57707	467	32	71563	46496	6357	23374	16765	0.32	0.0137	259.795
CAATCC_AACCTACG	763231	79661	200430	30696	452444	185766	101717	1584	66	163311	116817	5640	59462	51715	0.27	0.0339	254.055
CAATCC_ACCAATAA	17033	2501	4509	802	9221	4162	1788	105	0	3166	2381	351	1027	1003	0.24	0.0007	244.804
CAATCC_ACCAGCCT	371483	47979	99204	15533	208767	89326	41891	960	20	76570	42320	5098	21506	15716	0.24	0.0126	250.054
CAATCC_ACTAGTCA	1298119	124456	335332	49688	788643	320072	180481	3305	93	284692	171358	12198	92267	66893	0.28	0.0489	256.882
CAATCC_AGGCAAAC	267286	31831	69572	10876	155007	65391	33599	723	26	55268	40509	3108	23213	14188	0.26	0.012	247.921
CAATCC_ATAATAGA	1523729	157349	407761	61102	897517	366846	190374	3484	109	336704	201814	8476	96437	96901	0.26	0.0572	255.241
CAATCC_ATGGTAGG	176616	23161	41830	7347	104278	48688	29811	28	9	25742	18307	2838	10659	4810	0.4	0.0055	273.991
CAATCC_ATTGATGA	12778	1341	3395	574	7468	2975	1689	38	4	2762	2615	216	1375	1024	0.3	0.0008	269.732
CAATCC_GAACTTCG	159161	25430	40824	6720	86187	40504	18916	93	7	26667	20846	4328	8327	8191	0.3	0.0062	250.265
CAATCC_GTAGCGGA	723393	94883	183976	28102	416432	180903	88540	1619	42	145328	114129	11543	58935	43651	0.26	0.0331	243.882
CAATCC_TGACGTCG	1025153	135239	273059	43048	573807	252656	108984	2500	60	209607	134339	15026	59322	59991	0.23	0.0388	250.495
CAATCC_TGGAATGT	67262	9764	16160	2503	38835	17440	10761	20	0	10614	7202	1737	3513	1952	0.38	0.0022	268.333
CAATCC_TGGACTTG	29867	3731	8080	1864	16192	7694	2633	89	1	5775	4557	1663	1526	1368	0.21	0.0014	265.08
CAATCC_TGGAGCCG	1635823	186142	439667	68327	941687	387933	198745	4178	128	350703	231591	16139	115196	100256	0.26	0.065	253.017
CAATCC_TGTCCAAT	14481	1486	3986	844	8165	3447	1620	30	1	3067	2729	540	1191	998	0.23	0.0008	272.953
CACCAC_AACCTACG	135751	17095	34792	5470	78394	34086	15415	405	1	28487	20962	2463	10462	8037	0.23	0.0062	240.696
CACCAC_AACTCGTA	1759489	285002	455919	65294	953274	445383	187575	3097	71	317148	210740	19999	98410	92331	0.24	0.0595	226.495
CACCAC_ACCAATAA	225027	21410	57770	8922	136925	57195	30753	526	9	48442	28822	3422	13766	11634	0.25	0.0086	256.226
CACCAC_ACCAGCCT	19152	3321	4851	849	10131	4418	1981	72	0	3660	3100	358	1489	1253	0.23	0.0009	244.481
CACCAC_AGCGGGCA	182874	19375	47578	7099	108822	46342	21485	525	10	40460	32690	2193	16748	13749	0.23	0.0097	243.457
CACCAC_ATAATAGA	239375	27467	64244	8961	138703	59533	26827	654	13	51676	33126	4099	16527	12500	0.22	0.0099	246.535
CACCAC_ATACATAC	203395	25583	51448	7149	119215	51290	28831	382	16	38696	29203	1927	16656	10620	0.29	0.0087	239.179
CACCAC_ATTGTGTC	26888	3893	7899	2100	12996	5868	2368	53	0	4707	3590	470	1071	2049	0.2	0.0011	316.066
CACCAC_GGTAGCCT	278864	29562	75388	10410	163504	65432	34905	726	19	62422	54674	3596	28207	22871	0.26	0.0161	251.001
CACCAC_GTAGGTAA	142810	15021	39204	5132	83453	33572	16804	379	4	32694	23550	2571	12335	8644	0.24	0.007	249.366
CACCAC_TACCGCAG	43068	4822	12825	2169	23252	10914	3700	85	1	8552	6634	1829	1890	2915	0.19	0.002	256.921
CACCAC_TCCAAACG	515923	61514	130480	18718	305211	129537	75281	763	50	99580	57398	6584	28176	22638	0.3	0.0169	241.565
CACCAC_TCGTATCC	995045	81646	279059	39547	594793	225879	133429	2325	32	233128	131036	4412	62940	63684	0.29	0.0379	249.916
CACCAC_TCTGCAGA	99586	9065	26116	3738	60667	24838	12917	291	7	22614	19977	2297	10687	6993	0.25	0.006	247.727
CACCAC_TGGAGCCG	1265462	157841	330369	45426	731826	310018	158082	2696	66	260964	169976	10413	85563	74000	0.26	0.0485	244.012
CACGTT_AAAGGGCT	894795	102256	208880	30505	553154	229980	128488	1750	81	192855	110069	7486	59826	42757	0.28	0.0318	246.767
CACGTT_ACGTCGTC	124200	22622	31989	4932	64657	30871	12839	111	2	20834	16051	3145	6617	6289	0.25	0.0048	233.3
CACGTT_ACTAGTCA	229102	20904	61538	8208	138452	56505	30711	696	12	50528	32079	3575	17863	10641	0.25	0.0095	251.672
CACGTT_AGCATATG	188851	19776	47095	6902	115078	49563	25341	535	13	39626	27119	2612	14555	9952	0.25	0.0081	252.572
CACGTT_ATTGTGTC	37779	4517	9290	1590	22382	10771	5598	34	0	5979	4080	1530	1625	925	0.31	0.0012	263.371
CACGTT_GACCAATA	527512	84197	136099	21160	286056	119996	66857	1151	25	98027	69230	4100	38370	26760	0.29	0.0203	261.807
CACGTT_GGAGCGAT	245280	23425	57341	7836	156678	62834	42376	356	47	51065	38186	3330	22612	12244	0.33	0.0113	253.651
CACGTT_TACCGCAG	35321	2515	7091	970	24745	10375	7940	16	1	6413	4336	385	3463	488	0.45	0.0013	268.272
CACGTT_TGACCGTT	98791	7619	21171	3940	66061	27957	22353	12	1	15738	9527	570	8382	575	0.48	0.0028	285.674
CACGTT_TGTCCAAT	48222	4138	8799	1208	34077	14450	11001	13	1	8612	5360	371	4324	665	0.46	0.0016	274.292
CACGTT_TTTCTCAC	219197	29043	56605	8792	124757	58406	23726	511	9	42105	26582	3819	12804	9959	0.23	0.0079	220.308
CACTGA_AAATCTAA	320055	26865	86001	11865	195324	79726	44022	906	19	70651	40409	3688	22253	14468	0.25	0.012	253.368
CACTGA_AACCTACG	122494	15076	32755	4780	69883	29734	15437	183	1	24528	18044	3153	8438	6453	0.26	0.0054	246.58
CACTGA_AAGGATGA	2883242	321762	748254	111724	1701502	718163	348214	5557	137	629431	402568	59359	167954	175255	0.25	0.1068	244.749
CACTGA_ACCAATAA	16859	7361	2732	477	6289	2644	1429	34	0	2182	2053	240	1009	804	0.3	0.0006	247.569
CACTGA_ACCAGCCT	16260	1531	4400	709	9620	3861	2169	43	0	3547	3411	400	1704	1307	0.28	0.001	257.456
CACTGA_ACGCAGCT	45930	5523	11602	1734	27071	11746	5244	138	1	9942	9094	1119	4675	3300	0.24	0.0027	243.425
CACTGA_ACGTCGTC	563620	64795	139121	21124	338580	149306	85979	749	18	102528	78627	8083	41985	28559	0.33	0.023	250.909
CACTGA_ACTAGTCA	144006	23168	38122	6630	76086	37669	12952	140	1	25324	17710	3634	5929	8147	0.23	0.0053	226.111
CACTGA_ACTGCATC	1010521	99509	267383	39149	604480	253330	140038	2087	47	208978	140374	15700	65255	59419	0.28	0.0404	250.473
CACTGA_AGCCGTTT	34241	3260	8663	1397	20921	8432	6113	20	0	6356	4758	527	3009	1222	0.39	0.0014	275.094
CACTGA_ATAAAGGC	241745	27612	63360	9413	141360	60441	27685	650	17	52567	33756	4025	17062	12669	0.23	0.01	243.735
CACTGA_ATAATAGA	21904	2492	4975	708	13729	6266	3446	21	0	3996	3018	571	1415	1032	0.33	0.0009	244.491
CACTGA_ATATTCTG	26958	2822	7074	1455	15607	6678	3319	58	2	5550	4546	448	2031	2067	0.25	0.0014	255.134
CACTGA_ATGAGTTT	19497	2026	4990	901	11580	4818	2394	57	1	4310	4043	482	1983	1578	0.26	0.0012	266.737
CACTGA_ATTGATGA	15833	1381	4262	693	9497	3856	2142	45	0	3454	3352	405	1696	1251	0.28	0.001	247.411
CACTGA_ATTGGACC	16296	1267	4364	705	9960	3931	2225	37	0	3767	3684	395	1887	1402	0.29	0.0011	259.576
CACTGA_GAAACGCC	154576	17707	40906	5795	90168	35379	20508	296	12	33973	29838	1905	15154	12779	0.29	0.0089	247.585
CACTGA_GAAAGTCT	14104	1309	3614	546	8635	3542	1898	25	0	3170	3059	359	1531	1169	0.29	0.0009	253.066
CACTGA_GCTCACCG	338475	38516	88593	11846	199520	86669	40421	838	14	71578	52716	6207	27540	18969	0.25	0.0156	242.873
CACTGA_GCTGTGAC	21314	2915	5836	1091	11472	5181	2208	58	2	4023	3796	222	1407	2167	0.22	0.0011	292.601
CACTGA_GGCTGCAG	418227	41953	101210	12753	262311	107745	58428	1014	37	95087	72658	7144	39135	26379	0.27	0.0213	243.306
CACTGA_GGTAGCCT	49344	5006	12995	1996	29347	11997	6201	135	4	11010	9710	1056	5191	3463	0.24	0.0029	250.18
CACTGA_GTAAGCTG	170782	27530	41040	6092	96120	47940	25122	30	2	23026	17122	3334	8599	5189	0.38	0.0051	258.739
CACTGA_TACCGCAG	19204	2404	4937	955	10908	5110	2054	100	1	3643	3183	489	1388	1306	0.22	0.001	240.773
CACTGA_TACCTATC	12067	1096	3262	535	7174	2934	1627	25	1	2587	2519	309	1264	946	0.28	0.0008	261.761
CACTGA_TAGGTTAT	17184	2193	4382	717	9892	4300	2213	34	0	3345	3063	382	1471	1210	0.28	0.0009	258.024
CACTGA_TCCAAACG	38412	4243	10076	1874	22219	9907	5058	72	1	7181	5294	1368	2474	1452	0.29	0.0016	260.415
CACTGA_TCGTATCC	1622070	124830	430829	66169	1000242	374352	255765	2805	113	367207	210645	17145	111815	81685	0.34	0.0595	255.191
CACTGA_TGACGTCG	872280	110205	233922	32622	495531	214447	98018	2222	27	180817	117114	15464	59544	42106	0.24	0.034	242.866
CACTGA_TGCCTCGG	1939053	227388	496857	75287	1139521	501841	248309	4176	79	385116	252969	37197	130396	85376	0.28	0.0707	248.239
CACTGA_TGGACTTG	13858	1346	3643	590	8279	3355	1852	33	0	3039	2922	358	1465	1099	0.28	0.0009	244.266
CACTGA_TGGGTGGG	13445	1270	3651	565	7959	3337	1644	43	0	2935	2809	377	1365	1067	0.28	0.0008	263.38
CACTGA_TGTCCAAT	13061	1197	3443	574	7847	3159	1805	26	0	2857	2773	324	1408	1041	0.29	0.0008	258.83
CACTGA_TTTCTCAC	13320	1154	3430	585	8151	3368	1830	22	0	2931	2852	307	1402	1143	0.28	0.0009	255.346
CAGACT_ACCAGCCT	15741	1884	4134	891	8832	4017	1624	89	0	3102	2508	366	1153	989	0.21	0.0007	275.797
CAGACT_AGCATATG	133071	20423	33428	5972	73248	35423	15802	77	3	21943	15162	3211	5932	6019	0.28	0.0045	248.129
CAGACT_ATAATAGA	270014	22057	63823	10132	174002	67174	50096	227	75	56430	34150	3664	20374	10112	0.36	0.0101	262.208
CAGACT_ATACATAC	313694	38029	82057	12875	180733	80812	35499	809	12	63601	47429	5870	24580	16979	0.22	0.014	246.028
CAGACT_ATTGGACC	402798	39776	108427	17641	236954	99361	50269	906	24	86394	56262	6873	27051	22338	0.24	0.0166	258.056
CAGACT_GACTTGTT	329500	38282	84687	12813	193718	82330	38409	837	25	72117	48089	6710	24056	17323	0.23	0.0143	254.959
CAGACT_GCTATAGC	39443	4319	10521	1572	23031	9913	4422	117	4	8575	8263	986	4326	2951	0.22	0.0025	243.13
CAGACT_GCTCACCG	232082	22116	58586	8186	143194	58738	33222	739	24	50471	37013	3136	21670	12207	0.26	0.011	250.159
CAGACT_GGAGCGAT	290184	27205	75585	11839	175555	70711	36104	842	22	67876	53018	5714	28567	18737	0.24	0.0157	252.596
CAGACT_GTAGCGGA	11769	1442	3593	1067	5667	2705	795	43	1	2123	1755	702	544	509	0.17	0.0005	280.843
CAGACT_GTTCTCGG	144180	15149	36831	5739	86461	36203	17069	448	6	32735	24042	3125	11905	9012	0.22	0.0072	255.811
CAGACT_TACGGGCG	554942	56845	137378	23201	337518	144274	81304	726	33	111181	68436	8157	35295	24984	0.31	0.0201	254.948
CAGACT_TATGCTTT	2606818	292833	684643	104074	1525268	663818	304716	7114	159	549461	326410	25464	167296	133650	0.23	0.0896	248.732
CAGACT_TCTGCAGA	41836	4499	10539	1705	25093	10950	4901	136	0	9106	8184	1147	4250	2787	0.22	0.0024	252.826
CAGACT_TGCCTCGG	386033	41531	97142	15331	232029	98027	48007	1070	18	84907	55793	6237	29471	20085	0.24	0.0165	254.802
CAGACT_TGCTCGGA	325183	37448	78902	13589	195244	89033	47206	390	13	58602	41104	6069	21252	13783	0.33	0.0122	251.624
CAGACT_TTGTACGG	13416	1373	4358	1125	6560	2607	1432	25	0	2496	1881	295	774	812	0.24	0.0006	289.357
CATCGG_AACTCGTA	1017751	136674	262002	40540	578535	253458	126727	1811	81	196458	129229	9912	64910	54407	0.26	0.0374	247.268
CATCGG_ACCAATAA	426759	48901	110710	16927	250221	102870	55033	903	35	91380	54416	5351	28144	20921	0.27	0.0161	249.215
CATCGG_ACCAGCCT	21449	10139	3783	867	6660	3196	1113	29	1	2321	1935	503	764	668	0.2	0.0006	276.935
CATCGG_ACTAGTCA	346034	29098	92051	12744	212141	86816	47186	974	22	77143	50241	6179	25982	18080	0.25	0.0149	256.967
CATCGG_AGCGGGCA	149562	14709	38348	5840	90665	37687	19035	392	6	33545	27130	2861	14630	9639	0.24	0.0081	250.32
CATCGG_ATAAAGGC	60242	7595	10162	1402	41083	18156	13069	9	1	9848	5699	443	4603	653	0.46	0.0017	281.098
CATCGG_GACCAATA	42664	6213	8125	1531	26795	11439	8724	8	1	6623	4602	352	3692	558	0.45	0.0014	283.672
CATCGG_TACTCCCG	656119	97424	167020	25950	365725	167046	70294	1650	31	126704	88851	10433	45407	33011	0.23	0.026	239.09
CATCGG_TCCAAACG	485204	41727	123424	17511	302542	127012	65265	1435	34	108796	64239	8126	32852	23261	0.25	0.0189	253.508
CATCGG_TGGAATGT	663107	67236	182201	27098	386572	163894	75860	1712	53	145053	94753	3501	43919	47333	0.24	0.0277	247.292
CATCGG_TGGACTTG	2600021	285509	667736	98173	1548603	669948	352452	4799	170	521234	324958	25677	161200	138081	0.28	0.089	252.971
CCAATT_AAGCCCAA	1852352	169876	485324	68500	1128652	449812	248466	5442	134	424798	239213	17309	128338	93566	0.27	0.0671	251.937
CCAATT_ACGGAGGC	67208	7443	18367	2490	38908	16127	8086	160	3	14532	12255	967	6757	4531	0.25	0.0037	250.441
CCAATT_AGCATATG	1848106	191457	486003	73343	1097303	468963	256073	3353	106	368808	252500	20094	116877	115529	0.28	0.0703	252.373
CCAATT_ATTGGACC	305361	20692	75994	9457	199218	73356	52838	1175	37	71812	44313	3775	28801	11737	0.32	0.0131	257.976
CCAATT_GAAACGCC	51020	5313	14040	1972	29695	11352	6027	191	5	12120	10414	1400	5287	3727	0.24	0.0031	249.637
CCAATT_GAAAGTCT	1468773	175712	379619	59272	854170	349262	195386	3026	110	306386	184307	16061	93394	74852	0.27	0.0525	258.142
CCAATT_GATGGTTG	184713	25432	50659	8719	99903	45798	20035	235	8	33827	26911	5139	10430	11342	0.25	0.008	253.373
CCAATT_GTTCTCGG	117451	18318	31747	4882	62504	28190	12694	124	3	21493	15569	3020	5736	6813	0.26	0.0046	245.087
CCAATT_TACAGACT	255004	18651	65434	10124	160795	64359	37514	688	26	58208	31442	2897	16666	11879	0.27	0.0094	259.774
CCAATT_TAGTTGTG	79601	7082	17774	2261	52484	23485	16322	12	1	12664	7206	858	5235	1113	0.43	0.0022	265.498
CCAATT_TTAGGTGT	311322	50196	81557	13175	166394	79489	36179	210	16	50500	25837	5594	9562	10681	0.3	0.0077	250.412
CCACAG_ACTGCATC	126340	10396	33453	4542	77949	29877	16729	372	3	30968	23162	2743	12300	8119	0.26	0.0069	249.098
CCACAG_AGCGGGCA	40388	3281	11102	1555	24450	9133	5426	91	3	9797	8347	322	4273	3752	0.28	0.0025	248.116
CCACAG_ATACATAC	18663	1865	4797	680	11321	4672	2411	55	2	4181	3468	382	1899	1187	0.26	0.001	248.5
CCACAG_GAAAGTCT	105624	10209	28884	3761	62770	24480	13050	327	7	24906	18994	2175	9864	6955	0.24	0.0057	251.834
CCACAG_GACTTGTT	62258	7594	17610	2424	34630	13676	6989	166	2	13797	10873	1415	5631	3827	0.25	0.0032	249.667
CCACAG_GCTTTCGT	12447	1146	2779	442	8080	3255	2575	2	0	2248	2004	242	1432	330	0.46	0.0006	267.612
CCACAG_TAGTTGTG	44246	4152	11617	1756	26721	11230	5614	120	0	9757	7146	905	3686	2555	0.25	0.0021	245.843
CCACAG_TATCAATG	165755	12519	45434	6173	101629	39524	22538	469	12	39086	27541	1156	13768	12617	0.27	0.0082	251.392
CCACAG_TATGCTTT	114772	10325	30499	4410	69538	27211	16827	224	4	25272	18598	2388	9739	6471	0.34	0.0055	252.472
CCACAG_TCGTATCC	173310	13920	49075	8182	102133	35988	25998	273	5	39869	28850	2686	14478	11686	0.33	0.0086	257.192
CCACAG_TGGACTTG	40784	5067	10710	1653	23354	11005	5633	13	1	6702	4892	1025	2019	1848	0.34	0.0015	254.848
CCACAG_TTGTAGAA	33260	3071	9438	1444	19307	7601	3907	82	6	7711	6875	1006	3365	2504	0.25	0.0021	246.497
CCCAAA_ATACATAC	305435	35743	80234	12465	176993	76700	38500	543	19	61231	47471	3283	24287	19901	0.26	0.014	246.936
CCCAAA_ATATTCTG	60083	5139	11156	1565	42223	18414	13593	8	0	10208	6199	470	4934	795	0.46	0.0019	269.214
CCCAAA_ATTGATGA	165892	20277	41641	7456	96518	45903	21663	64	4	28884	16507	3723	6071	6713	0.3	0.0049	256.042
CCCAAA_GAAACGCC	155510	15587	42165	6028	91730	35674	20000	313	4	35739	31124	2427	14995	13702	0.28	0.0092	254.089
CCCAAA_GACTTGTT	325423	95805	75600	10940	143078	74939	27176	532	7	40424	26820	3794	12371	10655	0.25	0.008	209.693
CCCAAA_TATCAATG	295416	29074	70868	10478	184996	76261	47646	442	41	60606	35626	5413	19268	10945	0.3	0.0106	254.384
CCCAAA_TGCCTCGG	128269	13163	34452	5585	75069	32232	14440	327	3	28067	18731	2384	7866	8481	0.23	0.0056	247.781
CCCAAA_TGTCCAAT	598812	50366	159765	23915	364766	155367	77647	1831	27	129894	86625	4177	42616	39832	0.25	0.0253	248.395
CCCTTC_ACCAATAA	17189	4879	4964	532	6814	2879	1479	21	0	2435	2054	230	925	899	0.26	0.0006	237.279
CCCTTC_ACCAGCCT	14101	1454	3744	578	8325	3356	1859	35	3	3072	2937	311	1411	1215	0.3	0.0009	247.372
CCCTTC_ACGGAGGC	288738	35904	74728	12397	165709	72020	40722	392	21	52554	44716	3840	23118	17758	0.31	0.0132	253.253
CCCTTC_AGGCAAAC	87899	14388	23096	3180	47235	19967	11380	157	10	15721	11809	1746	6544	3519	0.29	0.0035	239.627
CCCTTC_ATATTCTG	854843	93550	225629	34167	501497	206733	113517	1716	54	179477	111466	6405	56312	48749	0.27	0.0324	252.205
CCCTTC_ATCAACTT	16030	7992	2426	375	5237	2251	1153	9	1	1823	1744	202	802	740	0.29	0.0005	245.986
CCCTTC_ATGAGTTT	225659	29097	59394	9586	127582	56807	26041	226	7	44501	28514	5448	11165	11901	0.27	0.0085	253.662
CCCTTC_ATGGTAGG	435918	40625	119221	18727	257345	107875	56569	952	22	91927	67761	5393	28571	33797	0.26	0.0199	258.227
CCCTTC_ATTGATGA	13219	1363	3490	538	7828	3121	1719	42	2	2944	2800	297	1329	1174	0.3	0.0008	252.474
CCCTTC_ATTGGACC	14606	1264	3960	627	8755	3485	2034	30	0	3206	3148	357	1487	1304	0.32	0.0009	250.027
CCCTTC_GAAAGTCT	44753	5497	11765	1721	25770	10204	5107	125	4	10330	7391	1331	2736	3324	0.24	0.0022	259.796
CCCTTC_GAACTTCG	24508	4461	6196	1336	12515	6287	1945	96	0	4187	3597	1181	1098	1318	0.17	0.0011	254.353
CCCTTC_GATGGTTG	107748	13337	29095	4423	60893	26757	13664	90	8	20374	15830	3202	6411	6217	0.27	0.0047	249.104
CCCTTC_GCGCTACA	153956	17621	39952	5752	90631	36657	18249	452	12	35261	26103	3445	13448	9210	0.24	0.0078	244.539
CCCTTC_GGTTTGTC	468261	53692	124869	18014	271686	110014	59323	953	37	101359	90943	8385	46242	36316	0.28	0.0265	249.931
CCCTTC_GTAACCAT	24055	1756	11255	783	10261	4441	2073	72	0	3675	2888	345	1114	1429	0.23	0.0009	254.783
CCCTTC_GTAGGTAA	16969	2287	4614	619	9449	4493	1429	25	0	3502	2648	921	576	1151	0.2	0.0008	230.944
CCCTTC_TACCTATC	24325	3765	6190	1118	13252	6211	2465	112	1	4463	3527	462	1571	1494	0.23	0.0011	237.425
CCCTTC_TAGGTTAT	13653	1618	3561	549	7925	3312	1753	31	2	2827	2605	280	1277	1048	0.28	0.0008	253.602
CCCTTC_TGACCGTT	716399	87350	191262	26685	411102	175728	80589	1851	29	152905	97068	10432	49573	37063	0.23	0.0283	244.57
CCCTTC_TGGAATGT	229383	20782	61357	9116	138128	58703	24196	320	5	54904	36357	8923	11075	16359	0.21	0.0108	252.969
CCCTTC_TGGGTGGG	16868	2868	4211	662	9127	4170	1910	62	0	2985	2615	314	1285	1016	0.27	0.0008	250.091
CCCTTC_TTTCTCAC	12411	1203	3319	510	7379	2906	1722	11	0	2740	2682	261	1308	1113	0.28	0.0008	241.244
CCGCGC_AAATCTAA	1455538	152672	379066	56742	867058	363485	189796	3455	72	310250	173520	22679	88361	62480	0.27	0.0496	250.206
CCGCGC_ACCAGCCT	1618036	202734	432306	71986	911010	405290	180452	2865	102	322301	191939	17223	85849	88867	0.25	0.0545	246.104
CCGCGC_ACTGCATC	33945	4934	9040	1245	18726	8148	4046	67	3	6462	4438	301	2128	2009	0.26	0.0013	226.65
CCGCGC_AGCCGTTT	359993	76900	97586	14770	170737	79679	36459	490	12	54097	35549	3322	16001	16226	0.28	0.0105	235.711
CCGCGC_ATTGATGA	211013	21686	57231	7757	124339	50838	26171	542	10	46778	27444	2730	14520	10194	0.25	0.0082	247.125
CCGCGC_GACTTGTT	78089	13762	17371	2813	44143	21388	13137	25	12	9581	5991	795	4002	1194	0.44	0.0018	252.21
CCGCGC_GAGTTCGG	148440	16344	38378	5435	88283	37541	17926	379	11	32426	26151	2537	13930	9684	0.23	0.0078	245.296
CCGCGC_GTAGGTAA	79162	11689	20316	3089	44068	20766	10556	47	2	12697	9137	1809	3697	3631	0.34	0.0027	255.987
CCGCGC_GTTCTCGG	78978	9949	20867	2838	45324	19239	9170	234	3	16678	13197	1201	7015	4981	0.24	0.0039	246.7
CCGCGC_TATGCTTT	352380	38302	100059	14451	199568	77760	40087	1050	14	80657	50840	6736	24910	19194	0.25	0.015	247.452
CCGCGC_TCGTATCC	115808	13826	30366	5336	66280	29060	15629	45	5	21541	12919	2757	4797	5365	0.34	0.0039	257.549
CCGCGC_TGGAATGT	117769	9733	30474	4450	73112	30693	15940	416	11	26052	17677	2487	8346	6844	0.25	0.0053	251.413
CCGCGC_TTGTACGG	310714	33615	87294	14273	175532	73623	37071	557	11	64270	44946	7100	17040	20806	0.26	0.0133	257.786
CCGGAT_ACCAATAA	128815	13945	32961	5238	76671	32093	18196	192	20	26170	17969	2464	8537	6968	0.3	0.0054	251.377
CCGGAT_ATCAACTT	46840	4605	13036	1874	27325	11337	5680	133	5	10170	7434	745	4053	2636	0.24	0.0022	248.469
CCGGAT_TACAGACT	41144	4843	9940	1899	24462	11414	6419	13	0	6616	4473	843	2224	1406	0.37	0.0013	255.29
CCGGAT_TAGTTGTG	118885	12653	31074	4741	70417	29650	15862	222	8	24675	18117	933	9253	7931	0.27	0.0054	254.034
CCGGAT_TCCTTGCC	16980	2530	4324	771	9355	4451	2453	4	0	2447	1957	390	874	693	0.37	0.0006	258.235
CCTACC_AACCTACG	620135	64411	165802	23518	366404	144522	76160	1778	51	143893	100014	11460	50914	37640	0.25	0.0292	247.019
CCTACC_ACGCAGCT	273044	27992	71692	11151	162209	62673	38723	646	19	60148	53351	5354	29799	18198	0.32	0.0157	247.157
CCTACC_AGCATATG	163578	23651	44779	7010	88138	39085	19100	128	11	29814	19508	3688	7729	8091	0.3	0.0058	242.299
CCTACC_AGGCAAAC	27875	3683	8080	1637	14475	6877	1958	127	0	5513	4195	2172	876	1147	0.18	0.0013	260.923
CCTACC_ATAATAGA	619161	65572	172486	24666	356437	143033	70813	1688	35	140868	80229	11640	38561	30028	0.24	0.0235	246.043
CCTACC_ATGGTAGG	126043	20809	31419	5458	68357	33086	15310	74	3	19884	14710	2987	5850	5873	0.31	0.0044	251.633
CCTACC_ATTGATGA	2393768	242803	642625	95683	1412657	550112	321255	5247	178	535865	271287	22572	135545	113170	0.29	0.0755	250.928
CCTACC_GAAACGCC	27882	2298	5605	758	19221	7240	6298	15	1	5667	4688	385	3638	665	0.47	0.0014	267.307
CCTACC_GAAAGTCT	19943	2750	5018	940	11235	4895	2293	190	1	3856	3219	445	1508	1266	0.23	0.001	253.5
CCTACC_GGACCAAC	12724	1123	2520	259	8822	3361	2911	7	1	2542	2224	173	1793	258	0.46	0.0007	265.498
CCTACC_GTTCTCGG	21234	2844	5255	790	12345	5726	2074	90	2	4453	3636	751	1102	1783	0.19	0.0011	248.49
CCTACC_TAGGTTAT	19289	10774	2516	447	5552	2235	1250	18	0	2049	1930	229	1016	685	0.3	0.0006	259.82
CCTACC_TATGCTTT	280441	26626	77319	12000	164496	58846	35107	842	24	69677	40604	4724	20932	14948	0.27	0.012	251.909
CCTACC_TGTCCAAT	522680	46151	141322	19135	316072	123009	73672	1379	28	117984	69454	6207	36435	26812	0.28	0.0204	256.117
CCTACC_TTCACGAA	15798	2050	3431	504	9813	4247	2602	40	0	2924	2185	287	1297	601	0.34	0.0007	247.295
CCTACC_TTGTACGG	454919	56503	120686	17887	259843	108635	52922	1247	36	97003	63328	6971	32492	23865	0.24	0.0187	246.245
CCTACC_TTGTTGGC	558540	54808	144127	21444	338161	128590	76527	1423	41	131580	81135	9492	41837	29806	0.29	0.0237	247.074
CCTCTA_ACAGAGCA	144553	8846	36480	5387	93840	36841	23732	323	8	32936	24489	1823	13827	8839	0.31	0.0073	255.913
CCTCTA_ACCAATAA	36215	4635	8361	1382	21837	9579	5756	107	1	6394	3702	771	2015	916	0.34	0.0011	272.039
CCTCTA_ACCAGCCT	18660	3923	4493	803	9441	4548	1713	40	0	3140	2402	338	1092	972	0.24	0.0007	235.711
CCTCTA_ACGCAGCT	47340	4801	12354	1764	28421	11632	5845	134	2	10808	9620	1181	5247	3192	0.25	0.0029	246.222
CCTCTA_AGCCGTTT	170542	32820	42357	5394	89971	41874	17894	228	6	29969	18473	3646	8499	6328	0.27	0.0055	213.126
CCTCTA_AGTGAAGT	72867	10670	19335	3391	39471	18923	7742	68	1	12737	9423	2118	3318	3987	0.26	0.0028	256.777
CCTCTA_ATAACATC	270183	29721	70240	10755	159467	65558	32564	880	22	60443	35894	4742	18420	12732	0.24	0.0107	250.017
CCTCTA_ATATTCTG	18695	3215	4691	906	9883	4746	1726	178	3	3230	2418	416	980	1022	0.18	0.0007	234.839
CCTCTA_ATTGATGA	33405	4101	8041	1325	19938	9483	3323	83	0	7049	4479	1351	1507	1621	0.2	0.0013	260.674
CCTCTA_GAAACGCC	42624	4826	11178	1665	24955	10176	5842	33	2	8902	7582	1326	3419	2837	0.3	0.0023	253.629
CCTCTA_GAAAGTCT	767223	85115	204689	28357	449062	181577	88075	2337	54	177019	108153	13136	56147	38870	0.23	0.0316	252.121
CCTCTA_GGCTGCAG	100706	10629	25637	4040	60400	25178	12817	294	1	22110	17041	1778	9296	5967	0.23	0.0051	261.945
CCTCTA_GGTAGCCT	90487	8210	25032	3409	53836	20204	11482	327	7	21816	18752	1940	10037	6775	0.26	0.0056	254.446
CCTCTA_GGTCCTAA	33654	3186	5888	707	23873	10634	7887	4	1	5347	3457	201	2997	259	0.49	0.001	273.965
CCTCTA_TAGGTTAT	464792	42281	106743	15237	300531	125764	77967	787	31	95982	49026	5217	26078	17731	0.33	0.0144	258.106
CCTCTA_TATGCTTT	233066	29801	64170	9898	129197	54493	27381	265	6	47052	27781	5339	11530	10912	0.28	0.0083	249.486
CCTCTA_TGACCGTT	241752	29941	65163	9612	137036	58521	26737	705	10	51063	32340	3245	16605	12490	0.24	0.0096	243.779
CCTCTA_TGACGTCG	1545598	178504	406344	62499	898251	377028	199290	3187	118	318628	197174	24888	95381	76905	0.27	0.0559	249.196
CCTCTA_TGGAATGT	18429	2471	3522	508	11928	5305	3507	17	2	3097	2067	212	1386	469	0.43	0.0006	259.633
CCTCTA_TGTCCAAT	250556	37426	63552	10279	139299	67554	33753	112	4	37876	22718	4758	9475	8485	0.34	0.0068	248.596
CCTTGT_AACCTACG	280720	26419	72609	11399	170293	73031	38696	618	21	57927	42480	1619	19377	21484	0.26	0.0126	259.946
CCTTGT_ACCAGCCT	1395494	158769	367441	56393	812891	330163	180494	2857	57	299320	164700	12929	79278	72493	0.26	0.0471	257.926
CCTTGT_ACTGCATC	226059	36855	54635	9465	125104	61607	29364	72	3	34058	20413	4567	8103	7743	0.34	0.0061	246.81
CCTTGT_AGCCGTTT	20774	3708	5296	760	11010	5592	2132	35	0	3251	2141	145	1044	952	0.28	0.0006	213.852
CCTTGT_AGCGGGCA	46840	6378	11668	2077	26717	12791	6048	18	2	7858	6086	1245	2358	2483	0.3	0.0018	243.7
CCTTGT_ATCAACTT	337242	34689	85309	12093	205151	89539	46070	901	11	68630	39591	4631	21473	13487	0.26	0.0117	256.043
CCTTGT_GTAGCGGA	313498	29888	79717	11112	192781	76971	43226	1072	24	71488	50862	4928	28734	17200	0.26	0.015	253.715
CCTTGT_GTGGACAT	12998	4294	3054	471	5179	2734	998	23	0	1424	951	64	409	478	0.26	0.0003	182.674
CCTTGT_TACCGCAG	125624	16888	34938	6802	66996	30359	13261	190	6	23180	17056	2960	7098	6998	0.23	0.0051	244.839
CCTTGT_TAGTTGTG	35633	3109	6800	911	24813	10658	7686	7	0	6462	3692	335	2857	500	0.46	0.0011	270.829
CCTTGT_TCGTATCC	75688	7884	18724	3190	45890	22344	10371	190	7	12978	7139	1078	3318	2743	0.35	0.0021	247.376
CCTTGT_TTAGGTGT	680783	84225	182667	26564	387327	165228	75736	1828	55	144480	75779	4879	35694	35206	0.23	0.0223	249
CCTTGT_TTGTAGAA	74832	7938	19399	2883	44612	18671	8959	224	2	16756	13654	1699	7083	4872	0.23	0.0041	248.684
CCTTGT_TTGTTGGC	175245	20963	48936	7368	97978	41407	19767	406	9	36389	23560	3663	10562	9335	0.25	0.007	244.843
CGAACA_AAATCTAA	18504	2373	4704	950	10477	5098	1880	64	2	3433	2337	524	916	897	0.21	0.0007	246.962
CGAACA_AACCTACG	76003	7955	19824	3183	45041	19076	8980	209	4	16772	12611	1004	6656	4951	0.23	0.0038	248.302
CGAACA_ACCAATAA	16439	2485	5522	2222	6210	2638	1276	16	0	2280	1600	276	702	622	0.27	0.0005	350.079
CGAACA_ACGCAGCT	28411	3406	6238	1134	17633	8337	5306	9	2	3979	3636	394	2490	752	0.41	0.0011	261.333
CGAACA_ACGGAGGC	50393	6185	13149	2103	28956	12481	5792	137	8	10538	9278	1074	4977	3227	0.23	0.0028	247.864
CGAACA_ATAAAGGC	151206	21808	39482	6302	83614	38092	15970	196	4	29352	18994	3628	7461	7905	0.24	0.0057	243.619
CGAACA_ATACATAC	157171	21011	37278	5665	93217	42144	23144	192	8	27729	21758	2159	12139	7460	0.32	0.0065	244.437
CGAACA_ATTGGACC	109466	13439	30771	4916	60340	25883	11750	234	9	22464	15635	2464	6927	6244	0.23	0.0047	245.958
CGAACA_GGCACTAC	144365	17779	37336	5714	83536	37141	17641	296	10	28448	25946	2019	13415	10512	0.24	0.0077	249.091
CGAACA_GGCTGCAG	500295	52137	130449	19820	297889	125050	67108	977	43	104711	80709	8924	39550	32235	0.28	0.0236	255.536
CGAACA_GTAGCGGA	323466	41782	86191	12906	182587	79327	37093	627	18	65522	48252	7134	22351	18767	0.24	0.0143	248.562
CGAACA_TGACCGTT	281094	27893	73233	11281	168687	74520	34917	756	15	58479	39507	3402	18747	17358	0.24	0.0117	248.233
CGAACA_TGCTCGGA	306898	32222	81508	13498	179670	78855	35453	750	9	64603	47497	5238	21893	20366	0.23	0.014	255.907
CGAACA_TGGGTGGG	376968	42232	94844	15193	224699	101095	44646	1031	20	77907	54724	7708	27539	19477	0.22	0.0162	251.546
CGAACA_TGTCCAAT	2340469	266520	601030	95855	1377064	607563	309720	4001	203	455577	311462	28274	157669	125519	0.27	0.0853	249.743
CGAGTC_AAATCTAA	383073	37248	102410	14724	228691	96495	44290	1092	25	86789	48723	6353	24107	18263	0.23	0.0144	253.703
CGAGTC_AAGGATGA	700239	71188	186305	27355	415391	177478	84715	1917	54	151227	98626	12052	51024	35550	0.24	0.0288	247.764
CGAGTC_ATAACATC	206533	23428	57613	9293	116199	51472	21702	528	15	42482	26821	3192	12478	11151	0.22	0.008	247.135
CGAGTC_ATCAACTT	19419	2718	5012	937	10752	5389	1885	126	0	3352	2451	419	1024	1008	0.2	0.0007	257.504
CGAGTC_ATGAGTTT	941810	96909	248204	36577	560120	244231	116292	2423	57	197117	130512	16571	68118	45823	0.24	0.0377	251.838
CGAGTC_ATGGTAGG	16292	2561	4090	704	8937	4790	1401	36	0	2710	2121	320	769	1032	0.17	0.0006	228.414
CGAGTC_GATGGTTG	165272	16112	42845	6803	99512	46568	24187	145	1	28611	21898	4708	9272	7918	0.31	0.0065	258.081
CGAGTC_GCGCTACA	362655	36473	95143	13729	217310	93023	45691	1032	16	77548	58036	4307	29674	24055	0.23	0.0171	256.687
CGAGTC_GCTTTCGT	79167	7167	20719	2666	48615	20271	10999	220	8	17117	14310	1508	8043	4759	0.26	0.0043	254.315
CGAGTC_GGACAAGA	205057	30690	54963	9658	109746	52281	20283	420	9	36753	28769	4254	14441	10074	0.23	0.0086	222.022
CGAGTC_TATGCTTT	46990	4882	12547	2644	26917	13762	2714	147	1	10293	7140	4562	1067	1511	0.13	0.0021	265.415
CGAGTC_TCGTATCC	1841812	159596	468771	71457	1141988	447761	290540	2988	247	400452	238703	21879	125667	91157	0.32	0.0667	254.435
CGAGTC_TGGACTTG	440688	35400	118097	18007	269184	110892	57425	1372	36	99459	65534	8364	33329	23841	0.24	0.0193	258.343
CGAGTC_TTAGGTGT	676966	55564	170939	22019	428444	170698	102584	2256	61	152845	81323	8346	50881	22096	0.28	0.0239	252.761
CGAGTC_TTGTAGAA	13341	1105	2510	334	9392	4197	2866	5	0	2324	1932	173	1482	277	0.44	0.0006	271.892
CGAGTC_TTGTTGGC	722603	61946	186032	28418	446207	185500	100517	1586	57	158547	109797	9499	52596	47702	0.27	0.0319	255.281
CGCTAT_AACTCGTA	12589	2749	2983	974	5883	2683	1101	48	0	2051	1762	240	816	706	0.22	0.0005	262.627
CGCTAT_ACCAATAA	2172570	238911	551156	88591	1293912	552944	289740	4209	173	446846	256409	30722	131793	93894	0.27	0.0714	253.058
CGCTAT_ATAAAGGC	474427	46650	117791	18403	291583	123476	73682	800	46	93579	59816	7485	31825	20506	0.31	0.0176	254.924
CGCTAT_ATGGTAGG	1233741	134343	320016	49385	729997	314783	152949	2966	81	259218	192242	11466	92872	87904	0.25	0.0546	253.834
CGCTAT_ATTGATGA	12408	1316	3319	506	7267	3036	1570	34	1	2626	2355	250	1158	947	0.25	0.0007	266.183
CGCTAT_GATGGTTG	60704	5136	16769	3043	35756	15319	6371	107	2	13957	11102	2498	3128	5476	0.21	0.0033	272.504
CGCTAT_GCTATAGC	28467	2367	7753	1315	17032	7294	3740	66	0	5932	5789	563	3011	2215	0.24	0.0017	257.536
CGCTAT_GCTCGACC	23030	2672	7527	1098	11733	5180	2407	32	2	4112	3513	258	1757	1498	0.28	0.001	260.922
CGCTAT_GGAGCGAT	362172	37410	97981	15784	210997	87961	44850	709	23	77454	60770	6358	28512	25900	0.25	0.0179	257.453
CGCTAT_GTAGGTAA	186934	19246	50246	7620	109822	46064	21338	528	9	41883	29919	3885	14801	11233	0.23	0.0089	255.128
CGCTAT_TAGGTTAT	12405	1390	3321	627	7067	3124	1383	44	2	2514	2122	231	978	913	0.25	0.0006	258.785
CGCTAT_TCGTATCC	654883	46521	178449	26859	403054	150384	101790	1377	41	149462	84291	4894	42450	36947	0.33	0.0247	256.858
CGCTAT_TCTGCAGA	137348	14302	37553	5821	79672	33812	15811	363	13	29673	26537	1067	13248	12222	0.23	0.0079	252.107
CGCTAT_TGGACTTG	714123	52575	186974	26444	448130	183753	107773	1725	64	154815	97906	3464	51274	43168	0.29	0.0285	258.738
CGCTAT_TGTAACGT	856109	95440	225269	39174	496226	203669	109290	2014	54	181199	103453	10655	53527	39271	0.27	0.0301	252.707
CGGTTG_AATCGCAT	20925	2809	5627	925	11564	5671	1949	132	0	3812	2608	663	931	1014	0.19	0.0008	244.986
CGGTTG_ACAGCTAG	1370685	125286	362089	54464	828846	337202	184092	3240	110	304202	214674	16052	109736	88886	0.26	0.0605	256.204
CGGTTG_ACGCAGCT	156070	17643	40862	6242	91323	39449	19511	324	17	32022	29256	3342	14966	10948	0.26	0.0087	246.295
CGGTTG_ATGGTAGG	170044	12833	43130	6041	108040	44434	28319	346	16	34925	25951	2320	14150	9481	0.32	0.0077	258.327
CGGTTG_GGACCAAC	83650	8668	20794	3399	50789	22892	11573	163	5	16156	14774	1786	8304	4684	0.29	0.0044	250.806
CGGTTG_GGTAGCCT	55666	5817	14663	2213	32973	14031	6362	143	2	12435	11016	1334	5606	4076	0.22	0.0033	253.241
CGGTTG_GTAACCAT	121703	11314	32857	5392	72140	30318	14145	315	10	27352	22954	3357	11039	8558	0.23	0.0068	255.965
CGGTTG_GTTCTCGG	563266	58233	149595	21869	333569	141576	66527	1433	42	123991	88964	5614	43104	40246	0.23	0.026	254.257
CGGTTG_TCCTTGCC	129714	18405	31843	6406	73060	35156	17313	116	8	20467	14981	2799	7030	5152	0.34	0.0045	259.003
CGGTTG_TGCTCCAC	79089	7936	21012	3298	46843	19228	9502	241	4	17868	12808	1221	6842	4745	0.23	0.0038	251.467
CGTAAG_AATCGCAT	455110	58071	108281	18675	270083	124767	66138	615	19	78544	49579	6925	27259	15395	0.33	0.0147	258.232
CGTAAG_ACAGCTAG	153761	18118	39734	6772	89137	38833	17596	348	15	32345	23121	2201	11772	9148	0.22	0.0069	252.159
CGTAAG_ACCAGCCT	249490	27741	64568	11146	146035	63407	30045	660	10	51913	31585	3158	16475	11952	0.24	0.0094	253.49
CGTAAG_ATACATAC	159725	21777	40710	6323	90915	40991	19599	339	13	29973	26522	3105	14475	8942	0.26	0.0079	241.812
CGTAAG_ATGAGTTT	176624	24297	41601	7962	102764	50575	26038	42	8	26101	17024	3359	7830	5835	0.35	0.0051	259.835
CGTAAG_GAAACGCC	178180	24471	45230	6930	101549	45096	22498	342	7	33606	29330	3039	15536	10755	0.27	0.0087	246.708
CGTAAG_GGAGCGAT	253009	28374	65174	10357	149104	65438	33152	550	12	49952	38626	4659	20215	13752	0.28	0.0115	258.421
CGTAAG_GGTTTGTC	176137	24311	45787	7219	98820	46449	19976	342	9	32044	29388	2422	13780	13186	0.25	0.0087	244.477
CGTAAG_GTAACTTA	291297	31709	78835	13218	167535	71598	33003	651	13	62270	48138	8362	22948	16828	0.24	0.0142	259.881
CGTAAG_TACCTATC	1944900	232239	502177	91792	1118692	482163	249999	4002	171	382357	249288	23076	127315	98897	0.27	0.0695	248.268
CGTAAG_TACGGGCG	319257	35794	86140	13317	184006	79958	36810	742	21	66475	47376	6535	23043	17798	0.23	0.014	248.485
CGTAAG_TAGGTTAT	480353	63321	122357	21739	272936	123894	55366	790	26	92860	53393	9082	23336	20975	0.24	0.0158	254.988
CGTAAG_TCCTTGCC	231301	30761	58656	9813	132071	56595	26717	716	13	48030	36078	3230	19257	13591	0.25	0.0107	241.521
CGTAAG_TGCTCGGA	32593	2471	6069	874	23179	9538	7521	12	1	6107	4492	373	3502	617	0.45	0.0013	279.456
CGTAAG_TTGTAGAA	477785	48948	123561	19183	286093	125555	61306	1216	48	97968	81760	7557	42397	31806	0.24	0.0239	256.377
CGTGCT_ACAGAGCA	17205	1215	4852	766	10372	4426	2128	45	0	3773	2924	504	1267	1153	0.24	0.0009	283.31
CGTGCT_ACTGCATC	77757	9727	16354	3307	48369	22064	14888	20	4	11393	7966	826	5896	1244	0.44	0.0024	266.265
CGTGCT_ATAATAGA	139633	12324	38351	5769	83189	35090	17471	374	6	30248	18854	2462	8841	7551	0.25	0.0056	255.346
CGTGCT_GCTGTGAC	32227	2975	8184	1386	19682	8616	4504	73	3	6486	6106	594	3310	2202	0.25	0.0018	265.052
CGTGCT_GGCACTAC	24111	2602	6142	1036	14331	7001	3096	19	1	4214	3828	757	1457	1614	0.25	0.0011	248.078
CGTGCT_GTAACCAT	296323	21970	81608	13244	179501	72331	39505	731	19	66915	52275	4412	24009	23854	0.25	0.0154	264.293
CGTGCT_GTTCTCGG	869174	108877	209867	31144	519286	222265	115560	1364	75	180022	126872	12642	62096	52134	0.28	0.0365	243.724
CGTGCT_TACAGACT	40607	5037	12693	3383	19494	10339	2044	107	1	7003	4649	2912	579	1158	0.13	0.0014	291.376
CGTGCT_TCCTTGCC	86977	9932	24724	4030	48291	20298	9704	229	4	18056	13432	1368	6957	5107	0.24	0.004	241.253
CTATTA_ACCAGCCT	26818	2759	6818	1249	15992	7410	2671	104	2	5805	3683	1040	1129	1514	0.19	0.0011	256.556
CTATTA_ACTGCATC	21437	5191	5156	1120	9970	5107	2154	38	0	2671	1849	523	835	491	0.31	0.0006	256.864
CTATTA_ATAATAGA	465043	48840	126723	19417	270063	111947	54602	1115	32	102367	66074	9079	32258	24737	0.23	0.0194	254.498
CTATTA_GCATCACA	361783	30934	91156	13921	225772	91226	52929	957	33	80627	58742	5085	30849	22808	0.28	0.0173	264.619
CTATTA_GGCTGCAG	165098	17701	45984	7104	94309	39245	18178	439	11	36436	28009	4060	12583	11366	0.23	0.0083	256.013
CTATTA_TACCTATC	420202	50329	109685	19410	240778	100861	52796	1358	39	85724	55924	5797	35349	14778	0.25	0.0165	246.704
CTATTA_TATCAATG	241027	23503	63742	9764	144018	60931	30180	694	19	52194	31935	4049	15494	12392	0.24	0.0095	251.441
CTATTA_TGCTCCAC	83330	6533	15962	2518	58317	24489	19241	2	0	14585	8776	543	7688	545	0.48	0.0026	271.485
CTATTA_TGGAGCCG	18700	2142	4022	493	12043	6044	3578	10	0	2411	1586	218	1105	263	0.42	0.0005	253.217
CTATTA_TGGGTGGG	193544	27673	50750	8637	106484	51464	21935	166	5	32914	22274	4482	8334	9458	0.26	0.0066	256.252
CTCAGC_AAATCTAA	430578	50867	104234	18443	257034	119798	72765	83	18	64370	31894	5632	17586	8676	0.39	0.0095	272.19
CTCAGC_AACTCGTA	44577	6140	11397	2120	24920	11030	4779	90	3	9018	6224	1292	2384	2548	0.24	0.0019	261.107
CTCAGC_AATCGCAT	508886	87044	129549	22341	269952	128993	56622	751	31	83555	51747	10001	20766	20980	0.25	0.0153	251.035
CTCAGC_AGCGGGCA	65888	6620	16749	2527	39992	16566	8225	200	1	15000	12011	1122	6755	4134	0.25	0.0036	255.332
CTCAGC_AGGCAAAC	154865	21537	41101	6693	85534	37747	16340	347	12	31088	22948	4368	9908	8672	0.24	0.0068	250.923
CTCAGC_ATCAACTT	65999	9932	16649	3063	36355	18282	6727	368	2	10976	6868	1436	2642	2790	0.21	0.002	248.753
CTCAGC_ATGAGTTT	12249	1135	3301	576	7237	2969	1655	29	0	2584	2533	249	1324	960	0.28	0.0008	268.113
CTCAGC_ATTGATGA	29539	3056	7873	1274	17336	7171	3603	85	2	6475	4619	515	2345	1759	0.25	0.0014	256.216
CTCAGC_ATTGGACC	13304	1331	3554	579	7840	3235	1726	54	1	2824	2674	302	1392	980	0.26	0.0008	257.862
CTCAGC_GAACTTCG	727587	80486	184640	29231	433230	186063	96579	1595	47	148946	114570	12638	55398	46534	0.26	0.0332	259.837
CTCAGC_GCGCTACA	434484	49055	110712	15940	258777	106218	55093	1182	17	96267	72081	8167	39674	24240	0.26	0.0212	250.884
CTCAGC_GTAACTTA	248122	25280	62187	10304	150351	62799	38474	452	15	48611	35802	3999	21522	10281	0.33	0.0106	269.526
CTCAGC_TACCGCAG	2189186	221733	593482	99877	1274094	539530	270215	5764	151	458434	326921	13849	160791	152281	0.25	0.0895	256.626
CTCAGC_TCGTATCC	27380	2483	7840	1805	15252	6853	2401	86	4	5908	4281	1553	1413	1315	0.18	0.0013	282.546
CTCAGC_TCTGCAGA	193320	22251	49657	7776	113636	50461	25868	410	10	36887	32892	3874	19350	9668	0.29	0.0098	252.963
CTCAGC_TGGAATGT	197801	20860	52955	7659	116327	49112	23585	485	12	43133	28088	3543	14032	10513	0.23	0.0084	249.399
CTCAGC_TGGGTGGG	258938	29591	65017	10146	154184	67900	31886	622	21	53755	36713	3215	19744	13754	0.24	0.0109	251.851
CTCAGC_TGTAACGT	433597	60991	98874	19299	254433	123288	70744	107	25	60269	33355	5565	18388	9402	0.4	0.0099	270.101
CTCAGC_TTAGGTGT	12285	2731	2832	831	5891	2845	1114	26	0	1906	1445	193	687	565	0.23	0.0004	250.123
CTCAGC_TTGTAGAA	13463	2599	3200	593	7071	3638	1177	16	0	2240	1963	266	802	895	0.17	0.0006	246.095
CTCCTG_AAATCTAA	28648	13035	4678	971	9964	4555	1873	39	0	3497	2743	473	1195	1075	0.24	0.0008	263.143
CTCCTG_AACCTACG	209746	47117	37559	10944	114126	72583	28148	56	13	13326	9623	593	7285	1745	0.19	0.0029	366.941
CTCCTG_AACTCGTA	2247990	290260	597958	87217	1272555	558238	249023	5491	140	459663	296826	24772	145607	126447	0.23	0.0821	243.692
CTCCTG_AAGCCCAA	22306	3756	5270	976	12304	6088	2342	58	2	3814	2719	339	1195	1185	0.25	0.0008	240.029
CTCCTG_AAGGATGA	1145404	118779	304252	47484	674889	283259	151964	2591	89	236986	149969	10903	75715	63351	0.27	0.0431	253.669
CTCCTG_ACCAATAA	1146009	145343	297918	45131	657617	271568	151801	1854	66	232328	132839	9545	66140	57154	0.29	0.0383	250.779
CTCCTG_ACCAGCCT	1359084	156927	358919	56328	786910	337879	165105	3431	65	280430	164399	17008	78967	68424	0.26	0.0471	255.281
CTCCTG_AGCGGGCA	33017	2318	6858	911	22930	9859	7704	3	0	5364	4148	186	3693	269	0.47	0.0012	278.056
CTCCTG_AGTGAAGT	72739	7399	19408	3186	42746	18637	7962	143	7	15997	12349	629	4066	7654	0.21	0.0036	254.772
CTCCTG_ATGAGTTT	1188871	129674	317878	48166	693153	288052	146711	2885	95	255410	163518	7761	84188	71569	0.25	0.0469	251.838
CTCCTG_ATTGATGA	646755	67457	175882	25287	378129	160895	76279	1838	32	139085	81805	10647	40787	30371	0.23	0.024	247.2
CTCCTG_ATTGGACC	12804	1153	3323	558	7770	3148	1733	26	3	2860	2815	256	1410	1149	0.28	0.0008	262.256
CTCCTG_GAAAGTCT	12077	1108	3141	521	7307	2955	1575	28	1	2748	2676	222	1378	1076	0.29	0.0008	255.381
CTCCTG_GCTTTCGT	122224	16139	30479	4448	71158	30571	14586	333	2	25666	21223	2173	11434	7616	0.24	0.0063	245.179
CTCCTG_GGACCAAC	144079	16709	37629	5446	84295	36501	17840	300	11	29643	26482	1152	12634	12696	0.25	0.0079	247.43
CTCCTG_GGTCCTAA	624920	77973	163923	24419	358605	146455	83237	1011	48	127854	88534	5238	44748	38548	0.29	0.0259	250.453
CTCCTG_TACAGACT	1563149	171723	410057	68226	913143	376734	206881	2971	89	326468	181158	17097	94902	69159	0.28	0.0516	253.378
CTCCTG_TACCTATC	19211	2812	4833	955	10611	5033	1929	103	0	3546	2901	374	1363	1164	0.22	0.0009	252.964
CTCCTG_TAGGTTAT	12764	1432	3324	571	7437	3067	1668	20	0	2682	2484	235	1221	1028	0.29	0.0007	251.704
CTCCTG_TCCTTGCC	310268	32110	80649	12481	185028	80791	45624	498	18	58097	38849	5887	18489	14473	0.34	0.0115	256.246
CTCCTG_TCTTACAA	31086	2770	8651	1317	18348	7688	3797	83	3	6777	4928	835	2000	2093	0.24	0.0015	267.073
CTCCTG_TGGACTTG	12240	1318	3172	511	7239	3189	1575	33	3	2439	2299	187	1193	919	0.28	0.0007	267.051
CTCCTG_TGGAGCCG	59698	8785	15369	2739	32805	16034	4888	158	3	11722	8527	3388	2248	2891	0.18	0.0025	259.943
CTCCTG_TTGTAGAA	219154	25926	52996	7865	132367	55686	29439	397	23	46822	38474	3047	19656	15771	0.28	0.0114	248.289
CTGCCA_ACGTCGTC	394030	47162	106455	15368	225045	92676	45070	959	17	86323	61607	8768	30200	22639	0.25	0.0182	245.714
CTGCCA_AGCCGTTT	659937	63121	178385	25802	392629	155545	83333	2004	50	151697	91040	6584	53283	31173	0.26	0.0267	248.826
CTGCCA_AGCGGGCA	133714	12181	37364	5750	78419	31411	16889	313	8	29798	24662	1031	12174	11457	0.27	0.0073	248.388
CTGCCA_AGGCAAAC	16005	1891	3383	469	10262	4899	2992	7	0	2364	1847	246	1137	464	0.42	0.0006	254.868
CTGCCA_ATGAGTTT	23777	2270	5775	854	14878	5963	3985	45	0	4885	3887	343	2361	1183	0.36	0.0012	258.975
CTGCCA_ATTGGACC	14455	1293	3886	631	8645	3536	1831	41	0	3237	3160	292	1620	1248	0.28	0.0009	252.957
CTGCCA_GACCAATA	158049	12824	41994	5279	97952	39274	21936	574	11	36157	24702	2709	13462	8531	0.26	0.0074	260.48
CTGCCA_GAGTTCGG	112279	10355	23709	4020	74195	31489	22973	31	6	19696	14439	1715	10155	2569	0.43	0.0043	270.857
CTGCCA_GCTCGACC	869283	94201	229617	32970	512495	209590	110201	1988	61	190655	153193	14429	77901	60863	0.26	0.044	250.787
CTGCCA_GGAGCGAT	109743	10089	30210	4555	64889	25615	13680	326	13	25255	19540	2027	10471	7042	0.25	0.0058	260.689
CTGCCA_GTGGACAT	202405	38550	53960	7379	102516	46205	20329	445	2	35535	22182	3164	9543	9475	0.25	0.0066	226.003
CTGCCA_TACTCCCG	1206653	117770	326200	49710	712973	296094	146192	3422	66	267199	161449	8340	78712	74397	0.23	0.0463	257.098
CTGCCA_TAGGTTAT	13549	1471	3471	576	8031	3356	1713	46	0	2916	2538	256	1323	959	0.27	0.0008	252.667
CTGCCA_TCCTTGCC	1454543	120294	396989	61513	875747	338698	190620	4307	96	342026	228635	16216	113662	98757	0.27	0.0643	254.975
CTGCCA_TGACGTCG	13548	2038	2961	419	8130	3460	2158	39	0	2473	1944	171	1216	557	0.37	0.0006	251.326
CTGCCA_TGCCTCGG	85436	7455	21237	3117	53627	21685	12080	210	1	19651	12505	1473	6472	4560	0.27	0.0037	258.504
CTGCCA_TGGACTTG	1309291	140997	335737	51437	781120	333010	185198	2289	91	260532	160632	15314	85943	59375	0.31	0.046	256.175
CTGCCA_TGGAGCCG	162900	16301	41902	6093	98604	39963	20255	475	13	37898	24947	2745	13110	9092	0.25	0.0074	250.611
CTGTAC_AAGGATGA	174874	20211	44255	6604	103804	43687	22392	372	12	37341	24824	2554	13722	8548	0.26	0.0074	246.787
CTGTAC_ACAGAGCA	17315	2163	4350	832	9970	4828	2279	15	0	2848	2221	469	895	857	0.3	0.0007	256.212
CTGTAC_ACCAATAA	13278	2598	3326	617	6737	3752	966	33	1	1985	1285	195	462	628	0.18	0.0004	266.598
CTGTAC_ATTGGACC	212317	25234	55388	8540	123155	51059	29243	423	25	42405	29836	2265	16699	10872	0.29	0.0089	250.404
CTGTAC_GCATCACA	82406	9330	19093	3333	50650	23225	15179	9	4	12233	9160	1289	6124	1747	0.42	0.0027	269.61
CTGTAC_GTAGGTAA	18556	7011	3859	572	7114	3755	1252	17	0	2090	1609	156	761	692	0.23	0.0005	178.213
CTGTAC_TAGGTTAT	265311	31684	69700	11423	152504	65155	30487	583	17	56262	32736	4474	15588	12674	0.24	0.0097	252.289
CTGTAC_TATCAATG	660070	72275	173423	24983	389389	163991	81832	1863	49	141654	87287	11066	46852	29369	0.25	0.0255	247.78
CTGTAC_TCCTTGCC	16066	1831	3641	557	10037	4732	2587	8	0	2710	1978	617	877	484	0.35	0.0006	236.63
CTGTAC_TCGTATCC	1240629	116030	345050	54145	725404	293194	159131	3000	71	270008	168513	7387	74518	86608	0.28	0.0482	253.786
CTGTAC_TCTTACAA	53987	6631	14162	2183	31011	14161	4724	98	0	12028	8473	3555	1699	3219	0.19	0.0025	260.543
CTGTAC_TGCCTCGG	26510	2826	4784	686	18214	8224	5660	11	2	4317	2789	202	2255	332	0.45	0.0008	271.561
CTGTAC_TTCACGAA	84548	11291	19723	3681	49853	24119	14453	3	5	11273	8902	1270	5726	1906	0.41	0.0027	268.814
CTTCAT_ACCAATAA	19352	2626	5359	1111	10256	5178	1177	68	0	3833	2711	1233	662	816	0.15	0.0008	253.159
CTTCAT_ACCAGCCT	610481	51771	157612	23007	378091	158080	86222	1934	46	131809	74323	7283	40274	26766	0.26	0.0218	258.639
CTTCAT_ACGCAGCT	38707	4690	10451	1529	22037	9714	4150	115	2	8056	7295	619	3738	2938	0.22	0.0022	242.134
CTTCAT_ACGGAGGC	112912	13618	29648	4801	64845	28106	12380	335	13	24011	20846	1543	10346	8957	0.23	0.0062	247.365
CTTCAT_ACGTCGTC	122944	15842	32300	4561	70241	30910	13451	318	6	25556	19145	2187	9906	7052	0.23	0.0057	237.673
CTTCAT_AGCATATG	145930	21033	38115	6206	80576	36018	15753	239	7	28559	20207	3641	9289	7277	0.25	0.006	241.977
CTTCAT_ATAAAGGC	15240	1831	4229	1138	8042	3993	1008	37	0	3004	2189	1041	564	584	0.15	0.0007	266.703
CTTCAT_ATATTCTG	13026	1628	3048	430	7920	3419	2100	29	2	2370	1879	194	1114	571	0.33	0.0006	247.745
CTTCAT_ATCAACTT	611331	68667	166215	24393	352056	149013	68080	1732	54	133177	81042	8713	41649	30680	0.23	0.0238	248.253
CTTCAT_GGACAAGA	167400	15565	45973	7216	98646	41319	21651	325	7	35344	24238	5670	10005	8563	0.25	0.0072	257.212
CTTCAT_GTAACTTA	229282	22095	62840	10423	133924	54505	27302	628	18	51471	39208	4843	19221	15144	0.23	0.0116	263.143
CTTCAT_TACGGGCG	182163	18226	47208	7004	109725	45206	22879	495	13	41132	26925	3037	14316	9572	0.24	0.008	256.404
CTTCAT_TAGGTTAT	308441	35997	79826	12389	180229	75892	35561	755	17	68004	39180	4377	19395	15408	0.23	0.0116	250.72
CTTCAT_TATCAATG	214627	24240	57827	9325	123235	52227	23935	475	12	46586	28815	4687	12912	11216	0.23	0.0086	251.45
CTTCAT_TGGAATGT	1354962	143922	359772	53665	797603	330148	168157	3338	99	295861	196027	14272	99519	82236	0.25	0.0556	248.971
CTTCAT_TGGACTTG	41329	4921	8929	1143	26336	12355	7401	15	0	6565	4401	662	2702	1037	0.41	0.0013	252.642
CTTCAT_TGGGTGGG	17055	2576	4361	760	9358	4794	1483	90	0	2991	2361	458	897	1006	0.19	0.0007	246.006
CTTCAT_TGTCCAAT	324918	37253	90875	13885	182905	79274	34800	746	12	68073	46655	6791	21559	18305	0.23	0.0138	242.673
CTTCAT_TTGTTGGC	886618	103661	228736	34344	519877	227004	119025	1643	49	172156	116039	8185	58652	49202	0.28	0.0337	251.673
CTTGGA_AGGCAAAC	437956	45538	117752	17248	257418	110268	54829	972	20	91329	68815	4503	31722	32590	0.26	0.0202	249.793
CTTGGA_AGTGAAGT	21769	2405	5310	962	13092	5946	2767	37	1	4341	3367	1253	1186	928	0.28	0.001	264.142
CTTGGA_ATTGATGA	1297472	129001	337466	47158	783847	324271	161815	4354	119	293288	173511	22520	94548	56443	0.24	0.0496	247.995
CTTGGA_ATTGGACC	14043	1355	3497	490	8701	3633	1782	48	0	3238	2545	333	1014	1198	0.26	0.0008	254.477
CTTGGA_GGTAGCCT	31094	4693	8298	1447	16656	7904	3310	17	3	5422	4734	1150	1665	1919	0.27	0.0014	243.358
CTTGGA_GTAACTTA	217075	19472	59631	9058	128914	52935	26638	717	15	48609	36894	3801	19536	13557	0.24	0.011	262.794
CTTGGA_GTAGCGGA	155158	21976	36524	6367	90291	42226	25996	35	1	22033	15627	2558	9593	3476	0.41	0.0047	271.14
CTTGGA_GTTCTCGG	155600	17502	34956	5916	97226	42428	29532	32	9	25225	17223	2296	11653	3274	0.42	0.0051	273.07
CTTGGA_TACCTATC	235612	29555	64732	9717	131608	56478	25355	616	15	49144	30811	4319	15583	10909	0.23	0.0092	243.546
CTTGGA_TCTGCAGA	130406	11591	33785	5364	79666	33794	18745	279	8	26840	23837	2174	12071	9592	0.28	0.0071	258.438
CTTGGA_TCTTACAA	888944	90823	239797	40292	518032	217450	114929	1814	51	183788	124734	17286	58230	49218	0.27	0.0361	256.906
CTTGGA_TGACGTCG	39584	4988	7274	986	26336	11409	8186	30	4	6707	4301	324	3370	607	0.44	0.0013	258.242
CTTTCG_AAGCCCAA	563747	70417	134693	19902	338735	142579	74564	1133	50	120409	70702	8791	35423	26488	0.27	0.0207	242.555
CTTTCG_ACAGCTAG	13009	1454	3236	507	7812	3237	1639	28	0	2908	2327	406	918	1003	0.24	0.0007	248.704
CTTTCG_ACCAATAA	265862	33645	69159	11877	151181	66164	28939	778	8	55292	33210	4683	16388	12139	0.23	0.0099	250.878
CTTTCG_ACTAGTCA	405718	31035	100160	12525	261998	106742	63974	1164	35	90083	56938	8406	32838	15694	0.29	0.0168	257.301
CTTTCG_AGGCAAAC	779141	100601	206584	29696	442260	192387	85737	2120	46	161970	120290	6542	61668	52080	0.24	0.0349	243.975
CTTTCG_AGTGAAGT	209963	22934	54042	8311	124676	52849	24703	562	12	46550	35567	4680	18137	12750	0.23	0.0106	251.738
CTTTCG_ATCAACTT	16669	2375	4392	744	9158	4636	1413	51	0	3058	2299	721	828	750	0.19	0.0007	262.245
CTTTCG_ATTGATGA	250027	32889	64482	10739	141917	64209	29806	265	7	47630	27800	5505	11146	11149	0.27	0.0083	250.135
CTTTCG_GAAACGCC	49608	6143	13302	1843	28320	12053	5815	123	3	10326	9025	852	4645	3528	0.24	0.0027	248.536
CTTTCG_GCATCACA	103601	10847	28598	4234	59922	24553	12860	227	14	22268	16314	2475	7967	5872	0.25	0.0049	258.688
CTTTCG_GCGTTTGC	21542	3252	5352	907	12031	5620	2600	37	0	3774	3653	669	1732	1252	0.27	0.0011	254.331
CTTTCG_GCTTTCGT	104142	13455	27028	3963	59696	25217	12029	286	3	22161	18333	1925	9618	6790	0.24	0.0055	245.61
CTTTCG_GGACCAAC	147955	16188	34331	5052	92384	39220	22862	263	6	30033	26841	2160	16094	8587	0.3	0.008	251.72
CTTTCG_GGCACTAC	36235	3834	6913	1088	24400	10830	7616	14	3	5937	5239	473	4176	590	0.43	0.0016	274.544
CTTTCG_GGTAGCCT	98204	10390	25554	3660	58600	24563	12008	303	9	21717	19004	1866	10192	6946	0.23	0.0057	256.852
CTTTCG_GTAGCGGA	143932	19378	33992	4862	85700	35550	20077	383	16	29674	21685	1895	11709	8081	0.27	0.0065	261.682
CTTTCG_GTTCTCGG	153630	19397	41132	5980	87121	37571	17490	306	2	31752	22906	3466	11061	8379	0.24	0.0068	253.018
CTTTCG_TACTCCCG	569910	79135	135809	23684	331282	161243	91301	73	13	78652	47394	9677	25575	12142	0.39	0.014	262.079
CTTTCG_TAGTTGTG	250370	27852	69038	10230	143250	59999	30394	493	23	52341	31733	4983	15584	11166	0.25	0.0094	250.469
CTTTCG_TGGAGCCG	355184	42141	86593	12734	213716	92092	48559	706	15	72344	48154	5431	26079	16644	0.29	0.0142	252.406
GAAATA_AAAGGGCT	598121	82578	162088	24061	329394	144389	61500	1505	43	121957	69588	8166	34414	27008	0.22	0.0205	242.913
GAAATA_AACTCGTA	19140	3330	4751	886	10173	5101	1712	56	1	3303	2663	378	1145	1140	0.2	0.0008	241.351
GAAATA_ACCAATAA	60607	11298	15412	2882	31015	16394	4974	451	1	9195	5858	1150	2151	2557	0.19	0.0017	229.118
GAAATA_ACCAGCCT	41299	8441	9978	1772	21108	10496	3666	162	2	6782	5077	793	2134	2150	0.21	0.0015	239.435
GAAATA_ACTAGTCA	13556	1619	3618	631	7688	3003	1777	29	0	2879	2802	320	1463	1019	0.28	0.0008	257.965
GAAATA_ATAACATC	2063728	289242	534141	85161	1155184	519659	254999	3486	148	376892	220440	17009	107684	95747	0.26	0.0622	241.961
GAAATA_ATACATAC	247211	42318	62676	9819	132398	64894	24184	498	4	42818	31426	4444	15694	11288	0.23	0.0094	220.074
GAAATA_ATATTCTG	3623417	472491	929592	144665	2076669	918130	427480	7937	221	722901	451366	46472	227786	177108	0.24	0.1198	245.205
GAAATA_ATGAGTTT	15615	1679	4144	774	9018	3604	1973	32	2	3407	3302	334	1739	1229	0.27	0.001	261.349
GAAATA_ATTGATGA	14486	1571	3821	680	8414	3363	1885	25	3	3138	3001	322	1579	1100	0.29	0.0009	249.02
GAAATA_ATTGGACC	15545	1522	4139	674	9210	3741	1944	32	0	3493	3405	386	1726	1293	0.27	0.001	264.228
GAAATA_GAAACGCC	324559	54627	85461	13290	171181	80805	31717	744	17	57898	50683	4473	26056	20154	0.23	0.015	221.741
GAAATA_GAAAGTCT	467373	65406	120443	19102	262422	117649	49326	1201	20	94226	60740	6417	30660	23663	0.22	0.018	240.914
GAAATA_GAACTTCG	15374	2082	3470	562	9260	4482	2332	11	0	2435	2097	322	1171	604	0.37	0.0006	242.947
GAAATA_GACTTGTT	407098	61086	112109	18457	215446	99326	42908	695	17	72500	48295	6840	23047	18408	0.23	0.0143	236.94
GAAATA_GCATCACA	240307	33747	60631	9526	136403	63444	27962	582	12	44403	32730	3601	17180	11949	0.26	0.0097	225.741
GAAATA_GCGCTACA	457331	65325	118123	18774	255109	120397	63349	499	19	70845	52830	7345	28847	16638	0.33	0.0156	241.607
GAAATA_GCTCACCG	262960	42747	69088	10491	140634	67318	27018	532	16	45750	32890	3512	16454	12924	0.23	0.0098	221.293
GAAATA_GTTCTCGG	14868	2295	3848	643	8082	3784	1556	81	1	2660	2364	340	1095	929	0.23	0.0007	228.491
GAAATA_TACCGCAG	43851	5908	10991	2146	24806	13290	2595	93	0	8828	7107	3780	1187	2140	0.13	0.0021	240.946
GAAATA_TACCTATC	13506	7791	1876	425	3414	1611	679	10	0	1114	1075	156	497	422	0.27	0.0003	241.562
GAAATA_TACGGGCG	485620	75143	117904	20061	272512	137864	72314	122	9	62203	37799	8535	18603	10661	0.38	0.0112	253.753
GAAATA_TATCAATG	2110252	268620	550841	83631	1207160	541584	245343	5749	143	414341	243026	26997	128592	87437	0.24	0.0682	239.759
GAAATA_TCCAAACG	11899	1407	3264	536	6692	2982	1418	20	1	2271	2152	258	1111	783	0.28	0.0006	244.928
GAAATA_TCGTATCC	14337	1556	3859	694	8228	3228	1797	19	0	3184	3106	345	1579	1182	0.27	0.0009	265.41
GAAATA_TCTGCAGA	90319	10918	23597	3685	52119	22756	9934	235	3	19191	16946	2537	8281	6128	0.22	0.0051	256.442
GAAATA_TGGAATGT	1010340	119710	265852	40271	584507	257956	116145	2546	73	207787	133970	13139	64544	56287	0.24	0.0388	241.597
GAAATA_TGGACTTG	1212998	179141	305093	49547	679217	315408	142152	2608	78	218971	141570	15447	77529	48594	0.24	0.0409	234.895
GAAATA_TGGGTGGG	13727	1726	3569	591	7841	3421	1636	36	0	2748	2593	336	1305	952	0.27	0.0008	252.231
GAAATA_TTTCTCAC	27809	4813	7055	1222	14719	6916	2776	142	3	4882	3989	508	1904	1577	0.22	0.0012	243.69
GAAGGT_ACAGCTAG	301716	41079	79418	12473	168746	75123	32523	804	25	60271	43577	5690	22207	15680	0.22	0.0129	239.376
GAAGGT_ACGTCGTC	15616	2465	3277	457	9417	4342	2697	18	0	2360	1892	185	1218	489	0.37	0.0006	244.898
GAAGGT_ACTAGTCA	325425	57003	82609	14180	171633	86629	38165	159	10	46670	29801	6399	11176	12226	0.31	0.0089	241.249
GAAGGT_ACTGCATC	968549	169361	249367	39911	509910	243517	110532	1412	50	154399	111435	8087	54292	49056	0.28	0.0324	216.924
GAAGGT_ATGAGTTT	13713	1268	3665	620	8160	3332	1770	39	0	3019	2929	308	1468	1153	0.27	0.0009	249.592
GAAGGT_ATTGATGA	12866	1261	3432	569	7604	3129	1648	26	1	2800	2630	278	1350	1002	0.28	0.0008	241.072
GAAGGT_GAAAGTCT	13613	2054	3469	529	7561	3323	1656	25	1	2556	2368	281	1183	904	0.27	0.0007	237.411
GAAGGT_GACCAATA	1929529	336261	481472	73942	1037854	483374	219278	2952	120	332130	238398	27568	117251	93579	0.26	0.0666	223.608
GAAGGT_GCGCTACA	1494350	231536	392629	62012	808173	377517	156560	3180	67	270849	213468	18381	105030	90057	0.24	0.0602	222.753
GAAGGT_GCTGTGAC	36298	5599	9606	1649	19444	9256	3728	81	2	6377	5974	1059	2734	2181	0.23	0.0018	249.727
GAAGGT_GGAGCGAT	178225	26041	44928	7419	99837	46779	20680	373	16	31989	25512	3421	13637	8454	0.25	0.0076	226.234
GAAGGT_GTAACCAT	320765	48233	88642	14896	168994	82508	30683	680	12	55111	46354	6186	23006	17162	0.23	0.0137	212.938
GAAGGT_TACCTATC	329130	53975	85212	14291	175652	83949	33272	726	16	57689	38540	5207	19199	14134	0.24	0.0115	219.139
GAAGGT_TACTCCCG	218195	49248	54903	10840	103204	55452	20171	133	6	27442	19376	3997	7079	8300	0.26	0.0058	211.581
GAAGGT_TCGTATCC	2237885	342585	558653	88646	1248001	552417	276199	4089	162	415134	278974	23302	146786	108886	0.27	0.0774	251.222
GAAGGT_TGGAATGT	808007	79225	207227	32632	488923	217334	109539	1856	46	160148	102708	14877	48064	39767	0.26	0.03	251.171
GACTTG_AAAGGGCT	15805	4959	3939	810	6097	3622	835	83	0	1557	1176	253	382	541	0.19	0.0004	197.109
GACTTG_GATGGTTG	212390	49268	53022	10273	99827	52396	19320	379	2	27730	24971	3365	13409	8197	0.25	0.0074	206.484
GACTTG_GCTGTGAC	21582	5855	5640	1116	8971	4815	1498	26	1	2631	2530	428	1114	988	0.22	0.0008	193.773
GACTTG_GTAGGTAA	17323	3872	4471	1135	7845	3878	1523	25	0	2419	2266	352	1017	897	0.24	0.0007	212.663
GACTTG_GTTCTCGG	436802	126303	109288	26364	174847	90156	33016	442	8	51225	46244	6602	20321	19321	0.26	0.0137	213.879
GACTTG_TGACCGTT	90091	32333	21855	5695	30208	16473	4433	88	0	9214	7856	1318	3270	3268	0.22	0.0023	178.413
GACTTG_TGCTCCAC	90911	29360	21976	5124	34451	18129	6575	66	0	9681	8676	1041	3574	4061	0.26	0.0026	199.842
GACTTG_TGGAATGT	16623	2933	4223	654	8813	5193	2094	7	0	1519	1224	330	548	346	0.36	0.0004	218.092
GACTTG_TTGTTGGC	81253	19648	19803	3037	38765	21879	8565	48	1	8272	6210	647	2831	2732	0.31	0.0019	192.167
GAGCAA_AAGCCCAA	1573314	193029	392077	55244	932964	411933	199069	4419	121	317422	185920	22402	104408	59110	0.25	0.053	237.101
GAGCAA_AGCATATG	12870	2652	3049	713	6456	3361	1828	3	0	1264	1126	172	806	148	0.45	0.0003	303.034
GAGCAA_AGCCGTTT	2442061	327963	616548	92675	1404875	655636	313788	4512	149	430790	281331	19527	145802	116002	0.27	0.0777	229.966
GAGCAA_AGTGAAGT	180066	33015	46434	7568	93049	47541	19214	103	4	26187	19633	3723	7662	8248	0.28	0.0059	233.847
GAGCAA_ATGAGTTT	38366	7065	9508	1703	20090	10426	3447	189	1	6027	4771	833	1968	1970	0.2	0.0014	227.304
GAGCAA_ATTGATGA	12301	1384	3263	540	7114	2995	1607	27	0	2485	2395	283	1219	893	0.26	0.0007	244.547
GAGCAA_ATTGGACC	14492	1649	3768	664	8411	3628	1777	37	0	2969	2816	332	1452	1032	0.27	0.0008	233.752
GAGCAA_GAGTTCGG	303575	74113	77930	15979	135553	71238	26201	309	11	37794	33215	4596	15692	12927	0.27	0.0098	215.692
GAGCAA_GATGGTTG	22811	4315	6128	1382	10986	5125	1838	39	1	3983	3751	774	1618	1359	0.22	0.0011	297.888
GAGCAA_GCATCACA	15008	3271	3665	690	7382	4201	1091	63	0	2027	1620	325	553	742	0.18	0.0005	222.016
GAGCAA_GCTCACCG	202389	47516	51268	10810	92795	49045	17045	267	7	26431	23610	2706	10456	10448	0.24	0.007	222.991
GAGCAA_TACCTATC	326816	67910	83816	16459	158631	86558	39887	52	5	32129	19576	5235	8356	5985	0.37	0.0058	253.506
GAGCAA_TACTCCCG	526130	130992	136292	26970	231876	121746	39954	745	9	69422	53890	7751	25488	20651	0.24	0.0159	200.29
GAGCAA_TAGGTTAT	13936	1740	3642	588	7966	3520	1735	23	0	2688	2555	246	1324	985	0.28	0.0008	260.917
GAGCAA_TCGTATCC	12733	1462	3317	580	7374	3001	1599	26	1	2747	2638	295	1402	941	0.27	0.0008	258.543
GAGCAA_TGCTCCAC	16173	2720	4122	803	8528	4427	1425	90	0	2586	2065	391	766	908	0.2	0.0006	243.932
GAGCAA_TGCTCGGA	565856	84480	143438	22333	315605	145583	62009	1312	24	106677	75041	6982	38365	29694	0.23	0.0221	240.11
GAGCAA_TGGAGCCG	1838214	393470	455681	77614	911449	465966	180049	2644	83	262707	194384	23940	99967	70477	0.26	0.055	209.631
GAGCAA_TTAGGTGT	523243	91342	138634	21881	271386	132956	54876	412	13	83129	44823	9533	17282	18008	0.27	0.0133	228.669
GATTCC_ACAGCTAG	12845	2639	2988	462	6756	2865	1396	18	1	2476	2302	318	1062	922	0.25	0.0007	242.542
GATTCC_ACCAGCCT	1147581	169824	303898	47722	626137	278779	123240	2340	59	221719	123733	19746	57455	46532	0.24	0.036	243.834
GATTCC_ACGGAGGC	90418	14192	23180	3746	49300	22380	9559	216	3	17142	14986	1752	7926	5308	0.23	0.0045	232.544
GATTCC_ACTAGTCA	13574	1213	3720	605	8036	3414	1722	37	0	2863	2809	278	1433	1098	0.26	0.0008	239.477
GATTCC_AGCCGTTT	1423457	213073	368675	56072	785637	353288	154149	2980	89	275131	172275	17909	81561	72805	0.23	0.0493	238.441
GATTCC_ATATTCTG	12380	1408	3307	542	7123	2955	1501	29	2	2636	2563	236	1290	1037	0.26	0.0008	240.667
GATTCC_ATGAGTTT	17475	1801	4644	742	10288	4247	2273	30	1	3737	3658	345	1837	1476	0.27	0.0011	248.408
GATTCC_ATTGATGA	13775	1576	3722	595	7882	3426	1665	37	0	2754	2660	244	1336	1080	0.26	0.0008	235.646
GATTCC_ATTGGACC	21158	2704	5681	864	11909	5127	2431	44	3	4304	3992	476	1900	1616	0.26	0.0012	256.48
GATTCC_GAAAGTCT	14506	1356	3857	573	8720	3669	1860	42	5	3144	3058	294	1562	1202	0.27	0.0009	247.439
GATTCC_GACCAATA	20611	4512	5053	849	10197	5336	1758	85	0	3018	2512	411	1014	1087	0.2	0.0008	218.246
GATTCC_GCGTTTGC	75142	11582	19590	2845	41125	18975	7768	169	2	14211	13705	769	6795	6141	0.22	0.0041	241.313
GATTCC_GCTTTCGT	146200	23849	38354	5739	78258	36842	14522	328	4	26562	21769	2409	10716	8644	0.22	0.0065	227.784
GATTCC_GGACCAAC	117194	19409	30029	4754	63002	30724	11814	234	6	20224	18355	2246	9366	6743	0.22	0.0055	225.029
GATTCC_GGAGCGAT	32340	6693	8010	1549	16088	8876	2121	33	0	5058	4406	1621	844	1941	0.17	0.0013	215.797
GATTCC_TACCGCAG	51168	11297	12108	2472	25291	12951	4952	140	1	7247	5726	718	2275	2733	0.24	0.0017	249.221
GATTCC_TACCTATC	12159	1352	3324	544	6939	2925	1393	32	1	2588	2500	225	1241	1034	0.26	0.0007	251.161
GATTCC_TAGGTTAT	14899	1688	3993	718	8500	3556	1827	34	0	3083	2990	302	1463	1225	0.26	0.0009	246.068
GATTCC_TATGCTTT	14161	1820	3657	608	8076	3350	1716	32	1	2977	2864	262	1463	1139	0.27	0.0009	242.705
GATTCC_TCCTTGCC	15110	2467	3835	625	8183	3760	1573	70	0	2780	2483	351	1098	1034	0.21	0.0007	261.765
GATTCC_TCGTATCC	13773	1278	3726	619	8150	3094	1786	33	2	3235	3155	289	1611	1255	0.28	0.0009	272.213
GATTCC_TCTGCAGA	206884	27094	51800	8043	119947	53003	27368	393	19	39164	34663	3294	18450	12919	0.27	0.0103	243.115
GATTCC_TCTTACAA	14718	1980	3813	657	8268	3763	1608	47	0	2850	2460	273	1101	1086	0.23	0.0007	246.904
GATTCC_TGGAATGT	319305	41335	87176	13209	177585	77612	34891	784	20	64278	43725	4677	22279	16769	0.23	0.013	239.148
GATTCC_TGGACTTG	16826	2751	4434	818	8823	4309	1612	47	1	2854	2520	332	1148	1040	0.23	0.0008	220.868
GATTCC_TGGAGCCG	249042	44741	66739	11590	125972	61781	23243	461	7	40480	29237	3726	14696	10815	0.23	0.0087	221.542
GATTCC_TGTCCAAT	12820	1491	3419	584	7326	3156	1567	31	0	2572	2482	239	1208	1035	0.26	0.0007	240.358
GATTCC_TTAGGTGT	596002	88694	150603	25015	331690	151129	67427	1287	30	111817	61437	6961	31500	22976	0.23	0.0182	241.431
GATTCC_TTGTAGAA	701254	98002	184484	29212	389556	180370	77125	1583	29	130449	109768	9206	52167	48395	0.23	0.0319	237.432
GATTCC_TTTCTCAC	14053	1455	3762	616	8220	3423	1816	26	2	2953	2863	294	1432	1137	0.26	0.0009	261.793
GCCGAC_AACTCGTA	102864	21217	27083	4581	49983	27056	8362	153	2	14410	10978	1607	5162	4209	0.23	0.0033	190.129
GCCGAC_AAGCCCAA	2359100	277490	620316	95264	1366030	590580	291427	4931	152	478940	296948	34760	145724	116464	0.27	0.0818	250.822
GCCGAC_AAGGATGA	408715	40746	107580	16992	243397	103595	52132	1258	32	86380	57009	4215	29327	23467	0.25	0.0168	248.192
GCCGAC_ACAGAGCA	78934	5748	20960	3170	49056	20201	10635	250	4	17966	14089	1487	7964	4638	0.25	0.0042	251.95
GCCGAC_ACCAGCCT	187949	19185	49456	7635	111673	52922	23870	271	6	34604	21668	5681	8267	7720	0.26	0.0065	235.289
GCCGAC_ACTGCATC	79548	16310	19721	3300	40217	21973	6923	104	1	11216	8568	1118	4250	3200	0.25	0.0026	192.495
GCCGAC_AGTGAAGT	371987	40086	92785	14324	224792	100368	48714	877	35	74798	57636	6223	30604	20809	0.26	0.017	236.701
GCCGAC_ATCAACTT	218832	38125	53199	9580	117928	65400	27154	45	0	25329	16453	3877	6150	6426	0.34	0.0049	237.032
GCCGAC_GCTCACCG	40967	11459	9910	2501	17097	9692	3595	21	6	3783	3436	780	1338	1318	0.34	0.001	241.04
GCCGAC_TACAGACT	166504	20487	46985	7640	91392	42943	17633	320	13	30483	19830	2481	10128	7221	0.24	0.0059	220.162
GCCGAC_TACCGCAG	13275	2046	3019	669	7541	4109	2294	2	0	1136	1019	129	794	96	0.47	0.0003	306.471
GCCGAC_TAGGTTAT	13206	1906	3550	660	7090	3384	1265	40	0	2401	1780	286	705	789	0.21	0.0005	236.625
GCCGAC_TCGTATCC	181677	21134	40123	7878	112542	53162	32644	28	6	26702	17705	2594	11008	4103	0.41	0.0053	263.011
GCCGAC_TCTTACAA	138268	13669	37668	5483	81448	33920	16894	354	11	30269	21126	2738	11570	6818	0.24	0.0063	252.357
GCCGAC_TGACGTCG	16769	3380	4319	1614	7456	3835	1255	24	1	2341	2152	345	965	842	0.23	0.0006	248.974
GCCGAC_TGCCTCGG	68417	12977	17690	3122	34628	18806	8098	21	4	7699	5444	1308	2096	2040	0.34	0.0016	231.063
GCGTGG_ACAGCTAG	135312	18586	37095	7557	72074	35890	13204	172	3	22805	18433	1647	5819	10967	0.22	0.0054	239.484
GCGTGG_ACCAGCCT	1017323	140375	279824	50552	546572	273073	105404	1602	43	166450	114186	7889	46608	59689	0.24	0.0331	227.891
GCGTGG_ATAAAGGC	1351800	189529	356150	56270	749851	351427	145612	2650	62	250100	162430	7485	75059	79886	0.23	0.0466	232.942
GCGTGG_ATATTCTG	19220	2658	5011	785	10766	5051	2177	41	0	3497	3082	288	1521	1273	0.26	0.0009	240.118
GCGTGG_ATCAACTT	581880	84237	140781	24521	332341	168529	87470	105	24	76213	44549	8958	21860	13731	0.37	0.0132	254.127
GCGTGG_ATGAGTTT	2506806	274703	623917	99514	1508672	672700	350824	4892	190	480066	300239	27825	161589	110825	0.27	0.0827	252.866
GCGTGG_ATTGATGA	681194	86466	164755	28638	401335	197580	109433	273	23	94026	51109	10029	26901	14179	0.38	0.0151	258.523
GCGTGG_GATGGTTG	775519	84094	210968	33526	446931	192710	87353	2158	54	164656	129402	5234	65373	58795	0.23	0.0375	250.614
GCGTGG_GCATCACA	571146	86563	157963	29793	296827	143957	55157	983	20	96710	80863	8168	35689	37006	0.23	0.0237	227.252
GCGTGG_GTAGCGGA	335743	59181	86906	16456	173200	87067	34555	494	10	51074	41392	6206	20459	14727	0.26	0.0123	221.446
GCGTGG_GTGGACAT	207433	45968	54408	10896	96161	49959	14938	362	6	30896	24131	3480	11090	9561	0.21	0.0072	205.95
GCGTGG_TACCGCAG	101259	17850	28687	6047	48675	24458	9428	115	5	14669	12370	2334	5104	4932	0.24	0.0037	230.222
GCGTGG_TAGGTTAT	12630	1328	3297	559	7446	3243	1641	38	0	2524	2407	237	1191	979	0.29	0.0007	262.087
GCGTGG_TCCAAACG	18719	2464	4919	820	10516	4951	1994	40	0	3531	2848	327	1312	1209	0.24	0.0008	242.36
GCGTGG_TCTTACAA	612846	70519	161171	26530	354626	161958	75875	1223	32	115538	90960	12751	43614	34595	0.26	0.0266	249.589
GCGTGG_TGGAATGT	84847	6789	16580	2847	58631	25193	18372	55	1	15010	9703	888	7336	1479	0.44	0.0029	269.463
GCGTGG_TGGACTTG	387741	39845	94128	17449	236319	108270	69972	78	25	57974	36485	5241	23010	8234	0.41	0.0108	268.52
GCGTGG_TGGAGCCG	339505	59944	80415	14945	184201	99854	40237	113	11	43986	30133	8136	10843	11154	0.32	0.009	247.594
GCGTGG_TGGGTGGG	330976	34922	88068	16221	191765	83125	38919	914	32	68775	49437	5141	26093	18203	0.23	0.0147	254.203
GCTAGA_AAATCTAA	564234	67020	147983	24511	324720	146453	64254	1365	31	112617	65698	8086	33819	23793	0.24	0.0194	234.864
GCTAGA_AAGGATGA	13623	1845	3594	700	7484	3488	1479	34	1	2482	2167	308	993	866	0.25	0.0006	246.237
GCTAGA_ACAGCTAG	20703	3710	5457	1135	10401	5019	1791	43	1	3547	2971	672	1114	1185	0.22	0.0009	248.027
GCTAGA_ACCAATAA	21421	2796	5369	791	12465	5552	2741	75	0	4097	3005	301	1505	1199	0.28	0.0009	238.163
GCTAGA_ACCAGCCT	15293	1464	4133	677	9019	3717	1934	34	1	3333	3181	349	1632	1200	0.28	0.001	248.215
GCTAGA_ACTAGTCA	371578	41296	97287	16022	216973	94540	43638	944	24	77827	50474	6873	25661	17940	0.24	0.015	246.031
GCTAGA_ACTGCATC	425213	67529	103453	17946	236285	118421	62063	145	8	55648	35781	6681	17744	11356	0.38	0.0106	259.25
GCTAGA_AGTGAAGT	252420	27846	69260	10255	145059	63573	28223	636	10	52617	39035	5258	20265	13512	0.23	0.0116	247.966
GCTAGA_ATGAGTTT	19915	2121	5167	806	11821	4955	2219	44	0	4603	4137	798	1794	1545	0.24	0.0012	261.079
GCTAGA_ATTGATGA	14182	1434	3854	568	8326	3417	1819	41	0	3049	2891	314	1503	1074	0.29	0.0009	248.204
GCTAGA_ATTGGACC	20667	2395	5344	906	12022	5141	2539	69	0	4273	3894	456	1957	1481	0.25	0.0012	254.257
GCTAGA_GCGTTTGC	95771	10850	24823	3697	56401	24394	12133	227	5	19642	18991	1794	10390	6807	0.25	0.0057	256.406
GCTAGA_GGTAGCCT	175739	24097	47734	7787	96121	44458	18445	362	12	32844	29301	3852	14452	10997	0.24	0.0087	236.325
GCTAGA_TACCTATC	12313	1389	3802	611	6511	2877	1429	21	0	2184	1989	266	963	760	0.29	0.0006	253.005
GCTAGA_TACGGGCG	288059	31244	74426	13011	169378	80499	34938	629	13	53299	37512	6375	17255	13882	0.24	0.0111	244.792
GCTAGA_TAGGTTAT	12913	1374	3524	606	7409	3133	1634	41	0	2601	2496	263	1340	893	0.28	0.0007	250.86
GCTAGA_TATGCTTT	397102	68560	103058	17815	207669	105981	45521	128	11	56028	33929	7496	12198	14235	0.31	0.0101	243.084
GCTAGA_TCGTATCC	14297	1363	3876	635	8423	3376	1814	33	1	3199	3021	317	1583	1121	0.27	0.0009	266.827
GCTAGA_TGCCTCGG	271141	39428	75282	13647	142784	68071	27329	538	11	46835	33848	3892	16906	13050	0.24	0.0101	229.653
GCTAGA_TGCTCGGA	1629638	247059	435010	76402	871167	424889	169984	2881	59	273354	204361	22422	93327	88612	0.24	0.0579	232.87
GCTAGA_TTCACGAA	125953	20446	33336	6100	66071	31913	12013	283	5	21857	18376	2825	9178	6373	0.23	0.0055	227.827
GCTAGA_TTTCTCAC	1693180	181837	443509	71470	996364	446062	213871	4185	100	332146	200945	11109	97857	91979	0.25	0.057	250.136
GCTGTT_AAATCTAA	1325157	133169	331387	50511	810090	348977	186672	2860	149	271432	153075	10777	78001	64297	0.27	0.0439	244.78
GCTGTT_AACCTACG	122953	15304	34521	5996	67132	30101	12993	273	5	23760	18685	2438	9604	6643	0.23	0.0056	235.253
GCTGTT_AAGCCCAA	319445	38188	86709	12496	182052	77656	35633	900	7	67856	40952	5835	20006	15111	0.23	0.0122	239.521
GCTGTT_ACGCAGCT	121492	18261	32046	5345	65840	31515	14402	217	6	19700	18209	1021	9126	8062	0.27	0.0054	225.745
GCTGTT_AGGCAAAC	121467	23525	31297	5279	61366	33114	12856	41	0	15355	11747	2672	4099	4976	0.31	0.0035	223.937
GCTGTT_AGTGAAGT	891443	98040	239951	37759	515693	225469	99672	2321	55	188176	141978	10914	69429	61635	0.23	0.0409	246.054
GCTGTT_ATAACATC	553832	77959	138719	22474	314680	144428	67706	1103	40	101403	63858	7030	32886	23942	0.26	0.0188	229.295
GCTGTT_ATGAGTTT	13026	1216	3388	569	7853	3243	1738	21	0	2851	2805	287	1469	1049	0.29	0.0008	255.608
GCTGTT_ATTGGACC	13368	1231	3624	620	7893	3322	1733	32	2	2804	2699	289	1340	1070	0.27	0.0008	263.619
GCTGTT_ATTGTGTC	541163	72971	138533	21880	307779	138642	65570	1432	25	102110	66838	10265	32037	24536	0.25	0.0197	246.019
GCTGTT_GAAACGCC	59604	8175	16362	2669	32398	14041	6618	141	1	11597	10280	1092	5465	3723	0.24	0.0031	243.783
GCTGTT_GCTGTGAC	31898	3938	8324	1286	18350	8557	3515	78	6	6194	5809	703	3101	2005	0.22	0.0017	253.883
GCTGTT_GGTAGCCT	99432	10312	24299	4112	60709	27309	15303	146	2	17949	15831	2000	9407	4424	0.32	0.0047	255.501
GCTGTT_GTAAGCTG	412340	60597	100276	16728	234739	117614	56456	321	11	60337	45772	8637	20808	16327	0.32	0.0135	243.061
GCTGTT_TACCTATC	543541	73345	148077	27964	294155	130306	58127	1249	37	104436	70434	8910	35921	25603	0.23	0.0207	236.431
GCTGTT_TCCAAACG	707583	109758	188744	33779	375302	182122	70526	1356	19	121279	82005	10583	41382	30040	0.23	0.024	218.249
GCTGTT_TCTTACAA	23036	2225	5428	1061	14322	6333	4219	16	1	3753	2761	295	1929	537	0.4	0.0008	258.716
GCTGTT_TGGAATGT	25296	3844	6465	1257	13730	7007	2337	98	0	4288	3255	508	1310	1437	0.18	0.001	246.901
GCTGTT_TGGGTGGG	1107037	103590	287635	42158	673654	293614	144091	3110	96	232743	158875	22401	83635	52839	0.24	0.0456	249.098
GCTGTT_TTGTAGAA	395623	39893	103862	17262	234606	103057	49981	932	20	80616	67453	4281	32370	30802	0.24	0.0198	253.663
GCTGTT_TTTCTCAC	18590	2488	4845	897	10360	4724	2087	90	0	3459	2926	391	1406	1129	0.23	0.0009	242.685
GCTTAA_ACAGCTAG	1796121	209783	464432	73094	1048812	468029	214853	4273	104	361553	242758	31632	125408	85718	0.24	0.0681	248.287
GCTTAA_ACCAATAA	28496	5494	7124	1437	14441	8040	2053	111	0	4237	2655	796	744	1115	0.18	0.0008	215.218
GCTTAA_ACTGCATC	307074	55148	80782	13422	157722	78334	31238	239	3	47908	30445	6495	10262	13688	0.28	0.0091	240.811
GCTTAA_AGCCGTTT	1653577	190489	425110	64997	972981	417010	228511	2756	161	324543	192004	9008	99246	83750	0.28	0.0546	251.2
GCTTAA_ATGGTAGG	82635	6379	16624	3223	56409	24220	18216	19	2	13952	9654	1021	7858	775	0.45	0.0029	285.32
GCTTAA_GAACTTCG	180168	23947	47364	7487	101370	47199	20089	414	6	33662	26589	3211	13733	9645	0.23	0.0079	232.541
GCTTAA_GCATCACA	233127	32145	54192	10261	136529	69420	36725	86	6	30292	21078	4334	10792	5952	0.38	0.0063	241.71
GCTTAA_GCGCTACA	196630	23275	52794	7918	112643	51574	23954	475	10	36630	27725	2775	14326	10624	0.25	0.0083	235.084
GCTTAA_GCTGTGAC	46008	5584	12422	1939	26063	11680	5038	120	2	9223	8544	1105	4300	3139	0.22	0.0026	253.676
GCTTAA_GCTTTCGT	178526	25834	42094	7087	103511	50468	28835	48	7	24153	19164	3418	11044	4702	0.39	0.0057	257.587
GCTTAA_TACAGACT	18346	2207	4925	1142	10072	5044	1260	56	0	3712	2456	1278	533	645	0.16	0.0007	257.391
GCTTAA_TATCAATG	22733	2476	5482	1023	13752	6428	2054	42	2	5226	3508	1093	948	1467	0.19	0.001	251.116
GCTTAA_TATGCTTT	2127407	298535	553665	90603	1184604	543726	248937	4702	100	387139	239845	28464	122207	89174	0.26	0.0673	231.986
GCTTAA_TGACGTCG	23737	3304	4760	696	14977	6798	4372	24	1	3782	2515	203	1786	526	0.42	0.0007	256.864
GCTTAA_TGGAATGT	89926	5731	18019	3407	62769	25593	21198	14	0	15964	9665	753	8045	867	0.48	0.0029	275.335
GCTTAA_TGGACTTG	47704	6939	12963	2598	25204	13612	2901	147	2	8542	6102	3081	1212	1809	0.15	0.0018	253.103
GCTTAA_TGGAGCCG	54217	4512	9907	1464	38334	16914	12034	14	0	9372	5944	536	4594	814	0.45	0.0018	263.373
GGACCG_AAATCTAA	1284298	155359	334853	53000	741086	321265	162259	3057	100	254405	136063	7014	72584	56465	0.26	0.0394	245.271
GGACCG_AACTCGTA	480438	76001	123776	18923	261738	120082	49003	1079	25	91549	60767	8994	28818	22955	0.22	0.018	233.515
GGACCG_ACCAATAA	24748	3945	6369	1151	13283	6511	2361	111	1	4299	3236	535	1395	1306	0.21	0.001	237.291
GGACCG_ACCAGCCT	16389	2568	4158	706	8957	4134	1970	30	1	2822	2555	286	1265	1004	0.28	0.0008	245.493
GGACCG_ACGGAGGC	301343	35254	76103	11359	178627	82513	37730	809	28	57547	49742	5435	26665	17642	0.24	0.0147	242.6
GGACCG_ACTAGTCA	3436150	353647	908596	139257	2034650	882649	451132	7037	223	693609	434561	48412	189753	196396	0.27	0.1157	251.75
GGACCG_ACTGCATC	1475148	237808	371370	57827	808143	377094	167789	2376	65	260819	173441	16623	81097	75721	0.25	0.0495	231.264
GGACCG_AGCCGTTT	20993	3944	5284	971	10794	5289	2016	62	0	3427	2931	399	1328	1204	0.23	0.0009	237.386
GGACCG_ATAAAGGC	12523	1963	3156	519	6885	3318	1322	40	0	2205	1837	249	855	733	0.23	0.0005	231.521
GGACCG_ATAACATC	374566	57813	103117	16693	196943	94995	35823	648	17	65460	41945	6187	18333	17425	0.23	0.0124	224.633
GGACCG_ATGAGTTT	16033	1661	4302	699	9371	3757	2164	45	1	3404	3312	375	1678	1259	0.28	0.001	257.369
GGACCG_ATTGATGA	14462	1517	3795	627	8523	3560	1902	40	1	3020	2882	324	1461	1097	0.27	0.0009	261.178
GGACCG_ATTGGACC	354648	48957	96742	15221	193728	98808	34971	411	8	59530	41625	9218	11727	20680	0.22	0.0122	229.907
GGACCG_GAAAGTCT	3696128	483855	961363	144464	2106446	952414	444281	7593	240	701918	438602	20939	216739	200924	0.25	0.1167	238.055
GGACCG_GAGTTCGG	43723	12465	11050	2869	17339	9673	2481	41	0	5144	4697	1425	1362	1910	0.2	0.0014	217.062
GGACCG_GGACAAGA	16588	2186	3646	550	10206	5059	2981	10	0	2156	1758	188	1121	449	0.4	0.0005	249.003
GGACCG_GGTCCTAA	663676	104613	167815	25881	365367	176030	83756	817	24	104740	72855	11138	36701	25016	0.31	0.0214	242.316
GGACCG_GTAACTTA	164072	17293	42799	7096	96884	44693	21400	377	12	30402	23553	2482	11594	9477	0.25	0.007	239.901
GGACCG_GTAGGTAA	16302	2264	3440	475	10123	5042	2901	18	0	2162	1650	195	1058	397	0.41	0.0005	243.935
GGACCG_GTGGACAT	17644	3205	3999	483	9957	5402	2703	6	0	1846	1272	263	734	275	0.41	0.0004	236.673
GGACCG_TACCTATC	14663	1515	3973	653	8522	3690	1789	33	2	3008	2546	345	1221	980	0.26	0.0008	239.937
GGACCG_TAGGTTAT	15963	1738	4400	693	9132	3924	1969	31	1	3207	3025	291	1545	1189	0.27	0.0009	259.629
GGACCG_TATGCTTT	13760	2053	3427	579	7701	3187	1721	36	1	2756	2604	321	1298	985	0.28	0.0008	261.19
GGACCG_TCCAAACG	373265	94689	93733	20127	164716	93325	27281	454	4	43652	32875	4360	15322	13193	0.23	0.0098	190.973
GGACCG_TCCTTGCC	25443	7478	5761	927	11277	4830	2702	54	3	3688	2982	304	1669	1009	0.3	0.0009	246.212
GGACCG_TCGTATCC	12628	1309	3283	603	7433	2973	1748	25	3	2684	2588	293	1360	935	0.31	0.0008	263.827
GGACCG_TCTTACAA	295534	36941	80332	12268	165993	72255	35332	432	17	57957	38398	6857	18063	13478	0.25	0.0114	247.929
GGACCG_TGGAATGT	73874	15053	19093	3028	36700	19598	5825	188	3	11086	7629	1265	2530	3834	0.21	0.0023	226.505
GGACCG_TGGGTGGG	230460	42005	60676	10439	117340	60963	22008	405	7	33957	26060	3150	13061	9849	0.23	0.0078	212.259
GGACCG_TGTAACGT	20556	4569	5181	1150	9656	5369	1504	46	1	2736	2090	363	779	948	0.21	0.0006	220.77
GGACCG_TTCACGAA	66173	7444	16044	1724	40961	19476	7546	168	3	13768	10892	3786	3700	3406	0.22	0.0032	226.455
GGACCG_TTGTACGG	135064	29060	34255	6397	65352	34609	15537	96	8	15102	13032	1780	6218	5034	0.32	0.0039	203.62
GGACCG_TTTCTCAC	1277792	163925	330042	49007	734818	330261	161082	2564	84	240827	143125	11375	73532	58218	0.27	0.0413	236.806
GGCCTC_AAATCTAA	591461	81616	134539	24400	350906	169929	97432	125	14	83406	43279	7694	23136	12449	0.39	0.0128	263.676
GGCCTC_AACCTACG	36873	8017	9357	2268	17231	10258	1715	60	1	5197	4326	2497	623	1206	0.14	0.0013	218.454
GGCCTC_ACCAGCCT	26558	4148	6483	1045	14882	6924	3031	75	0	4852	3991	506	1872	1613	0.23	0.0012	252.815
GGCCTC_ACTAGTCA	12391	1330	3149	569	7343	2990	1656	23	0	2674	2592	236	1336	1020	0.28	0.0008	252.377
GGCCTC_ACTGCATC	14820	2422	3494	564	8340	3872	1903	27	0	2538	2178	320	1086	772	0.29	0.0007	243.988
GGCCTC_AGCCGTTT	138993	11452	27596	5345	94600	40207	30837	47	1	23508	14776	1011	12233	1532	0.46	0.0044	280.155
GGCCTC_AGGCAAAC	569256	77779	144512	21112	325853	149343	65103	1265	17	110125	81689	9139	40557	31993	0.23	0.024	240.032
GGCCTC_ATCAACTT	2351535	286611	619327	90745	1354852	601173	280836	5194	139	467510	281124	19210	137982	123932	0.25	0.0781	239.221
GGCCTC_ATGAGTTT	14932	1753	3796	689	8694	3615	1939	40	0	3100	3021	282	1563	1176	0.28	0.0009	250.801
GGCCTC_ATTGATGA	21017	3345	4832	797	12043	5620	2977	40	1	3405	2756	286	1515	955	0.34	0.0008	244.641
GGCCTC_ATTGGACC	15580	1643	4049	651	9237	3793	2063	45	0	3336	3226	329	1622	1275	0.28	0.001	254.077
GGCCTC_GAAAGTCT	13243	1379	3465	528	7871	3224	1824	26	0	2797	2723	234	1462	1027	0.25	0.0008	257.41
GGCCTC_GAACTTCG	321641	70340	83332	15875	152094	84689	27781	440	5	39179	35676	2150	16941	16585	0.25	0.0106	197.246
GGCCTC_GACCAATA	34598	4301	6950	1049	22298	10828	6631	7	1	4831	3565	441	2371	753	0.41	0.0011	245.293
GGCCTC_TACAGACT	1590666	193716	432855	69265	894830	396205	184234	3755	59	310577	181799	7241	90499	84059	0.25	0.0519	237.588
GGCCTC_TACCGCAG	97541	17631	26002	8424	45484	20322	8821	113	4	16224	14838	4338	5715	4785	0.27	0.0044	314.203
GGCCTC_TAGGTTAT	13732	1716	3531	604	7881	3255	1783	37	3	2803	2679	248	1379	1052	0.26	0.0008	260.727
GGCCTC_TATGCTTT	436258	55082	99966	17209	264001	125106	77914	85	16	60880	34083	4464	22501	7118	0.42	0.0101	264.332
GGCCTC_TCCAAACG	23398	6564	5650	1177	10007	5754	1327	25	0	2901	2248	653	705	890	0.19	0.0007	200.303
GGCCTC_TCCTTGCC	2173448	287390	570505	85829	1229724	532865	252109	4998	124	439628	310604	28322	153682	128600	0.24	0.0855	245.807
GGCCTC_TCGTATCC	12988	1331	3383	584	7690	3051	1757	33	0	2849	2766	263	1403	1100	0.28	0.0008	266.871
GGCCTC_TGACGTCG	429951	111532	109381	18326	190712	102469	30688	665	9	56881	41821	5172	20061	16588	0.23	0.0124	186.141
GGCCTC_TGCCTCGG	347142	85168	91814	18182	151978	79766	26050	384	4	45774	36762	5701	13514	17547	0.24	0.0109	208.196
GGCCTC_TGGGTGGG	12021	3695	2480	532	5314	3034	1165	8	1	1106	977	183	456	338	0.34	0.0003	244.927
GGCCTC_TTTCTCAC	28099	15936	3661	510	7992	3384	1760	37	1	2810	2683	258	1357	1068	0.26	0.0008	265.499
GGGAGC_AACTCGTA	389217	50049	95613	14821	228734	102305	47129	856	29	78415	50500	5424	27911	17165	0.24	0.015	243.299
GGGAGC_ACTGCATC	14948	2392	3739	710	8107	3954	1472	106	1	2574	1997	313	830	854	0.22	0.0006	257.294
GGGAGC_AGGCAAAC	28530	3448	8146	1835	15101	6877	2973	55	1	5195	4001	658	1345	1998	0.23	0.0012	265.772
GGGAGC_ATAAAGGC	70115	7302	15159	2034	45620	22880	14002	14	0	8724	5487	644	4166	677	0.45	0.0016	264.161
GGGAGC_ATAATAGA	2660869	297300	690654	105625	1567290	654515	365081	4244	191	543259	323021	20901	159087	143033	0.28	0.0886	253.316
GGGAGC_GAACTTCG	496213	66113	130535	20750	278815	126866	56936	959	10	94044	72947	10876	34654	27417	0.24	0.0214	249.698
GGGAGC_GCGTGCTC	12169	2251	3161	572	6185	2889	1518	27	0	1751	1629	185	920	524	0.29	0.0005	238.325
GGGAGC_GGACAAGA	29808	3328	10169	2238	14073	6558	2589	39	1	4886	3652	563	1189	1900	0.21	0.0011	288.867
GGGAGC_GGCACTAC	288150	34766	73535	11021	168828	74893	36142	631	27	57135	51455	6376	27316	17763	0.25	0.0152	244.352
GGGAGC_GTAGGTAA	13452	1439	2762	347	8904	3740	2703	14	0	2447	1735	133	1269	333	0.38	0.0005	256.457
GGGAGC_TACCTATC	819194	86456	212249	34713	485776	210445	102193	2127	55	170956	102741	13392	52199	37150	0.24	0.03	252.301
GGGAGC_TATCAATG	12503	1888	3183	661	6771	3280	1279	52	0	2160	1759	248	864	647	0.2	0.0005	244.976
GGGAGC_TCGTATCC	15001	1742	3852	768	8639	3827	1725	66	2	3019	2436	328	1167	941	0.24	0.0007	259.974
GGGAGC_TCTTACAA	68204	8042	18964	3366	37832	16454	7880	126	3	13369	9021	1578	3880	3563	0.25	0.0027	266.388
GGGAGC_TGCCTCGG	115339	11111	21322	3180	79726	35331	25255	69	0	19071	11991	994	9762	1235	0.44	0.0036	280.119
GGGAGC_TGGACTTG	12617	3249	2795	479	6094	2730	1348	25	0	1991	1828	237	933	658	0.28	0.0005	242.718
GGGAGC_TGGGTGGG	773430	97270	175747	32426	467987	229430	124805	606	24	113122	72634	13521	39425	19688	0.37	0.0213	263.334
GGGAGC_TTGTACGG	33204	3620	6923	962	21699	9362	6806	20	2	5509	3730	298	2888	544	0.42	0.0011	258.197
GGGAGC_TTGTAGAA	113610	11586	29613	4689	67722	28597	13527	313	9	25276	20849	2647	11070	7132	0.23	0.0062	252.639
GGGTCT_AACTCGTA	22032	4664	5231	1192	10945	5757	1900	74	1	3213	2356	391	972	993	0.19	0.0007	270.909
GGGTCT_ACGTCGTC	276973	50316	64494	11236	150927	78641	36418	61	8	35799	25031	5669	10616	8746	0.35	0.0075	244.512
GGGTCT_AGCATATG	565509	96263	142744	23971	302531	147505	58310	856	31	95829	65214	9649	28002	27563	0.24	0.0192	240.289
GGGTCT_ATAAAGGC	84829	10294	22038	3623	48874	21729	10824	195	2	16124	10116	1517	4872	3727	0.26	0.003	257.584
GGGTCT_ATTGGACC	759955	113278	185407	31748	429522	207683	102839	812	20	118168	76363	11595	40027	24741	0.34	0.0224	240.767
GGGTCT_GCGTGCTC	227111	24205	58518	8117	136271	57981	32302	516	18	45454	40490	1286	21542	17662	0.28	0.012	252.589
GGGTCT_GCGTTTGC	22658	3226	5651	910	12871	6039	2561	46	0	4225	4085	687	1962	1436	0.24	0.0012	246.53
GGGTCT_GGTTTGTC	59136	6755	14737	2279	35365	16648	7843	157	5	10712	9727	1078	5515	3134	0.23	0.0029	257.786
GGGTCT_TCCAAACG	511467	62485	129423	20038	299521	130437	59144	1427	30	108483	63306	8283	31893	23130	0.23	0.0187	245.091
GGGTCT_TCCTTGCC	17810	4250	4034	759	8767	4746	1543	62	1	2415	1887	336	788	763	0.24	0.0006	257.017
GGGTCT_TGACCGTT	1046859	145857	279319	43422	578261	255498	113365	2743	70	206585	136776	13593	67032	56151	0.23	0.0395	243.914
GGGTCT_TGTCCAAT	14369	2402	3676	646	7645	3659	1425	81	3	2477	2003	309	868	826	0.21	0.0006	233.229
GGGTCT_TTGTTGGC	280879	35028	72321	11231	162299	70735	31671	686	15	59192	41102	4907	20644	15551	0.23	0.0122	248.884
GGGTCT_TTTCTCAC	750969	109758	197356	32224	411631	189404	86505	1053	35	134634	80455	14315	34948	31192	0.27	0.0236	247.295
GTATAT_AAATCTAA	12240	1257	3263	565	7155	2986	1544	24	1	2600	2447	269	1225	953	0.3	0.0007	256.908
GTATAT_AAGGATGA	17506	2467	4349	652	10038	4414	2286	36	5	3297	2832	285	1465	1082	0.32	0.0008	240.242
GTATAT_ACAGAGCA	47638	4740	11986	1921	28991	13239	7584	18	0	8150	6128	1150	3008	1970	0.36	0.0018	255.243
GTATAT_ACCAATAA	15867	2371	4101	664	8731	4008	1738	48	1	2936	2455	362	1100	993	0.26	0.0007	248.737
GTATAT_ACCAGCCT	17403	1667	4674	785	10277	4127	2346	53	0	3751	3612	368	1844	1400	0.29	0.0011	267.078
GTATAT_ACGCAGCT	130357	17609	35016	5183	72549	32596	13310	300	4	26339	23744	2605	11935	9204	0.22	0.0071	240.552
GTATAT_ACTAGTCA	1931087	185978	534485	86509	1124115	476138	226131	3973	85	417788	259315	45523	93440	120352	0.24	0.0724	258.881
GTATAT_AGCCGTTT	13507	1259	3566	613	8069	3324	1774	21	1	2949	2853	299	1472	1082	0.29	0.0009	246.252
GTATAT_ATATTCTG	13615	1341	3664	559	8051	3208	1833	29	0	2981	2876	286	1481	1109	0.3	0.0009	247.482
GTATAT_ATGAGTTT	423949	71819	106877	18329	226924	114209	49931	367	13	62404	38795	8074	15160	15561	0.29	0.0115	246.684
GTATAT_ATGGTAGG	580816	73855	149228	22809	334924	148640	65307	1694	36	119247	86001	10161	44809	31031	0.23	0.0252	242.314
GTATAT_ATTGATGA	16393	1632	4346	695	9720	3965	2118	32	0	3605	3476	330	1757	1389	0.3	0.001	243.059
GTATAT_ATTGGACC	1174536	115724	296008	45289	717515	308305	176191	2503	100	230416	142810	18065	70755	53990	0.3	0.0411	255.984
GTATAT_GAAACGCC	859998	120813	224011	34036	481138	211221	98743	1793	58	169323	144359	13651	72547	58161	0.25	0.0415	243.114
GTATAT_GAAAGTCT	133860	12766	31627	4260	85207	36720	18035	252	12	30188	19733	3177	7451	9105	0.26	0.0057	244.692
GTATAT_GGACAAGA	1487249	222767	383661	61540	819281	379450	161073	3460	75	275223	188929	10003	95977	82949	0.23	0.0537	234.101
GTATAT_GGCACTAC	72598	10010	16424	3206	42958	21443	12580	11	3	8921	7862	1117	5304	1441	0.42	0.0024	257.003
GTATAT_GTAACCAT	15273	3177	3817	829	7450	4107	1175	68	0	2100	1799	341	628	830	0.19	0.0005	217.235
GTATAT_GTAAGCTG	114964	11672	24070	3442	75780	36379	24553	25	0	14823	10687	770	8959	958	0.48	0.0032	272.238
GTATAT_GTTCTCGG	12272	1347	3256	519	7150	2996	1588	38	0	2528	2388	260	1165	963	0.29	0.0007	257.278
GTATAT_TACCTATC	11662	1121	3223	608	6710	2761	1499	27	1	2422	2332	267	1178	887	0.3	0.0007	266.295
GTATAT_TACGGGCG	398677	37596	101212	15509	244360	107198	54235	987	15	81925	49835	6403	23996	19436	0.26	0.0148	250.244
GTATAT_TACTCCCG	12113	1952	3063	465	6633	3131	1325	34	0	2143	1752	281	767	704	0.23	0.0005	225.769
GTATAT_TAGGTTAT	14752	1519	3951	644	8638	3517	1949	24	0	3148	2981	299	1483	1199	0.28	0.0009	246.549
GTATAT_TAGTTGTG	1934834	221925	505920	78447	1128542	490741	262551	3303	127	371820	205347	14477	100156	90714	0.28	0.0582	249.089
GTATAT_TATGCTTT	25107	3435	6472	1119	14081	6627	2634	45	1	4774	3885	491	1754	1640	0.22	0.0012	241.419
GTATAT_TCCAAACG	12887	1219	3437	565	7666	3189	1665	27	2	2783	2690	290	1392	1008	0.28	0.0008	249.797
GTATAT_TCGTATCC	17100	1700	4698	815	9887	4087	2148	58	0	3594	3345	346	1673	1326	0.29	0.001	265.368
GTATAT_TCTTACAA	432169	56300	102741	17986	255142	122352	71276	84	10	61420	37098	6519	20371	10208	0.38	0.011	262.951
GTATAT_TGGACTTG	14456	1454	3823	589	8590	3559	1890	31	1	3109	2965	338	1483	1144	0.29	0.0009	239.242
GTATAT_TGGGTGGG	12446	1216	3377	500	7353	3014	1682	21	0	2636	2570	264	1322	984	0.29	0.0008	254.683
GTATAT_TGTCCAAT	11724	1083	3262	564	6815	2867	1523	20	0	2405	2352	283	1147	922	0.3	0.0007	241.889
GTATAT_TTGTACGG	42179	5586	9421	1614	25558	11552	7650	36	3	6317	4571	422	3356	793	0.41	0.0014	257.489
GTATAT_TTGTAGAA	445271	56389	118684	19851	250347	106718	57698	672	29	85230	69353	3753	35369	30231	0.27	0.0204	249.025
GTATAT_TTTCTCAC	15341	1341	4152	700	9148	3675	2043	23	3	3404	3302	323	1684	1295	0.28	0.001	255.722
GTCCGT_AATCGCAT	488559	64396	126096	20001	278066	126401	53184	1158	20	97303	58825	7404	28553	22868	0.23	0.0174	239.878
GTCCGT_ACCAATAA	44932	5745	10006	1647	27534	13018	7041	67	1	7407	4761	558	2680	1523	0.35	0.0014	251.748
GTCCGT_ACCAGCCT	16794	1670	4481	717	9926	4184	2139	39	2	3562	3413	332	1778	1303	0.26	0.001	261.729
GTCCGT_ACTAGTCA	13995	1105	3654	627	8609	3401	2041	27	1	3139	3066	295	1605	1166	0.29	0.0009	258.14
GTCCGT_AGCATATG	35023	4289	6746	1180	22808	11771	6941	4	0	4092	3166	278	2486	402	0.47	0.0009	237.984
GTCCGT_AGCCGTTT	14211	1435	3627	682	8467	3538	1893	32	1	3003	2885	278	1515	1092	0.28	0.0009	270.115
GTCCGT_ATGAGTTT	3547272	417607	879540	137487	2112638	928575	468963	7798	265	707037	431568	38932	228062	164574	0.25	0.1148	251.968
GTCCGT_ATTGATGA	39342	3872	9764	1338	24368	10746	4939	101	1	8581	6103	499	2581	3023	0.25	0.0018	257.751
GTCCGT_ATTGGACC	3634179	453760	962217	143567	2074635	907955	413164	9611	199	743706	451479	18083	221756	211640	0.24	0.1198	246.247
GTCCGT_ATTGTGTC	15871	2635	3779	681	8776	4384	1592	62	0	2738	2021	336	867	818	0.23	0.0006	231.047
GTCCGT_GAAAGTCT	15135	1272	4019	646	9198	3770	2056	34	1	3337	3263	337	1700	1226	0.27	0.001	255.896
GTCCGT_GCGTGCTC	111255	15327	28205	4140	63583	28242	12406	275	6	22654	19452	2527	10276	6649	0.23	0.0058	239.142
GTCCGT_GCGTTTGC	36933	4940	9550	1389	21054	9813	4446	74	6	6715	6484	387	3404	2693	0.25	0.0019	232.056
GTCCGT_GCTTTCGT	301715	34584	80061	11202	175868	81822	36940	796	20	56290	46094	5208	23373	17513	0.25	0.0137	236.141
GTCCGT_GTTCTCGG	285710	63222	73662	15335	133491	72564	23937	374	8	36608	31242	4308	15166	11768	0.24	0.0093	201.969
GTCCGT_TACGGGCG	78326	21951	19333	4660	32382	17215	5314	105	1	9747	8431	1260	3988	3183	0.23	0.0025	210.097
GTCCGT_TAGGTTAT	16422	1610	4315	699	9798	4074	2161	45	0	3518	3289	305	1734	1250	0.27	0.001	250.451
GTCCGT_TAGTTGTG	12266	1627	3079	554	7006	3314	1463	46	0	2183	1908	213	913	782	0.25	0.0006	240.149
GTCCGT_TATGCTTT	1764638	222900	459113	71000	1011625	441613	213715	3990	110	352197	199904	21226	103964	74714	0.26	0.0569	243.009
GTCCGT_TCGTATCC	14617	1275	3892	639	8811	3506	2076	31	2	3196	3078	284	1608	1186	0.29	0.0009	254.557
GTCCGT_TCTTACAA	132778	14988	27549	3910	86331	39252	23706	190	7	23176	14432	1997	8596	3839	0.34	0.0043	248.184
GTCCGT_TGACGTCG	72609	15285	15684	2512	39128	23555	10694	10	0	4869	3649	584	2406	659	0.45	0.0011	225.756
GTCCGT_TGGACTTG	25556	4359	6640	1236	13321	6866	2404	60	2	3989	3209	563	1462	1184	0.23	0.001	214.569
GTCCGT_TGGGTGGG	135305	16489	31269	4662	82885	40131	24218	118	1	18417	12472	1503	8447	2522	0.4	0.0037	242.634
GTCCGT_TGTCCAAT	1135899	151510	276209	43831	664349	301806	138571	2248	81	221643	138126	17498	67044	53584	0.26	0.0396	231.906
GTCCGT_TTTCTCAC	921717	170510	228957	37270	484980	263336	96405	1158	25	124056	77752	12227	37869	27656	0.29	0.0228	199.61
GTCTCA_AATCGCAT	482262	65580	124890	18700	273092	121269	52134	1243	31	98415	58799	7939	28764	22096	0.23	0.0174	243.884
GTCTCA_ACCAGCCT	15545	2388	4049	689	8419	3915	1521	53	0	2930	2470	423	1104	943	0.21	0.0007	258.059
GTCTCA_AGCATATG	385109	59255	94332	14728	216794	102066	41769	906	16	72037	47449	6169	24570	16710	0.23	0.0141	242.156
GTCTCA_ATAAAGGC	918234	160369	239032	36994	481839	238766	93253	1093	26	148701	86165	18629	30638	36898	0.26	0.0252	239.389
GTCTCA_ATAACATC	587567	99599	153912	23438	310618	161459	57751	913	18	90477	57957	6242	27219	24496	0.24	0.0171	207.875
GTCTCA_ATACATAC	39574	5983	9506	1714	22371	11615	3929	79	2	6746	5307	335	1609	3363	0.21	0.0016	231.646
GTCTCA_ATATTCTG	16526	2744	4177	789	8816	4672	1438	49	0	2657	2061	337	791	933	0.19	0.0006	242.612
GTCTCA_ATCAACTT	15649	2152	4149	831	8517	4193	1456	38	0	2830	2106	511	825	770	0.21	0.0006	240.801
GTCTCA_GAAAGTCT	12424	2112	3202	510	6600	2862	1301	29	0	2408	2190	321	974	895	0.23	0.0007	235.296
GTCTCA_GACTTGTT	492411	66650	132594	19102	274065	124997	51407	1254	21	96386	61595	9065	30072	22458	0.21	0.0182	242.939
GTCTCA_GAGTTCGG	258770	33566	67169	10871	147164	66075	30174	518	15	50382	37731	5185	18753	13793	0.24	0.0112	246.016
GTCTCA_GCGTTTGC	17199	2549	4431	623	9596	4545	1794	32	1	3224	3097	330	1657	1110	0.22	0.0009	230.559
GTCTCA_GGAGCGAT	390551	57875	103400	16865	212411	98818	40666	837	22	72068	56370	6423	29744	20203	0.24	0.0167	227.503
GTCTCA_GGTAGCCT	22866	3660	5720	900	12586	6273	1261	50	0	5002	4387	2568	519	1300	0.14	0.0013	238.996
GTCTCA_TACGGGCG	407153	40147	105586	14332	247088	108825	54333	1098	27	82805	50751	6346	27009	17396	0.25	0.015	247.321
GTCTCA_TAGGTTAT	818818	95528	220132	31691	471467	207025	93918	1970	33	168521	86170	11502	43121	31547	0.23	0.0253	245.934
GTCTCA_TATGCTTT	14848	2153	3930	687	8078	3893	1426	48	0	2711	2142	332	938	872	0.2	0.0006	227.614
GTCTCA_TCGTATCC	38671	5092	8230	1305	24044	11409	5963	79	1	6592	4452	603	2501	1348	0.35	0.0013	261.339
GTCTCA_TGCTCCAC	13791	2042	3660	640	7449	3709	1202	46	1	2491	1888	414	598	876	0.2	0.0006	231.854
GTCTCA_TTAGGTGT	13260	2344	3348	507	7061	3668	1223	81	0	2089	1384	240	563	581	0.23	0.0004	235.438
GTCTCA_TTGTTGGC	1760995	234548	457525	69622	999300	442621	203096	3273	88	350222	230172	20379	105899	103894	0.24	0.0648	245.093
GTGGTG_AAGGATGA	1514221	147862	395248	56209	914902	389639	198876	4661	146	321580	197565	22210	112222	63133	0.25	0.0561	249.169
GTGGTG_ACCAATAA	384101	44835	103146	15538	220582	94166	44644	955	33	80784	49089	6177	25319	17593	0.23	0.0146	248.424
GTGGTG_ACCAGCCT	409232	51209	107403	18364	232256	103869	45153	973	21	82240	52087	6651	26319	19117	0.23	0.0154	244.601
GTGGTG_ATAAAGGC	324555	43144	85312	13180	182919	83023	38365	540	14	60977	37435	6225	18348	12862	0.25	0.0111	243.361
GTGGTG_ATACATAC	142223	14194	36576	5626	85827	39536	18764	224	9	27294	21446	4367	9433	7646	0.25	0.0064	240.549
GTGGTG_ATCAACTT	2227540	272590	547925	95901	1311124	601604	326677	2265	126	380452	220181	33753	111060	75368	0.33	0.0621	257.042
GTGGTG_GAACTTCG	326649	47898	85703	14223	178825	84100	34086	342	7	60290	46605	9334	17517	19754	0.24	0.0138	245.221
GTGGTG_GTAGGTAA	229726	29450	62331	10200	127745	57558	25589	335	11	44252	31268	5362	13907	11999	0.23	0.0093	248.378
GTGGTG_TATCAATG	458458	62290	115203	18793	262172	128945	63853	208	13	69153	38870	7989	16317	14564	0.33	0.0115	255.316
GTGGTG_TGACGTCG	806353	103759	211389	33019	458186	207757	88561	1855	52	159961	98339	13417	43171	41751	0.24	0.0286	246.68
GTGGTG_TGCTCGGA	1098247	104339	279561	40976	673371	301129	149034	3143	70	219995	152865	5094	81984	65787	0.25	0.044	258.335
GTGGTG_TGTAACGT	86094	7979	38920	3414	35781	15932	6838	125	6	12880	7535	927	2673	3935	0.23	0.0022	253.198
GTGGTG_TTAGGTGT	18772	3036	4922	867	9947	5209	1678	77	0	2983	1834	343	701	790	0.19	0.0005	231.61
GTTAAC_AAATCTAA	14576	1274	3928	671	8703	3487	1974	25	0	3217	3084	258	1622	1204	0.28	0.0009	257.19
GTTAAC_AACTCGTA	721821	93951	185748	28765	413357	192324	81853	1681	43	137456	89608	10215	42838	36555	0.23	0.0262	242.946
GTTAAC_AAGGATGA	13568	1185	3651	578	8154	3296	1832	28	0	2998	2899	217	1502	1180	0.28	0.0009	259.131
GTTAAC_AATCGCAT	16760	2337	4318	800	9305	4242	1797	80	1	3185	2753	343	1235	1175	0.22	0.0008	256.594
GTTAAC_ACAGCTAG	26209	2344	6233	898	16734	7238	3122	55	2	6317	5222	1065	2159	1998	0.23	0.0016	253.342
GTTAAC_ACCAATAA	18983	2106	4950	889	11038	4863	2136	47	2	3990	3349	350	1623	1376	0.22	0.001	253.388
GTTAAC_ACCAGCCT	41948	5518	10711	1755	23964	11424	4531	114	0	7895	6287	786	2813	2688	0.22	0.0019	243.964
GTTAAC_ACGCAGCT	24138	2701	4825	645	15967	7265	4810	13	0	3879	3535	305	2689	541	0.4	0.0011	264.207
GTTAAC_ACGTCGTC	937143	138006	244558	34646	519933	238130	99823	2060	43	179877	133309	5543	64311	63455	0.23	0.0386	237.341
GTTAAC_ACTAGTCA	17538	1344	4807	730	10657	4303	2340	40	0	3974	3891	354	1983	1554	0.27	0.0012	273.076
GTTAAC_AGCCGTTT	13801	1265	3738	641	8157	3504	1808	38	1	2806	2720	269	1338	1113	0.28	0.0008	251.208
GTTAAC_AGCGGGCA	106090	14769	27647	4587	59087	28238	12320	83	3	18443	14573	2925	5980	5668	0.26	0.0043	256.173
GTTAAC_AGTGAAGT	14088	1801	4061	772	7454	3593	1189	42	1	2629	2253	517	853	883	0.22	0.0007	251.922
GTTAAC_ATATTCTG	2235290	242914	571552	88791	1332033	595579	264714	5251	163	466326	293889	42140	136298	115451	0.22	0.0814	254.787
GTTAAC_ATCAACTT	14188	1307	3784	613	8484	3516	1895	28	1	3044	2908	278	1465	1165	0.27	0.0009	260.634
GTTAAC_ATGAGTTT	19545	1633	5270	881	11761	4869	2575	42	0	4275	4184	355	2160	1669	0.28	0.0013	259.395
GTTAAC_ATGGTAGG	13829	1860	3587	615	7767	3724	1446	47	0	2550	2210	283	980	947	0.24	0.0007	247.596
GTTAAC_ATTGATGA	20201	1642	5418	854	12287	4958	2731	53	3	4542	4376	376	2272	1728	0.28	0.0013	257.09
GTTAAC_ATTGGACC	20750	1611	5667	892	12580	5209	2782	51	1	4537	4491	389	2253	1849	0.28	0.0013	253.51
GTTAAC_GAAAGTCT	19192	1556	5090	835	11711	4742	2637	43	4	4285	4155	362	2172	1621	0.28	0.0012	248.939
GTTAAC_GCGCTACA	242756	30391	63220	9723	139422	60674	27532	629	14	50573	37953	4459	19172	14322	0.23	0.0113	245.763
GTTAAC_GCTGTGAC	403794	49682	106876	17478	229758	106461	46706	971	27	75593	70159	3233	35924	31002	0.23	0.0206	252.671
GTTAAC_GGACCAAC	356935	51216	91724	14934	199061	93383	40934	711	21	64012	57982	6367	29173	22442	0.24	0.0171	237.533
GTTAAC_GGCACTAC	59172	8296	14889	2623	33364	15967	6827	118	2	10450	9488	1026	5055	3407	0.24	0.0028	251.31
GTTAAC_GTAGGTAA	23916	4002	6268	1218	12428	6395	2057	147	0	3829	2999	551	1154	1294	0.19	0.0009	243.693
GTTAAC_GTTCTCGG	43810	5481	10030	1547	26752	13113	7473	22	1	6143	4888	669	3009	1210	0.4	0.0015	261.052
GTTAAC_TACAGACT	1007615	115120	271313	42812	578370	252143	117038	2649	58	206482	116024	14731	59692	41601	0.23	0.0337	251.107
GTTAAC_TACCGCAG	13533	1365	3713	572	7883	3228	1790	40	1	2824	2758	262	1386	1110	0.27	0.0008	252.641
GTTAAC_TACCTATC	15733	1310	4260	761	9402	3785	2089	34	0	3494	3410	303	1725	1382	0.26	0.001	262.509
GTTAAC_TAGGTTAT	39528	5457	10411	2043	21617	10395	3945	194	1	7082	5559	865	2444	2250	0.21	0.0017	259.818
GTTAAC_TAGTTGTG	12978	1272	3493	556	7657	3327	1636	31	0	2663	2502	259	1208	1035	0.26	0.0007	262.573
GTTAAC_TATCAATG	13703	1290	3621	596	8196	3327	1872	28	0	2969	2841	242	1441	1158	0.27	0.0008	255.165
GTTAAC_TATGCTTT	17017	1508	4525	723	10261	4241	2205	53	1	3761	3624	317	1866	1441	0.27	0.0011	274.871
GTTAAC_TCCAAACG	15183	1422	4069	681	9011	3811	1944	35	2	3219	3112	284	1527	1301	0.26	0.0009	252.664
GTTAAC_TCGTATCC	18075	1409	4933	830	10903	4347	2411	43	1	4101	4017	332	2118	1567	0.27	0.0012	264.243
GTTAAC_TGACCGTT	288834	66106	70744	12916	139068	78545	30580	63	3	29877	20806	4975	7208	8623	0.34	0.0062	227.169
GTTAAC_TGACGTCG	536407	124127	135218	19515	257547	128936	44737	903	17	82954	53774	5161	24759	23854	0.22	0.0159	212.867
GTTAAC_TGCTCGGA	1232979	160582	315763	48446	708188	326771	154771	1995	77	224574	155150	11528	71862	71760	0.27	0.0445	245.515
GTTAAC_TGGACTTG	18705	2919	4808	722	10256	4304	2160	32	3	3757	3626	338	1861	1427	0.28	0.0011	244.912
GTTAAC_TGGAGCCG	14352	1150	3818	623	8761	3602	1867	38	2	3252	3070	331	1539	1200	0.26	0.0009	255.637
GTTAAC_TGGGTGGG	253244	34886	67510	10805	140043	65778	26445	710	9	47101	32493	8359	13804	10330	0.23	0.0096	243.089
GTTAAC_TGTCCAAT	17728	1617	4685	788	10638	4435	2341	49	0	3813	3550	330	1775	1445	0.26	0.0011	254.78
GTTAAC_TTTCTCAC	25218	3709	6624	1067	13818	6327	2710	172	1	4608	4168	520	2011	1637	0.24	0.0012	234.139
TAACCT_AAAGGGCT	600074	83602	159199	23055	334218	157724	70075	1136	34	105249	59398	2454	28246	28698	0.27	0.0175	231.416
TAACCT_AAGGATGA	149353	21218	40693	6776	80666	35704	14088	233	10	30631	20637	4581	7024	9032	0.22	0.0061	249.297
TAACCT_ACCAGCCT	12529	1266	3363	621	7279	3097	1573	32	0	2577	2500	283	1260	957	0.29	0.0007	250.605
TAACCT_ACGGAGGC	123962	19601	30203	5031	69127	34258	17051	49	8	17761	15204	2865	7229	5110	0.34	0.0045	253.377
TAACCT_ACTAGTCA	12537	1832	3179	533	6993	2948	1532	24	1	2488	2404	269	1229	906	0.29	0.0007	246.264
TAACCT_ACTGCATC	770547	101226	205084	29762	434475	188035	84449	2075	41	159875	109823	10633	55898	43292	0.24	0.0319	242.062
TAACCT_ATACATAC	477482	64607	122484	18136	272255	124345	55194	1009	25	91682	67174	3081	32680	31413	0.25	0.0197	238.623
TAACCT_ATCAACTT	190451	21908	38748	6607	123188	54824	37434	71	20	30839	17872	1974	12637	3261	0.42	0.0053	270.125
TAACCT_ATGAGTTT	13150	1403	3478	555	7714	3187	1715	30	1	2781	2709	303	1393	1013	0.27	0.0008	260.934
TAACCT_ATTGATGA	12263	1248	3226	594	7195	3008	1610	20	1	2556	2494	286	1275	933	0.28	0.0007	268.686
TAACCT_ATTGGACC	15752	1477	4214	669	9392	3962	2108	32	1	3289	3235	324	1670	1241	0.27	0.001	258.782
TAACCT_GAAAGTCT	1913303	200610	476198	68266	1168229	484545	269197	4848	145	409494	253962	23718	145495	84749	0.28	0.0708	256.623
TAACCT_GAACTTCG	69223	8183	17830	3160	40050	18393	8353	128	4	13172	11179	2058	5075	4046	0.24	0.0033	243.718
TAACCT_GCTATAGC	14426	1679	3360	647	8740	4073	2154	10	0	2503	2420	394	1384	642	0.3	0.0007	274.077
TAACCT_GCTCGACC	870889	113311	219373	32284	505921	228847	107009	1879	58	168128	140688	12637	71512	56539	0.25	0.0405	249.52
TAACCT_GGAGCGAT	399195	46236	94552	14525	243882	104485	57545	620	48	81184	61685	8896	31294	21495	0.28	0.0181	253.066
TAACCT_GGCTGCAG	20706	2634	4052	534	13486	6301	4098	6	0	3081	2443	208	1878	357	0.43	0.0007	243.698
TAACCT_TACTCCCG	13628	2188	2902	430	8108	4010	2073	18	0	2007	1489	176	883	430	0.38	0.0004	237.493
TAACCT_TAGGTTAT	12345	1451	3331	630	6933	2896	1547	22	0	2468	2394	240	1237	917	0.29	0.0007	263.353
TAACCT_TCCTTGCC	1452529	163009	403220	60039	826261	338685	170507	3443	92	313534	212644	12082	99327	101235	0.26	0.0601	244.739
TAACCT_TCTTACAA	923592	113415	248532	37215	524430	224846	96124	2329	40	201091	131028	17386	62710	50932	0.22	0.0379	247.873
TAACCT_TGGACTTG	264186	31807	70247	10804	151328	66594	28714	846	18	55156	36032	4235	18607	13190	0.23	0.0107	243.643
TAACCT_TGTCCAAT	357923	36715	96895	15049	209264	91640	41821	890	20	74893	50228	7578	23077	19573	0.24	0.0149	252.227
TAACCT_TTGTAGAA	134251	14873	36195	5375	77808	33285	15417	380	8	28718	24099	2918	12629	8552	0.23	0.0072	253.315
TAACCT_TTTCTCAC	738159	79613	190728	29363	438455	186694	101301	1408	48	149004	92564	8128	45215	39221	0.28	0.027	251.489
TAACTC_AATCGCAT	2445821	345935	599874	99156	1400856	644767	321474	3589	192	430834	270160	24836	139169	106155	0.29	0.075	253.537
TAACTC_AGCATATG	179897	22598	45969	6539	104791	45230	20532	424	12	38593	26736	3368	13950	9418	0.24	0.008	240.239
TAACTC_ATCAACTT	48852	7546	13497	2186	25623	12030	4224	180	0	9189	5931	1060	1767	3104	0.19	0.0018	251.81
TAACTC_ATTGATGA	460700	44971	107233	17531	290965	127055	72610	775	32	90493	53220	6079	29774	17367	0.32	0.0157	257.267
TAACTC_ATTGGACC	16603	2834	3973	775	9021	4472	1613	66	2	2868	2407	327	1083	997	0.23	0.0007	233.871
TAACTC_ATTGTGTC	762561	86672	198668	29618	447603	189095	104327	1423	50	152708	102957	5020	53960	43977	0.29	0.03	251.149
TAACTC_GAAAGTCT	45083	8368	9197	1630	25888	11670	6347	158	1	7712	5214	627	3079	1508	0.31	0.0016	251.919
TAACTC_GAGTTCGG	120495	9615	32160	4345	74375	31612	16367	370	10	26016	20174	1771	10935	7468	0.25	0.006	254.867
TAACTC_GTAACCAT	95986	10062	19935	3835	62154	27463	18742	27	2	15920	11975	1587	8255	2133	0.43	0.0036	276.355
TAACTC_GTAAGCTG	21981	5604	5180	708	10489	5761	2163	29	1	2535	1936	257	983	696	0.29	0.0006	223.348
TAACTC_GTAGGTAA	104405	15642	26783	4356	57624	27512	12848	62	6	17196	13143	2791	5363	4989	0.3	0.0039	253.202
TAACTC_TACCTATC	1339857	174015	351787	58645	755410	330301	148806	3652	75	272576	172532	21163	87756	63613	0.23	0.0494	245.283
TAACTC_TAGGTTAT	1206874	140435	320312	51082	695045	296858	153952	2198	94	241943	135325	4696	64126	66503	0.27	0.0391	254.186
TAACTC_TGGGTGGG	1684771	168374	420899	60282	1035216	452621	226773	4135	149	351538	237526	21490	125259	90777	0.26	0.0666	249.925
TAACTC_TTAGGTGT	13221	2649	3134	663	6775	3414	1205	54	2	2100	1376	240	551	585	0.21	0.0004	237.345
TAACTC_TTTCTCAC	212744	24462	54720	8356	125206	53579	25093	568	12	45954	29596	4099	15181	10316	0.24	0.0088	248.112
TAATAG_AGCATATG	465631	50770	123865	20534	270462	121530	50141	961	15	97815	69463	6065	24997	38401	0.22	0.0204	259.21
TAATAG_AGCCGTTT	204428	23144	55442	7928	117914	49747	23465	502	16	44184	28732	3937	14920	9875	0.23	0.0086	243.535
TAATAG_ATTGGACC	94676	10606	26050	4235	53785	23310	10579	159	8	19729	13205	2353	5578	5274	0.24	0.0039	250.526
TAATAG_GGACAAGA	522037	57971	128179	18792	317095	130149	70933	1146	78	114789	77994	8758	39566	29670	0.27	0.0228	250.026
TAATAG_GGAGCGAT	277562	28526	69186	11601	168249	73949	38235	508	17	55540	42221	5704	22636	13881	0.29	0.0125	257.606
TAATAG_GGCTGCAG	29628	1856	5452	675	21645	8880	7240	5	1	5519	3975	239	3449	287	0.46	0.0012	277.243
TAATAG_GTAGGTAA	112411	15532	27625	4816	64438	30613	14868	47	7	18903	12854	2903	5076	4875	0.32	0.0038	254.588
TAATAG_TACCGCAG	207865	20036	57998	8721	121110	50979	23480	497	6	46148	33384	4692	14414	14278	0.23	0.0099	256.175
TAATAG_TCCTTGCC	202193	25096	52337	8534	116226	50079	23175	500	16	42456	29907	3329	15168	11410	0.24	0.0089	246.308
TAATAG_TCTTACAA	16180	1355	4536	803	9486	4366	1226	31	0	3863	2891	1636	477	778	0.17	0.0009	265.891
TAATAG_TGCCTCGG	147446	15672	41304	6334	84136	35225	16711	322	4	31874	21585	2963	10158	8464	0.23	0.0064	250.227
TAATAG_TGTAACGT	235322	22963	62297	9488	140574	59767	31088	687	14	49018	27954	3558	13532	10864	0.25	0.0083	257.191
TAATAG_TGTCCAAT	456812	45279	115720	18406	277407	116927	62406	1110	46	96918	63304	5907	33169	24228	0.27	0.0186	257.129
TAATAG_TTAGGTGT	659178	82334	160904	25315	390625	179904	89677	1135	32	119877	61195	10138	28642	22415	0.3	0.018	259.875
TACACA_ACTAGTCA	259302	30548	69370	10087	149297	63916	29894	695	21	54771	35200	4250	18153	12797	0.23	0.0105	250.125
TACACA_AGCCGTTT	116798	8530	22914	4573	80781	32720	27070	28	2	20961	12917	827	10898	1192	0.47	0.0039	285.756
TACACA_ATGAGTTT	2544383	281340	660890	97880	1504273	658776	319699	5805	168	519825	334516	19405	166541	148570	0.25	0.0913	246.968
TACACA_ATTGTGTC	266825	34104	66252	10378	156091	69859	32120	693	8	53411	35933	3928	19290	12715	0.23	0.0107	247.829
TACACA_GAACTTCG	132084	16633	34983	4983	75485	33584	14905	372	2	26622	21134	2593	11445	7096	0.23	0.0063	242.743
TACACA_GATGGTTG	182857	20416	49405	7383	105653	45806	22301	457	8	37081	28345	3497	14350	10498	0.24	0.0084	245.81
TACACA_TACAGACT	348836	43507	91435	14326	199568	87888	38130	952	17	72581	42322	5119	20670	16533	0.23	0.0126	239.769
TACACA_TACGGGCG	746529	83148	186359	26679	450343	197116	98602	2151	57	152417	95955	13917	52832	29206	0.25	0.028	247.151
TACACA_TGACCGTT	545241	91528	139192	22827	291694	145411	58364	514	14	87391	55461	11683	21386	22392	0.28	0.0164	225.905
TACACA_TGACGTCG	352978	48909	88645	13584	201840	90665	39817	887	19	70452	44772	5186	23394	16192	0.23	0.0133	240.339
TACACA_TGGACTTG	12508	1876	3195	570	6867	3257	1320	28	0	2262	1951	260	882	809	0.24	0.0006	221.368
TACACA_TGGAGCCG	1167477	148250	301516	42404	675307	300651	129089	2984	77	242506	157644	12906	75135	69603	0.23	0.0452	240.189
TACACA_TGGGTGGG	611882	75078	160403	25705	350696	156899	71356	1472	41	120928	81618	8044	42172	31402	0.24	0.024	245.621
TACACA_TGTCCAAT	725627	93799	192557	27975	411296	188753	81773	1682	36	139052	93069	10601	46679	35789	0.24	0.0272	236.207
TACACA_TTAGGTGT	292238	65537	69460	11942	145299	80953	31747	82	1	32516	19715	4601	7233	7881	0.33	0.0059	212.753
TACACA_TTCACGAA	229566	31145	61393	9087	127941	57944	25241	613	18	44125	34522	4195	17568	12759	0.23	0.0102	234.789
TACACA_TTGTACGG	448545	71444	116132	19018	241951	114034	49113	516	8	78280	53032	10505	20796	21731	0.26	0.0157	234.335
TACCGA_ACGTCGTC	747171	80466	191557	29251	445897	188701	103561	1416	30	152189	110507	12962	59710	37835	0.3	0.0321	251.8
TACCGA_GCGCTACA	102257	12164	26671	4070	59352	25100	13100	155	6	20991	16456	2724	7815	5917	0.26	0.0049	253.228
TACCGA_GGAGCGAT	1145652	116649	293851	43761	691391	295806	157229	2152	52	236152	186082	20078	94778	71226	0.28	0.0528	251.654
TACCGA_GGTCCTAA	294657	32580	76214	12017	173846	73981	35346	751	12	63756	46530	5940	22992	17598	0.23	0.0138	252.147
TACCGA_TACCGCAG	195110	25058	53012	13831	103209	53067	17477	354	1	32310	26168	12036	6574	7558	0.21	0.0077	267.001
TACCGA_TACTCCCG	115628	24125	29626	4861	57016	31348	9796	153	1	15718	12066	1842	5761	4463	0.24	0.0036	198.001
TACCGA_TAGGTTAT	1601016	160508	435868	67382	937258	394256	184937	4819	86	353160	211770	13226	105534	93010	0.23	0.0599	253.509
TACCGA_TAGTTGTG	33806	4263	9620	2635	17288	8833	2271	113	0	6071	4459	2234	1050	1175	0.16	0.0013	281.015
TACCGA_TGGGTGGG	21759	1906	4364	659	14830	6517	4357	25	2	3929	3078	336	2071	671	0.4	0.0009	259.201
TACCGA_TGTAACGT	15332	1857	4368	1018	8089	3569	1685	28	1	2806	2217	231	943	1043	0.25	0.0007	280.195
TACCGA_TTGTAGAA	288248	41191	74036	12469	160552	71160	31794	654	11	56933	48145	6947	22761	18437	0.22	0.0142	254.043
TACCGA_TTTCTCAC	159971	16425	44347	6851	92348	40050	18120	317	12	33849	22884	3733	9969	9182	0.23	0.0068	255.04
TAGAGG_AAGGATGA	138486	17463	32631	6410	81982	40323	20783	49	1	20826	13213	2942	5917	4354	0.36	0.0039	261.369
TAGAGG_ACAGAGCA	14393	836	4055	560	8942	3669	1958	42	2	3271	2590	273	1388	929	0.25	0.0008	254.152
TAGAGG_ACAGCTAG	1205711	120564	309000	49471	726676	302881	159640	2725	98	261332	190903	18947	100001	71955	0.26	0.0541	257.464
TAGAGG_ACTAGTCA	41901	3573	10833	1795	25700	11772	3826	63	3	10036	7221	3669	1529	2023	0.17	0.0022	267.784
TAGAGG_ATACATAC	22395	2902	6275	1023	12195	5637	2260	45	3	4250	3803	717	1652	1434	0.22	0.0011	235.995
TAGAGG_ATATTCTG	1299468	123676	334495	51644	789653	343219	176528	2969	107	266830	178692	11056	90661	76975	0.26	0.0509	259.204
TAGAGG_ATGGTAGG	107798	13265	24621	4815	65097	31362	17855	14	6	15860	11670	2021	6569	3080	0.39	0.0035	260.041
TAGAGG_GCATCACA	254006	21757	69100	10357	152792	62459	31312	713	18	58290	44630	1970	22481	20179	0.24	0.0132	260.812
TAGAGG_GCGTGCTC	69877	8712	18122	2763	40280	18093	7792	184	5	14206	12660	1560	6440	4660	0.23	0.0038	245.698
TAGAGG_GCTTTCGT	51819	6354	12845	2047	30573	13615	6127	126	1	10704	9119	1028	4765	3326	0.23	0.0027	260.552
TAGAGG_GGTAGCCT	199229	22987	52325	8577	115340	51406	23101	491	14	40328	35827	2407	18139	15281	0.23	0.0106	248.372
TAGAGG_GTAGGTAA	208222	23109	52883	8898	123332	55383	31156	193	8	36592	25416	4378	13132	7906	0.34	0.0076	268.05
TAGAGG_TACAGACT	139365	15772	37190	6395	80008	35468	17363	174	6	26997	16755	2787	7095	6873	0.28	0.005	247.387
TAGAGG_TATGCTTT	773266	83130	190840	28844	470452	202647	104705	1451	65	161584	101227	12642	50305	38280	0.29	0.0294	245.047
TAGGAC_ACGGAGGC	35846	5896	9503	1691	18756	9052	3103	41	0	6560	5736	1193	1999	2544	0.22	0.0017	245.307
TAGGAC_ATTGTGTC	134460	15038	34783	5511	79128	34250	15632	361	7	28878	20278	2166	10738	7374	0.24	0.0061	239.891
TAGGAC_GCGTGCTC	52742	6435	13186	1753	31368	13826	6381	182	4	10975	9855	922	6008	2925	0.25	0.0029	243.656
TAGGAC_GCTCGACC	161035	24315	38457	6760	91503	44740	20620	227	4	25912	22553	2898	12440	7215	0.29	0.0067	248.877
TAGGAC_GGCACTAC	73258	8721	18460	3103	42974	20463	8564	147	3	13797	12703	2880	5909	3914	0.26	0.0038	249.299
TAGGAC_GTAACCAT	62556	6462	14628	2735	38731	17697	11191	13	2	9828	7663	1330	4704	1629	0.39	0.0023	291.035
TAGGAC_TACGGGCG	452037	39737	120856	18757	272687	113610	55742	1331	24	101980	68215	2793	33995	31427	0.23	0.0201	254.695
TAGGAC_TGGACTTG	332448	35526	89598	13657	193667	84705	37279	839	31	70813	47707	5633	24320	17754	0.22	0.0141	247.182
TAGGAC_TGTAACGT	725587	96955	188173	34227	406232	184330	80314	1567	33	139988	89639	13469	43285	32885	0.23	0.0262	251.669
TAGGAC_TTCACGAA	77214	10840	20254	3136	42984	19674	7969	172	3	15166	12019	1704	5450	4865	0.21	0.0036	251.218
TAGGTA_AAATCTAA	16486	1936	3772	555	10223	4442	2716	29	1	3035	1918	239	1220	459	0.37	0.0006	253.955
TAGGTA_AGCATATG	189591	23038	52362	7816	106375	46892	19954	367	14	39148	27851	4704	12579	10568	0.23	0.0083	241.965
TAGGTA_AGCCGTTT	381769	42509	89689	15669	233902	106172	58619	453	21	68637	42973	5143	23622	14208	0.34	0.0127	256.037
TAGGTA_AGTGAAGT	474864	43308	127317	19510	284729	121163	57332	1251	26	104957	80262	6083	39961	34218	0.24	0.0235	254.914
TAGGTA_ATATTCTG	997279	101705	264291	41066	590217	251469	122496	2402	70	213780	144498	11189	71782	61527	0.25	0.0416	252.868
TAGGTA_GGACCAAC	42196	4345	10481	1576	25794	11327	6028	71	5	8363	7585	848	4063	2674	0.29	0.0023	243.051
TAGGTA_TACGGGCG	563597	49054	143198	22826	348519	142910	82668	999	55	121887	81470	7466	42156	31848	0.3	0.0238	258.72
TAGGTA_TATCAATG	116049	14066	31140	5345	65498	30744	13799	100	1	20854	12696	2668	4778	5250	0.28	0.0038	263.306
TAGGTA_TATGCTTT	315971	36441	86138	12558	180834	78504	34573	898	26	66833	42725	5100	21299	16326	0.23	0.0127	241.759
TAGGTA_TCTTACAA	124428	13083	32038	5199	74108	31495	14194	332	7	28080	19844	2964	9406	7474	0.22	0.0059	256.284
TAGGTA_TTAGGTGT	272980	29315	66737	11642	165286	79174	41228	66	9	44809	22787	5880	9083	7824	0.33	0.0068	258.658
TAGGTA_TTGTAGAA	196210	21145	50589	8208	116268	51628	23971	502	14	40153	33738	4130	17207	12401	0.24	0.01	254.257
TAGGTA_TTGTTGGC	95609	8765	25966	3684	57194	24055	12617	240	6	20276	14517	1416	7598	5503	0.26	0.0043	248.702
TATGCG_GCGCTACA	93632	14193	23500	3875	52064	24677	11664	88	7	15628	11919	2250	4848	4821	0.31	0.0036	251.734
TATGCG_GGACAAGA	14849	1686	2718	441	10004	4685	2851	5	0	2463	1773	255	1203	315	0.41	0.0005	263.848
TATGCG_GGCTGCAG	172095	19038	45956	7063	100038	41972	20131	476	7	37452	29268	3428	14923	10917	0.24	0.0087	256.133
TATGCG_GTAAGCTG	225627	30273	48359	8723	138272	65962	39775	49	13	32473	23953	3651	15313	4989	0.43	0.0071	270.463
TATGCG_GTAGCGGA	158366	19835	40215	5911	92405	39328	18318	500	11	34248	24910	2334	12923	9653	0.24	0.0074	247.916
TATGCG_GTGGACAT	219501	52317	56154	7939	103091	48557	18657	432	7	35438	22695	3084	11109	8502	0.23	0.0068	223.605
TATGCG_TACCGCAG	158320	18936	38365	7039	93980	44520	26570	45	5	22840	16087	2554	9646	3887	0.39	0.0048	263.238
TATGCG_TCTGCAGA	488848	50592	128551	20750	288955	120386	62668	1149	44	104708	93650	5046	48709	39895	0.25	0.0273	256.289
TATGCG_TGACGTCG	27632	2572	5462	827	18771	7972	6000	9	0	4790	3080	271	2305	504	0.46	0.0009	266.422
TATGCG_TGTCCAAT	2517172	239428	660986	99424	1517334	647774	319483	7118	162	542797	343839	26190	168844	148805	0.24	0.0937	255.213
TATGCG_TTGTTGGC	545018	62655	139655	21030	321678	133498	74842	1078	62	112198	76998	5629	42130	29239	0.28	0.0226	245.59
TATGCG_TTTCTCAC	188806	19197	48323	7488	113798	47819	24474	564	21	40920	25631	2716	13611	9304	0.26	0.0076	252.387
TATTTC_AAATCTAA	321540	34620	84697	13459	188764	88893	44263	108	5	55495	30128	6520	11406	12202	0.3	0.009	250.834
TATTTC_ACCAGCCT	12545	1438	3293	601	7213	3006	1606	35	0	2566	2472	277	1279	916	0.3	0.0007	264.762
TATTTC_ACGGAGGC	279976	37220	73438	12196	157122	69016	34520	549	18	53019	45846	5459	23310	17077	0.26	0.0136	253.18
TATTTC_GAAAGTCT	12622	2175	3036	528	6883	2911	1471	31	0	2470	2349	262	1211	876	0.28	0.0007	257.517
TATTTC_GCTTTCGT	659213	90367	166309	24495	378042	169464	74661	1608	38	132271	108839	8949	53594	46296	0.23	0.0316	248.283
TATTTC_GGACCAAC	36400	4419	9908	1517	20556	9169	3986	90	0	7311	6520	737	3216	2567	0.23	0.0019	254.874
TATTTC_GGAGCGAT	58690	7200	14943	2066	34481	14835	7475	123	3	12045	9509	1068	5458	2983	0.24	0.0028	246.846
TATTTC_GGCTGCAG	124519	17738	30601	4875	71305	34277	18738	35	9	18246	13530	2701	6769	4060	0.37	0.004	267.286
TATTTC_GTAAGCTG	1533115	183897	378658	52585	917975	390073	209325	3379	125	315073	230109	18370	124462	87277	0.28	0.0644	248.798
TATTTC_GTGGACAT	512307	123958	119340	15975	253034	120783	50411	823	35	80982	52031	5441	25820	20770	0.26	0.0153	215.663
TATTTC_TAGGTTAT	12466	1563	3321	548	7034	2910	1552	24	0	2548	2427	260	1227	940	0.29	0.0007	252.228
TATTTC_TATCAATG	478552	64887	118905	20902	273858	131205	66801	245	12	75595	43918	8048	20341	15529	0.33	0.013	267.79
TATTTC_TATGCTTT	35453	5428	9707	2591	17727	8946	2626	98	4	6053	4415	1503	1455	1457	0.19	0.0013	264.39
TATTTC_TCCAAACG	841563	94484	213211	32400	501468	214115	107319	2256	79	177699	103406	11367	54708	37331	0.24	0.0301	253.541
TATTTC_TCTGCAGA	98675	10768	25471	3834	58602	25412	12091	280	5	20814	18511	2260	9788	6463	0.23	0.0055	251.241
TATTTC_TGGACTTG	12389	1647	3171	621	6950	3047	1442	35	0	2426	2266	274	1120	872	0.25	0.0007	245.147
TATTTC_TGGGTGGG	213936	22690	43415	8062	139769	64171	42019	52	9	33518	21776	2814	15135	3827	0.42	0.0065	272.759
TATTTC_TTAGGTGT	1918094	219079	514097	74275	1110643	482020	224328	4357	114	399824	207921	30825	96856	80240	0.24	0.0588	250.06
TATTTC_TTGTAGAA	380367	46431	95735	14490	223711	96234	46746	801	44	79886	66047	6607	33940	25500	0.24	0.0194	246.46
TATTTC_TTTCTCAC	2457871	320479	598244	95804	1443344	617580	317540	4451	214	503559	311637	20961	158756	131920	0.27	0.0849	245.355
TGAAAC_ACCAATAA	440482	58205	114948	17876	249453	111259	50858	990	28	86318	51321	7981	23829	19511	0.25	0.0152	245.315
TGAAAC_ACGGAGGC	79064	11238	18176	3328	46322	22279	13071	55	6	10911	9151	1452	5610	2089	0.39	0.0027	271.859
TGAAAC_AGCCGTTT	512957	69511	121345	20486	301615	139857	74776	665	32	86285	58526	8351	32428	17747	0.34	0.0173	254.786
TGAAAC_AGGCAAAC	823198	103461	208179	29816	481742	212256	103802	1711	47	163926	123187	10460	61131	51596	0.27	0.0356	238.835
TGAAAC_AGTGAAGT	192181	20155	48119	6951	116956	50271	25751	571	14	40349	31006	2984	19358	8664	0.26	0.0092	247.786
TGAAAC_ATGAGTTT	1410479	161636	360171	58008	830664	363312	194770	2485	89	270008	183051	20406	97895	64750	0.3	0.052	253.999
TGAAAC_GAAAGTCT	286798	25145	75402	10421	175830	73311	39422	986	13	62098	40272	4262	22102	13908	0.25	0.012	262.14
TGAAAC_GGACAAGA	937877	117409	248654	37385	534429	229043	105862	2362	54	197108	136626	16322	68501	51803	0.23	0.0394	244.249
TGAAAC_GTTCTCGG	108402	13010	28096	3971	63325	28167	13782	311	7	21058	15889	1983	8240	5666	0.25	0.0047	240.649
TGAAAC_TACCGCAG	1003380	106366	256395	38986	601633	254620	135396	2496	81	209040	148506	11827	83081	53598	0.27	0.0427	249.339
TGAAAC_TACGGGCG	15535	1842	4663	604	8426	3842	2283	10	0	2291	1631	223	991	417	0.38	0.0005	281.224
TGAAAC_TAGTTGTG	202069	23038	55133	8107	115791	48780	23886	485	13	42627	27091	3097	13599	10395	0.24	0.0081	248.499
TGAAAC_TCCTTGCC	14349	2379	3603	715	7652	3798	1323	73	0	2458	1922	306	790	826	0.21	0.0006	239.368
TGAAAC_TCTTACAA	129175	18601	32923	5654	71997	34690	15422	59	3	21823	14722	3319	5299	6104	0.29	0.0044	253.587
TGAAAC_TGACGTCG	12890	2749	3323	756	6062	3126	1103	4	3	1826	1408	527	511	370	0.23	0.0004	248.442
TGAAAC_TGCCTCGG	22931	18011	1486	282	3152	1497	620	9	0	1026	878	146	394	338	0.28	0.0003	231.588
TGAAAC_TGGGTGGG	12992	7234	1636	269	3853	1747	809	11	1	1285	1205	130	619	456	0.27	0.0004	227.235
TGAAAC_TTGTACGG	686712	86374	180646	27335	392357	172756	81985	1315	41	136260	92336	3201	45888	43247	0.25	0.027	242.402
TGATGA_AAAGGGCT	244751	22624	54146	10348	157633	71426	47329	29	15	38834	21989	3277	14110	4602	0.41	0.0066	271.337
TGATGA_ACTAGTCA	32454	3055	7661	1051	20687	10314	5973	3	0	4397	2904	554	1760	590	0.4	0.0009	271.506
TGATGA_ACTGCATC	496386	69856	128204	20050	278276	121469	59930	1099	33	95745	70828	5702	38269	26857	0.27	0.0208	242.304
TGATGA_ATAAAGGC	20060	1920	5797	1092	11251	5182	2038	34	1	3996	2745	820	695	1230	0.22	0.0008	284.8
TGATGA_ATATTCTG	26213	4270	6203	1146	14594	7563	2258	83	0	4690	3241	790	1052	1399	0.19	0.001	231.484
TGATGA_ATTGGACC	919630	103509	237938	38203	539980	232582	119595	1908	75	185820	125544	13783	62886	48875	0.27	0.0363	252.509
TGATGA_GCATCACA	87101	9754	22224	3548	51575	22150	10268	229	7	18921	14130	1725	7294	5111	0.23	0.0042	251.02
TGATGA_GGTTTGTC	67304	9960	17233	2712	37399	17660	7998	97	4	11640	10563	1751	5007	3805	0.25	0.0032	250.576
TGATGA_TATCAATG	116605	11696	30183	4356	70370	31357	15300	295	9	23409	13780	958	6460	6362	0.25	0.0041	258.655
TGATGA_TCTTACAA	424247	53269	93636	18670	258672	121618	74304	71	16	62663	42839	7001	25929	9909	0.41	0.0127	275.186
TGATGA_TGCTCCAC	71973	8182	14489	2510	46792	20632	14479	22	3	11656	8179	859	6185	1135	0.44	0.0024	270.766
TGATGA_TGCTCGGA	235596	24774	61093	9388	140341	60216	29906	563	16	49640	36434	3185	18583	14666	0.25	0.0108	245.131
TGATGA_TGGACTTG	370973	41070	85038	15991	228874	106157	66100	228	15	56374	34964	5927	21931	7106	0.4	0.0104	270.146
TGATGA_TTAGGTGT	150387	14660	40701	8407	86619	37343	18751	298	9	30218	16069	2088	7045	6936	0.26	0.0048	268.645
TGATGA_TTGTAGAA	74277	9891	17025	3241	44120	21633	11935	18	1	10533	8634	1511	4765	2358	0.38	0.0026	266.983
TGCAGT_AATCGCAT	713011	94055	186182	28372	404402	190160	84514	1653	41	128034	81360	5096	41581	34683	0.25	0.0238	235.27
TGCAGT_ACCAATAA	423067	51168	111813	16708	243378	107762	52402	755	26	82433	43440	3675	21425	18340	0.27	0.0128	245.907
TGCAGT_ATTGATGA	338418	38416	86150	14484	199368	95506	49851	264	5	53742	29171	7023	12649	9499	0.34	0.0087	258.341
TGCAGT_GATGGTTG	32352	3525	8777	1468	18582	8401	3289	77	4	6811	5318	364	1808	3146	0.22	0.0016	260.744
TGCAGT_GCGTGCTC	146515	18642	38428	5610	83835	36829	16342	334	9	30321	28268	3558	13990	10720	0.23	0.0084	241.794
TGCAGT_GGTCCTAA	160894	14379	40676	5898	99941	41717	22289	413	13	35509	24303	3125	12585	8593	0.26	0.0072	257.405
TGCAGT_GTAACTTA	1908637	206595	505530	86748	1109764	464905	242573	4081	137	398068	286153	23116	140827	122210	0.25	0.0792	258.937
TGCAGT_GTAGCGGA	1342955	160694	347798	52616	781847	337217	157961	3459	109	283101	202009	18478	103383	80148	0.23	0.0572	249.188
TGCAGT_GTGGACAT	24623	4715	5292	1056	13560	6749	3198	24	0	3589	2487	902	1193	392	0.32	0.0007	272.361
TGCAGT_TAGGTTAT	258094	21309	67160	11071	158554	67315	34474	653	20	56092	30827	4295	13697	12835	0.25	0.0092	266.013
TGCAGT_TGGACTTG	16601	1757	4203	617	10024	4303	2020	40	1	3660	2758	381	1083	1294	0.23	0.0008	256.723
TGCAGT_TGTAACGT	1368805	168061	366284	69659	764801	325103	171699	2501	91	265407	154537	11427	76618	66492	0.27	0.0444	255.734
TGCAGT_TTGTACGG	615887	70548	163255	29280	352804	143823	80166	1238	59	127518	89792	8737	48712	32343	0.28	0.0262	251.116
TGCGAA_AAATCTAA	259092	27469	70808	10581	150234	62804	30844	651	25	55910	31630	3699	16179	11752	0.24	0.0094	247.017
TGCGAA_AACTCGTA	13818	1867	2983	441	8527	4218	2265	16	1	2027	1579	207	895	477	0.4	0.0005	242.181
TGCGAA_ACGTCGTC	311657	41693	77640	11080	181244	78998	39483	534	21	62208	45678	6260	20603	18815	0.28	0.0135	231.171
TGCGAA_AGCCGTTT	30578	6647	7038	1030	15863	7090	3258	36	1	5478	3791	403	1693	1695	0.27	0.0011	236.878
TGCGAA_ATACATAC	391848	44023	104415	15684	227726	102103	49273	806	23	75521	57219	4347	27879	24993	0.26	0.0169	239.766
TGCGAA_ATGGTAGG	457272	45310	117912	17304	276746	112725	64632	1001	53	98335	71276	5417	39298	26561	0.29	0.0209	247.459
TGCGAA_GATGGTTG	440813	46175	116510	17715	260413	107307	57806	868	38	94394	72759	3748	37321	31690	0.27	0.0214	252.793
TGCGAA_GCGTGCTC	83113	11738	20746	3285	47344	21947	11300	111	3	13983	12101	1733	6665	3703	0.31	0.0036	246.621
TGCGAA_GGACCAAC	360615	40643	99413	15752	204807	91629	40030	678	27	72443	64641	3807	28836	31998	0.24	0.019	242.793
TGCGAA_GGAGCGAT	85315	10422	21981	3827	49085	22080	9629	207	4	17165	13632	1332	6602	5698	0.23	0.0041	248.424
TGCGAA_TACGGGCG	136913	13154	36746	5788	81225	33277	17590	292	7	30059	20126	3404	9773	6949	0.26	0.006	248.243
TGCGAA_TAGTTGTG	433757	34614	115824	16520	266799	112641	59643	1211	30	93274	56341	5414	28407	22520	0.27	0.0166	256.136
TGCGAA_TCTGCAGA	83686	9206	22074	3604	48802	21108	9305	227	5	18157	16418	2001	8221	6196	0.22	0.0049	254.993
TGCGAA_TGGAGCCG	39316	5062	9955	1956	22343	10981	3244	156	3	7959	5689	2759	1368	1562	0.18	0.0017	263.7
TGCTCG_AACCTACG	26985	2756	6854	1043	16332	6671	3636	88	0	5937	4173	520	2134	1519	0.26	0.0012	253.541
TGCTCG_ATAAAGGC	33527	4944	8391	1229	18963	9331	2341	64	1	7226	4758	3251	648	859	0.16	0.0014	247.343
TGCTCG_ATAATAGA	223702	26681	58069	9070	129882	56159	25651	642	6	47424	29724	3164	14569	11991	0.23	0.0088	244.407
TGCTCG_ATATTCTG	34431	3364	9349	1935	19783	8668	3992	90	1	7032	4482	606	1686	2190	0.24	0.0013	278.967
TGCTCG_ATCAACTT	16410	2137	3098	442	10733	4633	3273	28	3	2796	1621	101	1240	280	0.42	0.0005	255.441
TGCTCG_ATGGTAGG	200145	24290	51025	7988	116842	51029	23018	567	8	42220	30307	4287	15505	10515	0.23	0.009	243.841
TGCTCG_GAAAGTCT	31163	2632	6274	704	21553	8608	4741	69	4	8131	5082	450	2120	2512	0.26	0.0015	246.248
TGCTCG_GCTGTGAC	28274	3155	7607	1211	16301	7099	3155	68	5	5974	5566	701	2979	1886	0.24	0.0017	249.911
TGCTCG_GGCTGCAG	67683	8422	17716	2753	38792	16472	7934	147	3	14236	10810	1938	4758	4114	0.24	0.0032	249.416
TGCTCG_GTAGCGGA	250882	38268	65781	10911	135922	62784	25292	552	11	47283	36235	4076	17530	14629	0.24	0.0108	221.7
TGCTCG_GTGGACAT	617807	140244	154646	22376	300541	139411	63709	818	32	96571	60063	4240	29677	26146	0.28	0.0177	221.894
TGCTCG_GTTCTCGG	58676	8072	15650	2247	32707	15144	6524	119	1	10919	8107	1008	3427	3672	0.24	0.0024	247.346
TGCTCG_TGACCGTT	16252	2161	4264	928	8899	4373	1446	25	0	3055	2123	243	573	1307	0.21	0.0006	266.939
TGCTCG_TGTAACGT	30580	5669	7970	1782	15159	7755	2217	166	0	5021	2887	552	809	1526	0.2	0.0009	263.702
TGCTCG_TTGTACGG	294377	29652	81342	12286	171097	71866	36267	716	22	62226	42839	5736	21592	15511	0.25	0.0127	250.41
TGCTCG_TTGTAGAA	78020	10117	18595	3837	45471	21499	12441	16	0	11515	9367	1767	5009	2591	0.39	0.0028	259.386
TGGCTT_AAAGGGCT	168316	24140	44959	8094	91123	43859	20527	76	1	26660	15807	3648	5719	6440	0.31	0.0047	256.043
TGGCTT_AATCGCAT	1294652	173518	335069	52206	733859	322744	147941	2635	83	260456	167268	8979	79619	78670	0.25	0.0478	239.41
TGGCTT_ACCAGCCT	221509	23575	62370	9967	125597	51929	24932	666	13	48057	29595	3696	15431	10468	0.24	0.0088	247.203
TGGCTT_ACTAGTCA	1383790	138066	368218	57673	819833	342544	173906	3543	102	299738	190574	14738	96143	79693	0.25	0.0541	251.318
TGGCTT_AGCCGTTT	81896	4958	16044	2724	58170	22528	19994	24	1	15623	9968	713	8316	939	0.49	0.003	272.82
TGGCTT_ATAATAGA	20954	2566	5413	837	12138	5183	2459	50	2	4444	2984	336	1579	1069	0.26	0.0009	251.434
TGGCTT_ATATTCTG	585604	64673	147151	23099	350681	151209	83115	942	71	115344	72603	9091	36507	27005	0.31	0.0213	254.419
TGGCTT_ATCAACTT	228220	23958	46886	8650	148726	66754	45339	39	7	36587	20650	2738	14309	3603	0.43	0.0062	271.744
TGGCTT_ATTGGACC	37422	3986	7960	1217	24259	10270	7386	29	0	6574	4643	424	3284	935	0.42	0.0014	259.803
TGGCTT_GAAACGCC	30861	4691	7786	1368	17016	7947	3717	13	0	5339	4637	921	1865	1851	0.31	0.0014	250.309
TGGCTT_TACCGCAG	1356939	165613	354040	62333	774953	354399	154184	2882	86	263402	186672	20199	91129	75344	0.23	0.0531	250.039
TGGCTT_TACCTATC	761234	92965	204817	39271	424181	179335	93431	1604	47	149764	99050	8360	48415	42275	0.27	0.0289	250.302
TGGCTT_TACGGGCG	161593	14960	43371	6999	96263	39023	19214	464	7	37555	24222	3214	12084	8924	0.24	0.0072	244.776
TGGCTT_TCGTATCC	26813	3908	7337	1831	13737	6277	2438	320	2	4700	3322	681	1247	1394	0.22	0.001	245.169
TGGCTT_TGACCGTT	156812	14458	42015	6177	94162	41417	20578	423	13	31731	20969	2403	10854	7712	0.25	0.0063	254.165
TGGCTT_TGCCTCGG	339633	37339	92293	14013	195988	83039	37887	944	15	74103	48611	5030	23966	19615	0.23	0.0144	247.498
TGGCTT_TGCTCCAC	83633	9171	21810	3921	48731	20597	10381	176	8	17569	12216	2076	6023	4117	0.25	0.0036	251.126
TGGCTT_TGCTCGGA	667260	68434	164200	25927	408699	178283	98233	1252	62	130869	91816	9996	49709	32111	0.3	0.0268	249.946
TGGCTT_TGTCCAAT	185583	26464	45900	9262	103957	47836	25066	105	6	30944	20324	3642	9409	7273	0.33	0.006	253.699
TGGCTT_TTGTACGG	131688	19820	34456	6372	71040	34286	15371	92	8	21283	14173	2665	5858	5650	0.27	0.0042	252.746
TGTATG_AACTCGTA	698619	106481	182197	27886	382055	176720	74431	1477	43	129384	78469	9509	39505	29455	0.23	0.0231	237.448
TGTATG_ACCAATAA	34763	6083	7753	1375	19552	9085	4685	177	2	5603	3544	495	1966	1083	0.31	0.0011	243.784
TGTATG_AGCCGTTT	748656	99892	197270	30090	421404	185995	81287	2072	42	152008	91872	9255	46735	35882	0.22	0.0269	240.095
TGTATG_AGTGAAGT	342987	44136	80658	12876	205317	89255	46678	625	29	68730	50211	4249	25567	20395	0.27	0.0148	241.921
TGTATG_ATGAGTTT	1422389	181184	376060	58484	806661	357663	161282	3632	91	283993	175327	22386	89667	63274	0.23	0.0501	247.61
TGTATG_GCGTTTGC	22629	3534	5896	905	12294	5422	2559	49	3	4261	4149	370	2180	1599	0.24	0.0012	245.694
TGTATG_GCTATAGC	42202	5051	10912	1773	24466	10693	5611	66	3	8093	7774	562	4133	3079	0.26	0.0023	256.9
TGTATG_GCTTTCGT	84132	15337	21162	3504	44129	21020	9133	95	7	13874	11534	2186	4896	4452	0.26	0.0034	248.878
TGTATG_GGTAGCCT	53940	9833	13647	2226	28234	14065	5888	51	2	8228	7189	1640	2584	2965	0.27	0.0021	244.785
TGTATG_GGTTTGTC	40428	8484	10089	1785	20070	10480	4474	14	0	5102	4549	973	1827	1749	0.31	0.0014	277.89
TGTATG_GTTCTCGG	26936	2784	6042	1088	17022	7781	4387	41	1	4812	3507	726	2045	736	0.37	0.001	274.25
TGTATG_TAGGTTAT	16308	2670	4226	796	8616	4265	1507	69	0	2775	2030	277	933	820	0.22	0.0006	220.168
TGTATG_TAGTTGTG	1108270	121477	287861	42801	656131	278505	152380	2169	70	223007	127057	6385	65786	54886	0.28	0.0368	250.088
TGTATG_TCTTACAA	1571273	199856	378237	58291	934889	407004	205910	3342	139	318494	200915	22284	106020	72611	0.27	0.0568	247.621
TGTATG_TGACGTCG	287177	57143	68958	12946	148130	78050	33499	86	9	36486	21878	5273	8149	8456	0.32	0.0065	247.895
TGTGGC_AAGCCCAA	575865	75394	155779	27693	316999	131968	69157	993	29	114852	75665	8023	35982	31660	0.27	0.0222	256.466
TGTGGC_ATATTCTG	188789	24602	44515	8616	111056	54026	31171	49	12	25798	16018	2564	9602	3852	0.4	0.0048	272.54
TGTGGC_ATCAACTT	277142	34386	73395	12228	157133	68787	29552	732	20	58042	35747	4228	16512	15007	0.22	0.0106	251.128
TGTGGC_ATGAGTTT	382340	41624	100723	15781	224212	96746	44287	1050	26	82103	54120	6623	27948	19549	0.23	0.016	245.928
TGTGGC_ATTGATGA	786947	92472	199958	34197	460320	206977	105210	1202	41	146890	86217	13321	43855	29041	0.3	0.0252	258.073
TGTGGC_GGACCAAC	61116	6167	14842	2063	38044	16163	8623	126	10	13122	11795	1300	6581	3914	0.27	0.0035	254.239
TGTGGC_GGTCCTAA	61669	7247	17145	3574	33703	16340	3629	150	1	13583	10190	7046	1217	1927	0.15	0.003	271.73
TGTGGC_TACCGCAG	398523	62646	110687	22227	202963	92324	38131	1002	19	71487	54440	6403	27703	20334	0.23	0.0161	242.465
TGTGGC_TGGAGCCG	97959	15274	24444	4249	53992	26273	11874	71	1	15773	10971	2218	4605	4148	0.3	0.0033	251.163
TGTGGC_TGGGTGGG	232749	27476	63096	9630	132547	60053	24130	616	14	47734	33490	4621	15988	12881	0.21	0.01	248.486
TTACGG_AAATCTAA	1150565	116889	308722	47093	677861	281075	139509	3267	79	253931	142167	13901	70310	57956	0.24	0.041	254.255
TTACGG_AAGCCCAA	200714	24194	52164	7786	116570	49674	23075	597	10	43214	26485	3529	13409	9547	0.23	0.0079	246.517
TTACGG_ACAGCTAG	25414	2889	6241	968	15316	7022	2792	76	0	5426	4054	1922	1225	907	0.23	0.0012	257.48
TTACGG_ACTGCATC	272489	31875	71961	11630	157023	69813	31959	523	14	54714	38331	6685	14684	16962	0.24	0.0114	247.685
TTACGG_AGTGAAGT	377572	37852	99088	15241	225391	94495	45099	1066	24	84707	64008	7194	33782	23032	0.23	0.0188	253.289
TTACGG_ATACATAC	16546	2177	3191	502	10676	5410	2987	10	3	2266	1711	187	1153	371	0.42	0.0005	237.449
TTACGG_ATTGGACC	194521	31794	44225	7995	110507	55852	28428	65	15	26147	16899	3042	8368	5489	0.37	0.005	259.539
TTACGG_GAAAGTCT	3726817	417411	983889	144213	2181304	908864	466454	8727	285	796974	500253	24157	243601	232495	0.25	0.131	254.397
TTACGG_GACCAATA	12026	2947	2864	522	5693	2924	953	32	0	1784	1452	200	583	669	0.19	0.0004	226.925
TTACGG_GCATCACA	512887	65559	123817	19507	304004	133951	69586	869	50	99548	71318	8473	36798	26047	0.29	0.0209	249.062
TTACGG_GCGTGCTC	52677	5568	12708	1798	32603	14739	8604	53	3	9204	8044	1021	4668	2355	0.35	0.0024	257.267
TTACGG_GTAACCAT	84979	9334	22538	3716	49391	21450	9698	218	6	18019	14544	1954	7248	5342	0.23	0.0043	250.571
TTACGG_GTAACTTA	16327	2279	4028	639	9381	4627	1286	49	0	3419	2644	776	711	1157	0.19	0.0008	254.382
TTACGG_TACTCCCG	31162	3729	6332	974	20127	9391	6065	14	2	4655	3269	348	2397	524	0.41	0.001	248.144
TTACGG_TAGGTTAT	62933	8020	13945	2358	38610	18292	10169	196	0	9953	5881	811	3230	1840	0.33	0.0018	261.383
TTACGG_TATCAATG	700950	77545	164801	25207	433397	186405	93114	1557	54	152267	88712	8997	45710	34005	0.26	0.0258	247.995
TTACGG_TCTGCAGA	49425	5766	11425	2172	30062	14102	8685	4	2	7269	6436	895	4133	1408	0.41	0.0019	279.882
TTACGG_TGCCTCGG	195261	28365	49144	8285	109467	53479	27701	47	8	28232	17987	3673	8388	5926	0.36	0.0054	257.502
TTACGG_TGGACTTG	501948	56570	135942	20229	289207	124927	56168	1466	47	106599	67948	8533	33696	25719	0.22	0.02	246.653
TTACGG_TTGTTGGC	311760	40194	80968	12506	178092	80165	37966	617	20	59324	40949	5048	22473	13428	0.27	0.0121	245.986
TTAGCA_ACAGCTAG	13247	3405	2071	326	7445	3352	2097	3	1	1992	1488	186	912	390	0.39	0.0004	260.98
TTAGCA_AGTGAAGT	168816	17580	43699	7132	100405	43505	19487	462	11	36940	28066	3100	14140	10826	0.22	0.0084	253.804
TTAGCA_ATACATAC	66631	7709	16514	2948	39460	18067	8845	78	3	12467	9364	1514	4471	3379	0.27	0.0028	251.159
TTAGCA_GCTTTCGT	562025	70688	142301	20933	328103	143899	68477	1272	52	114403	95395	10146	50356	34893	0.24	0.0278	250.168
TTAGCA_GGACAAGA	28945	5515	7422	1265	14743	6875	2732	59	0	5077	3527	609	1221	1697	0.2	0.0011	252.33
TTAGCA_GTAAGCTG	64219	8106	13470	2269	40374	19036	12061	16	1	9260	7113	893	5014	1206	0.43	0.0021	269.688
TTAGCA_TACCGCAG	19859	3046	4190	707	11916	5232	3603	6	0	3075	2214	215	1669	330	0.43	0.0007	290.767
TTAGCA_TGACCGTT	346633	33539	90209	13157	209728	89572	44726	1020	33	74377	49190	5714	25646	17830	0.25	0.0146	251.911
TTAGCA_TGTAACGT	157969	19641	33641	5934	98753	44236	29949	83	13	24472	13713	1548	9569	2596	0.42	0.0041	269.101
TTAGCA_TGTCCAAT	158806	23694	39164	6999	88949	43199	19223	116	7	26404	17085	3724	6733	6628	0.3	0.0051	253.909
TTAGCA_TTGTAGAA	459396	47183	116065	18812	277336	119540	59911	1133	29	96723	80009	8701	43360	27948	0.24	0.0234	259.822
TTCAAG_AAATCTAA	20419	4119	4986	758	10556	4481	2616	36	6	3417	2267	164	1233	870	0.28	0.0007	261.444
TTCAAG_ACAGCTAG	196559	22921	52917	7733	112988	47993	22215	561	12	42207	30031	3428	15760	10843	0.22	0.0089	253.706
TTCAAG_ACCAGCCT	871608	114787	207980	30988	517853	227667	113316	1670	76	175124	103150	11586	52287	39277	0.27	0.0299	234.738
TTCAAG_ACGCAGCT	40031	5216	10106	1578	23131	10256	4631	89	1	8154	7402	1024	3904	2474	0.24	0.0022	245.303
TTCAAG_ACGGAGGC	69973	9224	15173	2739	42837	20552	12412	14	2	9857	8416	1171	5464	1781	0.42	0.0025	261.757
TTCAAG_ACTAGTCA	420196	45037	114349	16162	244648	101618	47891	1199	29	93911	60531	7133	30939	22459	0.23	0.0179	251.398
TTCAAG_ATAAAGGC	1317590	170199	326320	47035	774036	339459	158826	2873	107	272771	171011	16465	89825	64721	0.25	0.0488	242.96
TTCAAG_ATAATAGA	209425	23578	57311	8553	119983	50717	24084	585	16	44581	28029	3043	14237	10749	0.23	0.0083	252.181
TTCAAG_ATACATAC	83118	12102	21005	3276	46735	21370	9116	159	6	16084	13194	1708	7080	4406	0.23	0.0039	237.934
TTCAAG_ATATTCTG	337516	39525	81621	14129	202241	90341	50548	384	15	60953	39226	5811	21562	11853	0.32	0.0116	256.398
TTCAAG_ATGAGTTT	206720	23563	53895	8042	121220	53768	24499	507	14	42432	28599	3045	15325	10229	0.23	0.0085	254.409
TTCAAG_GCTTTCGT	92183	12339	23190	3570	53084	23652	10338	228	7	18859	15606	1472	8326	5808	0.23	0.0047	248.635
TTCAAG_GGTTTGTC	90130	11015	22850	3330	52935	23684	10745	258	7	18241	16557	856	9025	6676	0.24	0.0049	244.011
TTCAAG_TACCTATC	1495086	190769	392815	63810	847692	367540	172694	3457	90	303911	189773	19307	96576	73890	0.24	0.054	246.549
TTCAAG_TAGGTTAT	409372	64147	101099	16819	227307	114095	56197	74	3	56938	29631	6212	12706	10713	0.35	0.0088	261.708
TTCAAG_TATCAATG	247325	25037	68534	12261	141493	64111	23412	415	8	53547	33197	8243	8118	16836	0.2	0.0097	275.51
TTCAAG_TCTGCAGA	112250	16518	28039	4952	62741	30410	14014	55	6	18256	16140	3219	6681	6240	0.3	0.0048	258.916
TTCAAG_TGCTCCAC	208369	23515	54580	8169	122105	52431	24697	564	17	44396	31314	3118	16892	11304	0.23	0.0093	250.36
TTCAAG_TGGACTTG	14198	2215	3583	647	7753	3700	1442	79	1	2531	2043	283	925	835	0.22	0.0006	234.488
TTCAAG_TTTCTCAC	1530969	164816	407164	60859	898130	373879	197384	3378	96	323393	200164	8819	97863	93482	0.26	0.0567	252.579
TTCTTT_ACGCAGCT	85911	12341	20508	3553	49509	24423	12575	44	1	12466	11119	1847	5756	3516	0.36	0.0033	269.048
TTCTTT_ATATTCTG	850988	113894	218451	36509	482134	211746	103428	1470	50	165440	103340	9728	47866	45746	0.26	0.0301	252.859
TTCTTT_ATTGATGA	1048130	113494	287772	42833	604031	259312	119291	2974	74	222380	126297	9625	58599	58073	0.23	0.0366	254.157
TTCTTT_GAACTTCG	270920	29607	72156	11307	157850	67866	33181	647	19	56137	42938	7283	19718	15937	0.24	0.0127	258.24
TTCTTT_GGTCCTAA	227321	31257	60630	8529	126905	56019	25235	585	10	45056	31325	4440	15575	11310	0.23	0.0093	237.192
TTCTTT_GGTTTGTC	217328	29953	55868	7916	123591	55876	23921	609	16	43169	38763	4500	20353	13910	0.23	0.0115	244.006
TTCTTT_TCGTATCC	612593	58608	166945	23592	363448	148041	76888	1642	37	136840	77306	9753	38229	29324	0.26	0.0227	252.954
TTCTTT_TTGTACGG	43716	4955	9863	2446	26452	11026	8412	13	1	7000	4648	489	3593	566	0.44	0.0014	305.315
TTCTTT_TTTCTCAC	1490487	187886	391754	60669	850178	369913	169306	3774	129	307056	183947	10723	91486	81738	0.23	0.0524	248.63
TTGGGT_AACCTACG	68957	8096	18422	3211	39228	17070	7369	121	0	14668	10967	2114	4645	4208	0.23	0.0033	251.779
TTGGGT_AGCCGTTT	232691	35703	56624	10035	130329	64999	30537	84	5	34704	21167	4571	8482	8114	0.34	0.0063	255.371
TTGGGT_GAACTTCG	851052	88206	216194	33180	513472	222110	121464	1531	62	168305	129870	12816	67064	49990	0.3	0.0374	259.879
TTGGGT_GACCAATA	739064	90968	190836	32490	424770	178542	92887	1669	65	151607	115150	9574	58981	46595	0.25	0.0334	260.75
TTGGGT_TACAGACT	409138	37411	110651	19044	242032	101148	53351	1009	22	86502	50987	5765	26205	19017	0.27	0.0151	260.383
TTGGGT_TACCTATC	30140	3954	7441	1858	16887	7748	5099	21	1	4018	2623	282	1883	458	0.41	0.0008	326.862
TTGGGT_TAGGTTAT	844305	104034	207861	33054	499356	215977	107756	1438	58	174127	95383	9673	44808	40902	0.26	0.0278	246.798
TTGGGT_TCCAAACG	365584	31769	83782	13870	236163	100113	61796	806	16	73432	42832	3889	26234	12709	0.34	0.0127	271.186
TTGGGT_TGTAACGT	795683	99542	192586	34765	468790	200817	121128	943	96	145806	81610	8192	45619	27799	0.34	0.0239	254.491
TTGGGT_TTGTAGAA	60488	16592	13628	1844	28424	13617	6237	96	5	8469	6968	673	3540	2755	0.27	0.0021	215.69
TTGGGT_TTGTTGGC	498552	61666	131013	20884	284989	123729	63023	886	38	97313	67095	3728	33949	29418	0.27	0.0197	252.381
TTGGTC_ACCAGCCT	15165	1901	3202	420	9642	4135	2685	22	1	2799	1990	207	1293	490	0.37	0.0006	258.867
TTGGTC_AGCCGTTT	27338	2549	5824	806	18159	8284	5242	11	0	4622	3149	470	2071	608	0.38	0.0009	273.199
TTGGTC_AGGCAAAC	224806	22494	56357	8288	137667	61704	32087	476	15	43385	32589	2614	17849	12126	0.29	0.0097	254.396
TTGGTC_ATGGTAGG	185117	20683	48968	7460	108006	48394	20357	501	11	38743	28944	5517	13639	9788	0.22	0.0086	252.223
TTGGTC_ATTGGACC	1260158	137320	326451	49009	747378	329076	170135	2658	85	245424	162805	14114	81080	67611	0.28	0.0466	248.426
TTGGTC_GATGGTTG	794417	83926	211539	31242	467710	198117	90789	2252	61	176491	137137	13143	69795	54199	0.23	0.0396	257.403
TTGGTC_GGTAGCCT	71194	5471	17809	2480	45434	18761	11099	221	4	15349	13501	2273	7650	3578	0.27	0.004	261.332
TTGGTC_GTAGGTAA	1048743	120061	276742	45101	606839	259709	127578	2051	55	217446	154310	21902	73977	58431	0.25	0.0443	259.485
TTGGTC_TGACGTCG	13974	2487	3161	543	7783	3965	1591	25	0	2202	1594	241	737	616	0.27	0.0005	233.281
TTGGTC_TGGAATGT	16751	2562	4367	794	9028	4699	1396	84	1	2848	1995	360	751	884	0.18	0.0006	233.198
TTGGTC_TGTAACGT	124206	14072	25882	5129	79123	34732	24269	57	1	20064	11704	1182	8609	1913	0.43	0.0035	267.938
TTGGTC_TGTCCAAT	194924	16167	53109	7799	117849	49230	25806	583	18	42212	28117	3441	14629	10047	0.25	0.0084	258.462
TTGGTC_TTAGGTGT	23277	2954	6658	1690	11975	6076	1646	78	0	4175	2527	1151	555	821	0.16	0.0008	280.861
TTGTCC_ACCAATAA	301142	45785	72452	13205	169700	84310	41308	144	10	43928	25286	6102	10448	8736	0.34	0.0075	264.693
TTGTCC_ACGCAGCT	532706	68143	134593	21003	308967	140480	63616	1110	34	103727	93968	9813	46812	37343	0.24	0.0274	249.665
TTGTCC_AGCCGTTT	327965	38030	80634	12358	196943	85392	45273	581	42	65655	42105	5517	22516	14072	0.28	0.0125	250.44
TTGTCC_ATACATAC	273704	36840	71603	10642	154619	70286	29460	708	21	54144	40215	5155	20959	14101	0.23	0.0119	242.703
TTGTCC_ATGAGTTT	26420	2817	7174	1321	15108	6869	3843	43	0	4353	3557	476	1966	1115	0.34	0.0011	276.328
TTGTCC_ATTGATGA	2886160	305590	763248	115072	1702250	737923	364060	6487	216	593564	352312	38004	171889	142419	0.25	0.0956	253.157
TTGTCC_ATTGGACC	1119520	135086	280413	44107	659914	285753	148810	2077	96	223178	153476	14514	76231	62731	0.27	0.044	252.036
TTGTCC_GAAAGTCT	12073	2359	2928	431	6355	2643	1414	25	0	2273	2212	243	1150	819	0.25	0.0007	259.426
TTGTCC_GTAGGTAA	121055	15473	34306	5736	65540	27908	12589	182	2	24859	18077	3422	7545	7110	0.23	0.0054	255.344
TTGTCC_TACAGACT	213890	27837	55926	10489	119638	52589	25251	303	8	41487	24887	4555	11196	9136	0.26	0.0074	252.354
TTGTCC_TACCTATC	15437	2559	3981	714	8183	3847	1591	75	1	2669	2207	284	1002	921	0.24	0.0007	234.069
TTGTCC_TATCAATG	1679323	191810	445642	71216	970655	412657	210095	3597	140	344166	209426	15672	105018	88736	0.26	0.0592	253.591
TTGTCC_TCCAAACG	13573	1864	3481	610	7618	3566	1447	36	0	2569	2100	332	912	856	0.21	0.0006	261.522
TTGTCC_TCCTTGCC	150917	19922	41492	6097	83406	36248	15760	398	14	30986	22205	2115	11043	9047	0.24	0.0066	238.763
TTGTCC_TGACGTCG	17007	2729	4223	767	9288	4701	1537	66	0	2984	2276	361	899	1016	0.22	0.0007	238.702
TTGTCC_TGCCTCGG	129667	15270	25330	4437	84630	38218	25665	52	16	20679	13746	1589	9680	2477	0.41	0.0041	270.184
TTTACT_AATCGCAT	1104620	150732	275590	43167	635131	274405	142120	2146	112	216348	133182	12893	71633	48656	0.27	0.0384	245.07
TTTACT_AGCATATG	171470	28782	44598	7303	90787	43918	18287	181	17	28384	19532	3738	7911	7883	0.26	0.0058	236.438
TTTACT_AGTGAAGT	1143545	122306	289445	46510	685284	307726	141307	2808	94	233349	176739	16489	91191	69059	0.23	0.0503	253.814
TTTACT_ATAATAGA	26961	3528	5423	803	17207	7328	5217	18	0	4644	2997	201	2256	540	0.41	0.0009	259.311
TTTACT_ATACATAC	13689	2449	3333	681	7226	3869	1148	45	0	2164	1658	288	630	740	0.17	0.0005	256.008
TTTACT_ATTGATGA	13099	1689	3403	612	7395	3388	1392	39	5	2571	2111	255	968	888	0.22	0.0006	266.799
TTTACT_GACCAATA	1651463	177551	434381	61751	977780	415696	210417	4404	107	347156	242340	12190	117856	112294	0.25	0.0679	257.294
TTTACT_GCGCTACA	318670	43342	75495	12621	187212	86602	46103	344	19	54144	39492	5358	21456	12678	0.33	0.0117	248.139
TTTACT_GCTCACCG	689202	97932	163710	25383	402177	181250	92859	1113	69	126886	87760	7751	48010	31999	0.26	0.0256	251.032
TTTACT_GGACCAAC	88151	10330	23589	3319	50913	21987	9709	197	2	19018	16857	1966	8920	5971	0.23	0.005	243.277
TTTACT_GGCACTAC	45035	5983	12058	1745	25249	11538	4456	110	4	9141	8216	1153	4177	2886	0.21	0.0025	239.58
TTTACT_GTAACCAT	98680	15812	24699	4372	53797	25902	12184	48	6	15657	11890	2552	4739	4599	0.31	0.0035	262.128
TTTACT_TAGTTGTG	1032626	120801	272923	41798	597104	257731	120603	2783	68	215919	132181	5185	65376	61620	0.23	0.0382	250.776
TTTACT_TGCCTCGG	242230	21067	60900	8782	151481	64097	32816	867	19	53682	35321	4085	18826	12410	0.24	0.0105	260.286
TTTACT_TGGAATGT	200970	24330	51941	8506	116193	50435	22508	488	8	42754	28074	3653	12524	11897	0.23	0.0084	246.359
