# Supplementary material for: Highly efficient chromatin conformation capture with post-enrichment in single cells by HiChew
Source: Genome Biol. 2026 Apr 27;27:127. doi: 10.1186/s13059-026-04059-1 (PMC13112749; doi:10.1186/s13059-026-04059-1)
Supplement: Supplementary file 4 — Additional file 4: Table S2. Metadata of the single cells detected in the snHiChew HEK293T-NIH3T3 library. [file 13059_2026_4059_MOESM4_ESM.xlsx]

## Sheet: Sheet1
Table S11. List of oligonucleotide primers and adapters used in this study.
The table provides the complete nucleotide sequences (5' → 3') for all custom primers, adapters, and blocking oligos used in the development and application of the HiChew and snHiChew methodologies, as well as for downstream validation experiments. Each row corresponds to a specific oligonucleotide.
Name	Sequence (5' - 3')	Note
HiChew_YadapterN	CGACCACCGAGATGTACAC NNNNNN TCGTCGGCAGCGTCAGATGTGTATAAGAGACAGT	for HiChew adapter (Table S3)
HiChew_Yadapter-R2N	/5Phos/CTG TCT CTT ATA CAC ATC TCC GAG CCC ACG AGA C	for HiChew adapter
HiChew-P5-primer	/5Phos/AAT GAT ACG GCG ACC ACC GAG ATG TAC AC	for HiChew PCR
HiChew_i7-N	CAAGCAGAAGACGGCATACGAGAT NNNNNNNN GTCTCGTGGGCTCGG	for HiChew PCR (Table S4)
CTCF-qPCR-F	TCC TCT GAC AGT GAA AAT GCT	for qPCR validation
CTCF-qPCR-R	TGT TTG GGC TGG TTG GTT CT	for qPCR validation
GAPDH-qPCR-F	GAA CGG GAA GCT CAC TGG	for qPCR validation
GAPDH-qPCR-R	GCC TGC TTC ACC ACC TTC T	for qPCR validation
CTCF-F	TCA TGT GCC TAC CAC CCA GC	for genotyping
CTCF-R	AGG TAG GTT AGG AAA TCT ACC CAG AC	for genotyping
P5 primer	AAT GAT ACG GCG ACC ACC GAG ATG TAC AC	for IP bloking
P7 primer	CAA GCA GAA GAC GGC ATA CGA G	for IP bloking
R1N primer	TCG TCG GCA GCG TCA GAT GTG TAT AAG AGA CAG	for IP bloking
R2N primer	GTC TCG TGG GCT CGG AGA TGT GTA TAA GAG ACA G	for IP bloking
