# Supplementary material for: Highly efficient chromatin conformation capture with post-enrichment in single cells by HiChew
Source: Genome Biol. 2026 Apr 27;27:127. doi: 10.1186/s13059-026-04059-1 (PMC13112749; doi:10.1186/s13059-026-04059-1)
Supplement: Supplementary file 5 — Additional file 5: Table S3. Metadata of the single cells detected in the snHiChew HEK293T 200 cell library. [file 13059_2026_4059_MOESM5_ESM.xlsx]

## Sheet: Sheet1
Table S12. Barcoded Y-adapters for snHiChew library construction.
This table lists the 96 unique, barcoded Y-adapters used for single-nucleus HiChew (snHiChew) library construction. Each row represents a specific adapter, uniquely identified by its plate well position (e.g., A1) and a systematic name (e.g., HiChew_Yadapter1). Each adapter is a single-stranded oligonucleotide that consists of three distinct functional regions, provided in the Sequencecolumn from…
WellPosition	Name	Sequence
A1	HiChew_Yadapter1	CGACCACCGAGATGTACAC AAAGAA TCGTCGGCAGCGTCAGATGTGTATAAGAGACAGT
B1	HiChew_Yadapter2	CGACCACCGAGATGTACAC AACAGC TCGTCGGCAGCGTCAGATGTGTATAAGAGACAGT
C1	HiChew_Yadapter3	CGACCACCGAGATGTACAC AACGTG TCGTCGGCAGCGTCAGATGTGTATAAGAGACAGT
D1	HiChew_Yadapter4	CGACCACCGAGATGTACAC AAGCCA TCGTCGGCAGCGTCAGATGTGTATAAGAGACAGT
E1	HiChew_Yadapter5	CGACCACCGAGATGTACAC AAGTAT TCGTCGGCAGCGTCAGATGTGTATAAGAGACAGT
F1	HiChew_Yadapter6	CGACCACCGAGATGTACAC AATTGG TCGTCGGCAGCGTCAGATGTGTATAAGAGACAGT
G1	HiChew_Yadapter7	CGACCACCGAGATGTACAC ACAAGG TCGTCGGCAGCGTCAGATGTGTATAAGAGACAGT
H1	HiChew_Yadapter8	CGACCACCGAGATGTACAC ACCCAA TCGTCGGCAGCGTCAGATGTGTATAAGAGACAGT
A2	HiChew_Yadapter9	CGACCACCGAGATGTACAC ACCTTC TCGTCGGCAGCGTCAGATGTGTATAAGAGACAGT
B2	HiChew_Yadapter10	CGACCACCGAGATGTACAC ACGGAC TCGTCGGCAGCGTCAGATGTGTATAAGAGACAGT
C2	HiChew_Yadapter11	CGACCACCGAGATGTACAC ACTGCA TCGTCGGCAGCGTCAGATGTGTATAAGAGACAGT
D2	HiChew_Yadapter12	CGACCACCGAGATGTACAC AGACCC TCGTCGGCAGCGTCAGATGTGTATAAGAGACAGT
E2	HiChew_Yadapter13	CGACCACCGAGATGTACAC AGATGT TCGTCGGCAGCGTCAGATGTGTATAAGAGACAGT
F2	HiChew_Yadapter14	CGACCACCGAGATGTACAC AGCACG TCGTCGGCAGCGTCAGATGTGTATAAGAGACAGT
G2	HiChew_Yadapter15	CGACCACCGAGATGTACAC AGGTTA TCGTCGGCAGCGTCAGATGTGTATAAGAGACAGT
H2	HiChew_Yadapter16	CGACCACCGAGATGTACAC AGTAAA TCGTCGGCAGCGTCAGATGTGTATAAGAGACAGT
A3	HiChew_Yadapter17	CGACCACCGAGATGTACAC AGTCTG TCGTCGGCAGCGTCAGATGTGTATAAGAGACAGT
B3	HiChew_Yadapter18	CGACCACCGAGATGTACAC ATACTT TCGTCGGCAGCGTCAGATGTGTATAAGAGACAGT
C3	HiChew_Yadapter19	CGACCACCGAGATGTACAC ATAGCG TCGTCGGCAGCGTCAGATGTGTATAAGAGACAGT
D3	HiChew_Yadapter20	CGACCACCGAGATGTACAC ATATAC TCGTCGGCAGCGTCAGATGTGTATAAGAGACAGT
E3	HiChew_Yadapter21	CGACCACCGAGATGTACAC ATCCGG TCGTCGGCAGCGTCAGATGTGTATAAGAGACAGT
F3	HiChew_Yadapter22	CGACCACCGAGATGTACAC ATGAAG TCGTCGGCAGCGTCAGATGTGTATAAGAGACAGT
G3	HiChew_Yadapter23	CGACCACCGAGATGTACAC ATTAGT TCGTCGGCAGCGTCAGATGTGTATAAGAGACAGT
H3	HiChew_Yadapter24	CGACCACCGAGATGTACAC CAACCG TCGTCGGCAGCGTCAGATGTGTATAAGAGACAGT
A4	HiChew_Yadapter25	CGACCACCGAGATGTACAC CAAGTC TCGTCGGCAGCGTCAGATGTGTATAAGAGACAGT
B4	HiChew_Yadapter26	CGACCACCGAGATGTACAC CACCAC TCGTCGGCAGCGTCAGATGTGTATAAGAGACAGT
C4	HiChew_Yadapter27	CGACCACCGAGATGTACAC CACTGT TCGTCGGCAGCGTCAGATGTGTATAAGAGACAGT
D4	HiChew_Yadapter28	CGACCACCGAGATGTACAC CAGACT TCGTCGGCAGCGTCAGATGTGTATAAGAGACAGT
E4	HiChew_Yadapter29	CGACCACCGAGATGTACAC CAGGAG TCGTCGGCAGCGTCAGATGTGTATAAGAGACAGT
F4	HiChew_Yadapter30	CGACCACCGAGATGTACAC CATACA TCGTCGGCAGCGTCAGATGTGTATAAGAGACAGT
G4	HiChew_Yadapter31	CGACCACCGAGATGTACAC CCACGC TCGTCGGCAGCGTCAGATGTGTATAAGAGACAGT
H4	HiChew_Yadapter32	CGACCACCGAGATGTACAC CCGATG TCGTCGGCAGCGTCAGATGTGTATAAGAGACAGT
A5	HiChew_Yadapter33	CGACCACCGAGATGTACAC CCGTAA TCGTCGGCAGCGTCAGATGTGTATAAGAGACAGT
B5	HiChew_Yadapter34	CGACCACCGAGATGTACAC CCTCTA TCGTCGGCAGCGTCAGATGTGTATAAGAGACAGT
C5	HiChew_Yadapter35	CGACCACCGAGATGTACAC CGAAAG TCGTCGGCAGCGTCAGATGTGTATAAGAGACAGT
D5	HiChew_Yadapter36	CGACCACCGAGATGTACAC CGAGCA TCGTCGGCAGCGTCAGATGTGTATAAGAGACAGT
E5	HiChew_Yadapter37	CGACCACCGAGATGTACAC CGCATA TCGTCGGCAGCGTCAGATGTGTATAAGAGACAGT
F5	HiChew_Yadapter38	CGACCACCGAGATGTACAC CGGCGT TCGTCGGCAGCGTCAGATGTGTATAAGAGACAGT
G5	HiChew_Yadapter39	CGACCACCGAGATGTACAC CGGTCC TCGTCGGCAGCGTCAGATGTGTATAAGAGACAGT
H5	HiChew_Yadapter40	CGACCACCGAGATGTACAC CGTTAT TCGTCGGCAGCGTCAGATGTGTATAAGAGACAGT
A6	HiChew_Yadapter41	CGACCACCGAGATGTACAC CTAGGT TCGTCGGCAGCGTCAGATGTGTATAAGAGACAGT
B6	HiChew_Yadapter42	CGACCACCGAGATGTACAC CTATTA TCGTCGGCAGCGTCAGATGTGTATAAGAGACAGT
C6	HiChew_Yadapter43	CGACCACCGAGATGTACAC CTCAAT TCGTCGGCAGCGTCAGATGTGTATAAGAGACAGT
D6	HiChew_Yadapter44	CGACCACCGAGATGTACAC CTGTGG TCGTCGGCAGCGTCAGATGTGTATAAGAGACAGT
E6	HiChew_Yadapter45	CGACCACCGAGATGTACAC CTTACG TCGTCGGCAGCGTCAGATGTGTATAAGAGACAGT
F6	HiChew_Yadapter46	CGACCACCGAGATGTACAC CTTGAA TCGTCGGCAGCGTCAGATGTGTATAAGAGACAGT
G6	HiChew_Yadapter47	CGACCACCGAGATGTACAC GAAATA TCGTCGGCAGCGTCAGATGTGTATAAGAGACAGT
H6	HiChew_Yadapter48	CGACCACCGAGATGTACAC GAAGGG TCGTCGGCAGCGTCAGATGTGTATAAGAGACAGT
A7	HiChew_Yadapter49	CGACCACCGAGATGTACAC GACTCG TCGTCGGCAGCGTCAGATGTGTATAAGAGACAGT
B7	HiChew_Yadapter50	CGACCACCGAGATGTACAC GAGCTT TCGTCGGCAGCGTCAGATGTGTATAAGAGACAGT
C7	HiChew_Yadapter51	CGACCACCGAGATGTACAC GAGGCC TCGTCGGCAGCGTCAGATGTGTATAAGAGACAGT
D7	HiChew_Yadapter52	CGACCACCGAGATGTACAC GAGTTA TCGTCGGCAGCGTCAGATGTGTATAAGAGACAGT
E7	HiChew_Yadapter53	CGACCACCGAGATGTACAC GACCAA TCGTCGGCAGCGTCAGATGTGTATAAGAGACAGT
F7	HiChew_Yadapter54	CGACCACCGAGATGTACAC GCCACA TCGTCGGCAGCGTCAGATGTGTATAAGAGACAGT
G7	HiChew_Yadapter55	CGACCACCGAGATGTACAC GCCGTT TCGTCGGCAGCGTCAGATGTGTATAAGAGACAGT
H7	HiChew_Yadapter56	CGACCACCGAGATGTACAC GCGAAT TCGTCGGCAGCGTCAGATGTGTATAAGAGACAGT
A8	HiChew_Yadapter57	CGACCACCGAGATGTACAC GCGCGG TCGTCGGCAGCGTCAGATGTGTATAAGAGACAGT
B8	HiChew_Yadapter58	CGACCACCGAGATGTACAC GCTCCC TCGTCGGCAGCGTCAGATGTGTATAAGAGACAGT
C8	HiChew_Yadapter59	CGACCACCGAGATGTACAC GCTGAG TCGTCGGCAGCGTCAGATGTGTATAAGAGACAGT
D8	HiChew_Yadapter60	CGACCACCGAGATGTACAC GCTTGT TCGTCGGCAGCGTCAGATGTGTATAAGAGACAGT
E8	HiChew_Yadapter61	CGACCACCGAGATGTACAC GGACAA TCGTCGGCAGCGTCAGATGTGTATAAGAGACAGT
F8	HiChew_Yadapter62	CGACCACCGAGATGTACAC GGATTG TCGTCGGCAGCGTCAGATGTGTATAAGAGACAGT
G8	HiChew_Yadapter63	CGACCACCGAGATGTACAC GGCCAT TCGTCGGCAGCGTCAGATGTGTATAAGAGACAGT
H8	HiChew_Yadapter64	CGACCACCGAGATGTACAC GGAATC TCGTCGGCAGCGTCAGATGTGTATAAGAGACAGT
A9	HiChew_Yadapter65	CGACCACCGAGATGTACAC GGTAGG TCGTCGGCAGCGTCAGATGTGTATAAGAGACAGT
B9	HiChew_Yadapter66	CGACCACCGAGATGTACAC GGTGCT TCGTCGGCAGCGTCAGATGTGTATAAGAGACAGT
C9	HiChew_Yadapter67	CGACCACCGAGATGTACAC GTACAG TCGTCGGCAGCGTCAGATGTGTATAAGAGACAGT
D9	HiChew_Yadapter68	CGACCACCGAGATGTACAC GTCCTA TCGTCGGCAGCGTCAGATGTGTATAAGAGACAGT
E9	HiChew_Yadapter69	CGACCACCGAGATGTACAC GTCGGC TCGTCGGCAGCGTCAGATGTGTATAAGAGACAGT
F9	HiChew_Yadapter70	CGACCACCGAGATGTACAC GTGGTG TCGTCGGCAGCGTCAGATGTGTATAAGAGACAGT
G9	HiChew_Yadapter71	CGACCACCGAGATGTACAC GTTAAC TCGTCGGCAGCGTCAGATGTGTATAAGAGACAGT
H9	HiChew_Yadapter72	CGACCACCGAGATGTACAC GTTTCA TCGTCGGCAGCGTCAGATGTGTATAAGAGACAGT
A10	HiChew_Yadapter73	CGACCACCGAGATGTACAC TAAGCT TCGTCGGCAGCGTCAGATGTGTATAAGAGACAGT
B10	HiChew_Yadapter74	CGACCACCGAGATGTACAC TAATAG TCGTCGGCAGCGTCAGATGTGTATAAGAGACAGT
C10	HiChew_Yadapter75	CGACCACCGAGATGTACAC TACCTA TCGTCGGCAGCGTCAGATGTGTATAAGAGACAGT
D10	HiChew_Yadapter76	CGACCACCGAGATGTACAC TAGAGG TCGTCGGCAGCGTCAGATGTGTATAAGAGACAGT
E10	HiChew_Yadapter77	CGACCACCGAGATGTACAC TATTTC TCGTCGGCAGCGTCAGATGTGTATAAGAGACAGT
F10	HiChew_Yadapter78	CGACCACCGAGATGTACAC TCAGTG TCGTCGGCAGCGTCAGATGTGTATAAGAGACAGT
G10	HiChew_Yadapter79	CGACCACCGAGATGTACAC TCATCA TCGTCGGCAGCGTCAGATGTGTATAAGAGACAGT
H10	HiChew_Yadapter80	CGACCACCGAGATGTACAC TCCAAG TCGTCGGCAGCGTCAGATGTGTATAAGAGACAGT
A11	HiChew_Yadapter81	CGACCACCGAGATGTACAC TCGCCT TCGTCGGCAGCGTCAGATGTGTATAAGAGACAGT
B11	HiChew_Yadapter82	CGACCACCGAGATGTACAC TCGGTA TCGTCGGCAGCGTCAGATGTGTATAAGAGACAGT
C11	HiChew_Yadapter83	CGACCACCGAGATGTACAC TCTAGC TCGTCGGCAGCGTCAGATGTGTATAAGAGACAGT
D11	HiChew_Yadapter84	CGACCACCGAGATGTACAC TGAATT TCGTCGGCAGCGTCAGATGTGTATAAGAGACAGT
E11	HiChew_Yadapter85	CGACCACCGAGATGTACAC TGAGAC TCGTCGGCAGCGTCAGATGTGTATAAGAGACAGT
F11	HiChew_Yadapter86	CGACCACCGAGATGTACAC TGCGGT TCGTCGGCAGCGTCAGATGTGTATAAGAGACAGT
G11	HiChew_Yadapter87	CGACCACCGAGATGTACAC TGCTAA TCGTCGGCAGCGTCAGATGTGTATAAGAGACAGT
H11	HiChew_Yadapter88	CGACCACCGAGATGTACAC TGGCAG TCGTCGGCAGCGTCAGATGTGTATAAGAGACAGT
A12	HiChew_Yadapter89	CGACCACCGAGATGTACAC TGTGTA TCGTCGGCAGCGTCAGATGTGTATAAGAGACAGT
B12	HiChew_Yadapter90	CGACCACCGAGATGTACAC TGTTCG TCGTCGGCAGCGTCAGATGTGTATAAGAGACAGT
C12	HiChew_Yadapter91	CGACCACCGAGATGTACAC TTAAGC TCGTCGGCAGCGTCAGATGTGTATAAGAGACAGT
D12	HiChew_Yadapter92	CGACCACCGAGATGTACAC TTCGCA TCGTCGGCAGCGTCAGATGTGTATAAGAGACAGT
E12	HiChew_Yadapter93	CGACCACCGAGATGTACAC TTCTTG TCGTCGGCAGCGTCAGATGTGTATAAGAGACAGT
F12	HiChew_Yadapter94	CGACCACCGAGATGTACAC TTGCTC TCGTCGGCAGCGTCAGATGTGTATAAGAGACAGT
G12	HiChew_Yadapter95	CGACCACCGAGATGTACAC TTGGAT TCGTCGGCAGCGTCAGATGTGTATAAGAGACAGT
H12	HiChew_Yadapter96	CGACCACCGAGATGTACAC TTTGGG TCGTCGGCAGCGTCAGATGTGTATAAGAGACAGT
