# Supplementary material for: Highly efficient chromatin conformation capture with post-enrichment in single cells by HiChew
Source: Genome Biol. 2026 Apr 27;27:127. doi: 10.1186/s13059-026-04059-1 (PMC13112749; doi:10.1186/s13059-026-04059-1)
Supplement: Supplementary file 6 — Additional file 6: Table S4. Metadata of the single cells detected in the snHiChew GM12878 library. [file 13059_2026_4059_MOESM6_ESM.xlsx]

## Sheet: Sheet1
Table S13. Barcoded i7 primers for snHiChew library amplification.
This table lists 96 unique, barcoded i7 primers used for the PCR amplification and sample multiplexing of single-nucleus HiChew (snHiChew) libraries. Each row corresponds to a specific primer, uniquely identified by its plate well position (e.g., A1) and a systematic name (e.g., HiChew_i7-1). Each primer is a single-stranded oligonucleotide that consists of a standard 5' region, an 8-nucleotide (…
WellPosition	Name	Sequence
A1	HiChew_i7-1	CAAGCAGAAGACGGCATACGAGAT AGCCGTTT GTCTCGTGGGCTCGG
B1	HiChew_i7-2	CAAGCAGAAGACGGCATACGAGAT ATGGTAGG GTCTCGTGGGCTCGG
C1	HiChew_i7-3	CAAGCAGAAGACGGCATACGAGAT GAAACGCC GTCTCGTGGGCTCGG
D1	HiChew_i7-4	CAAGCAGAAGACGGCATACGAGAT TCTTACAA GTCTCGTGGGCTCGG
E1	HiChew_i7-5	CAAGCAGAAGACGGCATACGAGAT GGTAGCCT GTCTCGTGGGCTCGG
F1	HiChew_i7-6	CAAGCAGAAGACGGCATACGAGAT ACAGCTAG GTCTCGTGGGCTCGG
G1	HiChew_i7-7	CAAGCAGAAGACGGCATACGAGAT TTGTTGGC GTCTCGTGGGCTCGG
H1	HiChew_i7-8	CAAGCAGAAGACGGCATACGAGAT GACCAATA GTCTCGTGGGCTCGG
A2	HiChew_i7-9	CAAGCAGAAGACGGCATACGAGAT GAAAGTCT GTCTCGTGGGCTCGG
B2	HiChew_i7-10	CAAGCAGAAGACGGCATACGAGAT TGCCTCGG GTCTCGTGGGCTCGG
C2	HiChew_i7-11	CAAGCAGAAGACGGCATACGAGAT ACTGCATC GTCTCGTGGGCTCGG
D2	HiChew_i7-12	CAAGCAGAAGACGGCATACGAGAT TTGTAGAA GTCTCGTGGGCTCGG
E2	HiChew_i7-13	CAAGCAGAAGACGGCATACGAGAT ACGCAGCT GTCTCGTGGGCTCGG
F2	HiChew_i7-14	CAAGCAGAAGACGGCATACGAGAT GATGGTTG GTCTCGTGGGCTCGG
G2	HiChew_i7-15	CAAGCAGAAGACGGCATACGAGAT TGCTCCAC GTCTCGTGGGCTCGG
H2	HiChew_i7-16	CAAGCAGAAGACGGCATACGAGAT ATAATAGA GTCTCGTGGGCTCGG
A3	HiChew_i7-17	CAAGCAGAAGACGGCATACGAGAT GCTTTCGT GTCTCGTGGGCTCGG
B3	HiChew_i7-18	CAAGCAGAAGACGGCATACGAGAT TACGGGCG GTCTCGTGGGCTCGG
C3	HiChew_i7-19	CAAGCAGAAGACGGCATACGAGAT AGGCAAAC GTCTCGTGGGCTCGG
D3	HiChew_i7-20	CAAGCAGAAGACGGCATACGAGAT GTAACTTA GTCTCGTGGGCTCGG
E3	HiChew_i7-21	CAAGCAGAAGACGGCATACGAGAT GGAGCGAT GTCTCGTGGGCTCGG
F3	HiChew_i7-22	CAAGCAGAAGACGGCATACGAGAT TTGTACGG GTCTCGTGGGCTCGG
G3	HiChew_i7-23	CAAGCAGAAGACGGCATACGAGAT TACCTATC GTCTCGTGGGCTCGG
H3	HiChew_i7-24	CAAGCAGAAGACGGCATACGAGAT ACTAGTCA GTCTCGTGGGCTCGG
A4	HiChew_i7-25	CAAGCAGAAGACGGCATACGAGAT AATCGCAT GTCTCGTGGGCTCGG
B4	HiChew_i7-26	CAAGCAGAAGACGGCATACGAGAT AGCATATG GTCTCGTGGGCTCGG
C4	HiChew_i7-27	CAAGCAGAAGACGGCATACGAGAT TCGTATCC GTCTCGTGGGCTCGG
D4	HiChew_i7-28	CAAGCAGAAGACGGCATACGAGAT GTAGCGGA GTCTCGTGGGCTCGG
E4	HiChew_i7-29	CAAGCAGAAGACGGCATACGAGAT ATGAGTTT GTCTCGTGGGCTCGG
F4	HiChew_i7-30	CAAGCAGAAGACGGCATACGAGAT TACTCCCG GTCTCGTGGGCTCGG
G4	HiChew_i7-31	CAAGCAGAAGACGGCATACGAGAT GCTGTGAC GTCTCGTGGGCTCGG
H4	HiChew_i7-32	CAAGCAGAAGACGGCATACGAGAT GGACAAGA GTCTCGTGGGCTCGG
A5	HiChew_i7-33	CAAGCAGAAGACGGCATACGAGAT AAAGGGCT GTCTCGTGGGCTCGG
B5	HiChew_i7-34	CAAGCAGAAGACGGCATACGAGAT TGGACTTG GTCTCGTGGGCTCGG
C5	HiChew_i7-35	CAAGCAGAAGACGGCATACGAGAT TTTCTCAC GTCTCGTGGGCTCGG
D5	HiChew_i7-36	CAAGCAGAAGACGGCATACGAGAT GCCTAAGA GTCTCGTGGGCTCGG
E5	HiChew_i7-37	CAAGCAGAAGACGGCATACGAGAT ATCAACTT GTCTCGTGGGCTCGG
F5	HiChew_i7-38	CAAGCAGAAGACGGCATACGAGAT TGGGTGGG GTCTCGTGGGCTCGG
G5	HiChew_i7-39	CAAGCAGAAGACGGCATACGAGAT GCTCGACC GTCTCGTGGGCTCGG
H5	HiChew_i7-40	CAAGCAGAAGACGGCATACGAGAT AAATCTAA GTCTCGTGGGCTCGG
A6	HiChew_i7-41	CAAGCAGAAGACGGCATACGAGAT TAGTGATT GTCTCGTGGGCTCGG
B6	HiChew_i7-42	CAAGCAGAAGACGGCATACGAGAT GTTCTCGG GTCTCGTGGGCTCGG
C6	HiChew_i7-43	CAAGCAGAAGACGGCATACGAGAT GGCACTAC GTCTCGTGGGCTCGG
D6	HiChew_i7-44	CAAGCAGAAGACGGCATACGAGAT ACAGAGCA GTCTCGTGGGCTCGG
E6	HiChew_i7-45	CAAGCAGAAGACGGCATACGAGAT TGGAATGT GTCTCGTGGGCTCGG
F6	HiChew_i7-46	CAAGCAGAAGACGGCATACGAGAT TACCGCAG GTCTCGTGGGCTCGG
G6	HiChew_i7-47	CAAGCAGAAGACGGCATACGAGAT ATTGTGTC GTCTCGTGGGCTCGG
H6	HiChew_i7-48	CAAGCAGAAGACGGCATACGAGAT GCATCACA GTCTCGTGGGCTCGG
A7	HiChew_i7-49	CAAGCAGAAGACGGCATACGAGAT ACCAGCCT GTCTCGTGGGCTCGG
B7	HiChew_i7-50	CAAGCAGAAGACGGCATACGAGAT TAGTTGTG GTCTCGTGGGCTCGG
C7	HiChew_i7-51	CAAGCAGAAGACGGCATACGAGAT GGACCAAC GTCTCGTGGGCTCGG
D7	HiChew_i7-52	CAAGCAGAAGACGGCATACGAGAT ATTGATGA GTCTCGTGGGCTCGG
E7	HiChew_i7-53	CAAGCAGAAGACGGCATACGAGAT GTAACCAT GTCTCGTGGGCTCGG
F7	HiChew_i7-54	CAAGCAGAAGACGGCATACGAGAT TATCAATG GTCTCGTGGGCTCGG
G7	HiChew_i7-55	CAAGCAGAAGACGGCATACGAGAT GCGTTTGC GTCTCGTGGGCTCGG
H7	HiChew_i7-56	CAAGCAGAAGACGGCATACGAGAT AGCGGGCA GTCTCGTGGGCTCGG
A8	HiChew_i7-57	CAAGCAGAAGACGGCATACGAGAT TAGGTTAT GTCTCGTGGGCTCGG
B8	HiChew_i7-58	CAAGCAGAAGACGGCATACGAGAT GCTCACCG GTCTCGTGGGCTCGG
C8	HiChew_i7-59	CAAGCAGAAGACGGCATACGAGAT ATAACATC GTCTCGTGGGCTCGG
D8	HiChew_i7-60	CAAGCAGAAGACGGCATACGAGAT TGCTCGGA GTCTCGTGGGCTCGG
E8	HiChew_i7-61	CAAGCAGAAGACGGCATACGAGAT TGACCGTT GTCTCGTGGGCTCGG
F8	HiChew_i7-62	CAAGCAGAAGACGGCATACGAGAT GAGTTCGG GTCTCGTGGGCTCGG
G8	HiChew_i7-63	CAAGCAGAAGACGGCATACGAGAT ATTGGACC GTCTCGTGGGCTCGG
H8	HiChew_i7-64	CAAGCAGAAGACGGCATACGAGAT ACCAATAA GTCTCGTGGGCTCGG
A9	HiChew_i7-65	CAAGCAGAAGACGGCATACGAGAT TATGCTTT GTCTCGTGGGCTCGG
B9	HiChew_i7-66	CAAGCAGAAGACGGCATACGAGAT GGCTGCAG GTCTCGTGGGCTCGG
C9	HiChew_i7-67	CAAGCAGAAGACGGCATACGAGAT ATAAAGGC GTCTCGTGGGCTCGG
D9	HiChew_i7-68	CAAGCAGAAGACGGCATACGAGAT GCGCTACA GTCTCGTGGGCTCGG
E9	HiChew_i7-69	CAAGCAGAAGACGGCATACGAGAT TGTCCAAT GTCTCGTGGGCTCGG
F9	HiChew_i7-70	CAAGCAGAAGACGGCATACGAGAT GTAAGCTG GTCTCGTGGGCTCGG
G9	HiChew_i7-71	CAAGCAGAAGACGGCATACGAGAT TCCTTGCC GTCTCGTGGGCTCGG
H9	HiChew_i7-72	CAAGCAGAAGACGGCATACGAGAT AAGGATGA GTCTCGTGGGCTCGG
A10	HiChew_i7-73	CAAGCAGAAGACGGCATACGAGAT TGTAACGT GTCTCGTGGGCTCGG
B10	HiChew_i7-74	CAAGCAGAAGACGGCATACGAGAT AACCTACG GTCTCGTGGGCTCGG
C10	HiChew_i7-75	CAAGCAGAAGACGGCATACGAGAT ACGTCGTC GTCTCGTGGGCTCGG
D10	HiChew_i7-76	CAAGCAGAAGACGGCATACGAGAT GTAGGTAA GTCTCGTGGGCTCGG
E10	HiChew_i7-77	CAAGCAGAAGACGGCATACGAGAT AGTGAAGT GTCTCGTGGGCTCGG
F10	HiChew_i7-78	CAAGCAGAAGACGGCATACGAGAT GAACTTCG GTCTCGTGGGCTCGG
G10	HiChew_i7-79	CAAGCAGAAGACGGCATACGAGAT GCGTGCTC GTCTCGTGGGCTCGG
H10	HiChew_i7-80	CAAGCAGAAGACGGCATACGAGAT TTCACGAA GTCTCGTGGGCTCGG
A11	HiChew_i7-81	CAAGCAGAAGACGGCATACGAGAT GACTTGTT GTCTCGTGGGCTCGG
B11	HiChew_i7-82	CAAGCAGAAGACGGCATACGAGAT TGGAGCCG GTCTCGTGGGCTCGG
C11	HiChew_i7-83	CAAGCAGAAGACGGCATACGAGAT ATACATAC GTCTCGTGGGCTCGG
D11	HiChew_i7-84	CAAGCAGAAGACGGCATACGAGAT TCTGCAGA GTCTCGTGGGCTCGG
E11	HiChew_i7-85	CAAGCAGAAGACGGCATACGAGAT TACAGACT GTCTCGTGGGCTCGG
F11	HiChew_i7-86	CAAGCAGAAGACGGCATACGAGAT ATATTCTG GTCTCGTGGGCTCGG
G11	HiChew_i7-87	CAAGCAGAAGACGGCATACGAGAT ACGGAGGC GTCTCGTGGGCTCGG
H11	HiChew_i7-88	CAAGCAGAAGACGGCATACGAGAT GGTCCTAA GTCTCGTGGGCTCGG
A12	HiChew_i7-89	CAAGCAGAAGACGGCATACGAGAT GTGGACAT GTCTCGTGGGCTCGG
B12	HiChew_i7-90	CAAGCAGAAGACGGCATACGAGAT TGACGTCG GTCTCGTGGGCTCGG
C12	HiChew_i7-91	CAAGCAGAAGACGGCATACGAGAT GCTATAGC GTCTCGTGGGCTCGG
D12	HiChew_i7-92	CAAGCAGAAGACGGCATACGAGAT AACTCGTA GTCTCGTGGGCTCGG
E12	HiChew_i7-93	CAAGCAGAAGACGGCATACGAGAT TTAGGTGT GTCTCGTGGGCTCGG
F12	HiChew_i7-94	CAAGCAGAAGACGGCATACGAGAT TCCAAACG GTCTCGTGGGCTCGG
G12	HiChew_i7-95	CAAGCAGAAGACGGCATACGAGAT GGTTTGTC GTCTCGTGGGCTCGG
H12	HiChew_i7-96	CAAGCAGAAGACGGCATACGAGAT AAGCCCAA GTCTCGTGGGCTCGG
