# Supplementary material for: Highly efficient chromatin conformation capture with post-enrichment in single cells by HiChew
Source: Genome Biol. 2026 Apr 27;27:127. doi: 10.1186/s13059-026-04059-1 (PMC13112749; doi:10.1186/s13059-026-04059-1)
Supplement: Supplementary file 10 — Additional file 10: Table S8. Metadata of the single cells detected in the snHiChew HEK293T CTCF kd cell library. [file 13059_2026_4059_MOESM10_ESM.xlsx]

## Sheet: Sheet1
Table S1. Quality control metrics of bulk HiChew and Dip-C-like libraries in HEK293T cells.
The table summarizes the detailed sequencing and alignment statistics for HiChew and the unenriched Dip-C-like method (labeled as bulkPCR) across different cell input quantities (50, 500, and 5000 cells). Data are presented for two biological replicates per condition. Key metrics include:
Total_pairs_processed: Total number of read pairs sequenced.
Unmapped_pairs / Low_qual_pairs / Pairs_with_singleton: Reads filtered out due to failed alignment, low quality, or being singletons.
Reported_pairs: Read pairs remaining after initial filtering.
Dangling_end_pairs / Religation_pairs / Self_Cycle_pairs / Dumped_pairs: Categories of invalid pairs as defined by HiC-Pro.
valid_pairs: The number of pairs identified as valid chromatin contacts.
valid_interaction_rmdup: Valid pairs after removing PCR duplicates.
trans_interaction / cis_shortRange / cis_longRange: Counts of valid pairs categorized as trans-chromosomal, short-range cis (within 20 kb), and long-range cis interactions.
gatc_non / gatc_mid / gatc_side: Classification of singleton reads based on the presence and position of the GATC motif (ligation scar).
validpair_genome_frag_cov: The fraction of the genome covered by fragments involved in valid pairs.
mean_frag_size: The average size of DNA fragments in the library.
sample	Total_pairs_processed	Unmapped_pairs	Low_qual_pairs	Pairs_with_singleton	Reported_pairs	Dangling_end_pairs	Religation_pairs	Self_Cycle_pairs	Dumped_pairs	valid_pairs	valid_interaction_rmdup	trans_interaction	cis_shortRange	cis_longRange	gatc_non	gatc_mid	gatc_side	validpair_genome_frag_cov	mean_frag_size
bulkHiChew_5000_1	102739914	6801741	34623601	8372963	52941609	17325626	12363109	98136	1492	23153246	19713699	3159872	7282516	9271311	12300603	4825719	708158	0.7482	287.708
bulkHiChew_5000_2	129124043	6606131	53314370	10909679	58293863	17338090	11849691	202820	2368	28900894	26456355	3490801	10067809	12897745	11884477	5430968	542635	0.7654	277.418
bulkHiChew_500_1	106395740	7307780	36319919	8961734	53806307	17681734	11926049	115207	1654	24081663	20122827	3058892	7598217	9465718	13037382	4437058	718232	0.751	307.081
bulkHiChew_500_2	102208757	7081396	34245054	8441696	52440611	16815352	11729446	112984	1624	23781205	19679607	2954674	7516115	9208818	12358713	4274013	688644	0.7489	311.008
bulkHiChew_50_1	94817835	5413107	33023505	7626156	48755067	14740750	11024287	121451	1877	22866702	16053505	2337960	6219930	7495615	10599979	3994862	567190	0.7233	315.285
bulkHiChew_50_2	85858562	6876493	29116477	7625176	42240416	18196363	6496923	119511	13722	17413897	14311737	1818834	5448201	7044702	15558456	2570879	246810	0.6936	336.418
bulkPCR_5000_1	74727728	18422188	13946847	4606604	37752089	28396715	3632328	29536	6606	5686904	5453670	857237	1907451	2688982	26555323	1440859	472101	0.5495	344.995
bulkPCR_5000_2	72889404	17875736	14014594	4283594	36715480	28116008	3257795	28205	6359	5307113	5100628	791703	1766315	2542610	26320150	1410936	454145	0.5382	327.696
bulkPCR_500_1	95154321	26911926	12741442	4200200	51300753	42894598	4287415	12401	376	4105963	3903553	804915	1227983	1870655	40677560	1477648	809183	0.4884	323.556
bulkPCR_500_2	92345678	26096629	14116567	4296862	47835620	40863035	3651919	9479	240	3310947	3149371	669362	958089	1521920	38772571	1403158	753316	0.4379	306.912
bulkPCR_50_1	74007704	20685940	10718330	3473249	39130185	33288847	2990089	8362	271	2842616	2601332	526785	817074	1257473	31583889	1122933	634614	0.4006	314.916
bulkPCR_50_2	99123456	21221067	23707707	7694105	46500577	34098199	3707822	57412	26187	8610957	6881977	852866	2517585	3511526	32268095	1708285	185253	0.5718	404.102
