# Supplementary material for: Highly efficient chromatin conformation capture with post-enrichment in single cells by HiChew
Source: Genome Biol. 2026 Apr 27;27:127. doi: 10.1186/s13059-026-04059-1 (PMC13112749; doi:10.1186/s13059-026-04059-1)
Supplement: Supplementary file 11 — Additional file 11: Table S9. Metadata of the single cells detected in the snHiChew HEK293T tripto cell library. [file 13059_2026_4059_MOESM11_ESM.xlsx]

## Sheet: Sheet1
Table S2. Metadata of the single cells detected in the snHiChew HEK293T-NIH3T3 mixed-species library.				Table S2: Metadata of the single cells detected in the snHiChew HEK293T-NIH3T3 library
The table presents detailed quality control and mapping statistics for a mixed-species snHiChew (single-nucleus HiChew) experiment, where HEK293T (human, hg19) and NIH3T3 (mouse, mm10) nuclei were co-encapsulated. Each row represents data from a single cell, uniquely identified by a barcode (e.g., "AACGGC_AACCTACG"). The columns report the following metrics for each cell:
Total_pairs_processed: Total number of read pairs sequenced.
Unmapped_pairs / Low_qual_pairs / Pairs_with_singleton: Reads filtered out due to failed alignment, low quality, or being singletons.
Reported_pairs: Read pairs remaining after initial filtering.
Dangling_end_pairs / Religation_pairs / Self_Cycle_pairs / Dumped_pairs: Categories of invalid pairs as defined by HiC-Pro.
valid_pairs: The number of pairs identified as valid chromatin contacts.
valid_interaction_rmdup: Valid pairs after removing PCR duplicates.
trans_interaction / cis_shortRange / cis_longRange: Counts of valid pairs categorized as trans-chromosomal, short-range cis (within 20 kb), and long-range cis interactions.
Dangling_end_pairs_gatc_ratio: Ratio of singleton reads icluding the GATC motif (ligation scar).
validpair_genome_frag_cov: The fraction of the genome covered by fragments involved in valid pairs.
mean_frag_size: The average size of DNA fragments in the library.
hg19 / mm10 / hg19_mm10: hg19(reads mapping uniquely to the human genome), mm10(reads mapping uniquely to the mouse genome), hg19_mm10(reads mapping ambiguously to both genomes).
sample	Total_pairs_processed	Unmapped_pairs	Low_qual_pairs	Pairs_with_singleton	Reported_pairs	Dangling_end_pairs	Religation_pairs	Self_Cycle_pairs	Dumped_pairs	valid_pairs	valid_interaction_rmdup	trans_interaction	cis_shortRange	cis_longRange	Dangling_end_pairs_gatc_ratio	validpair_genome_frag_cov	mean_frag_size	hg19	mm10	hg19_mm10
AACGGC_AACCTACG	87511	6727	23616	7048	50120	22370	5262	191	4	22293	19971	1964	5940	12067	0.12	0.0029	300.915	186	19591	194
AACGGC_ACGCAGCT	94226	8147	25290	7918	52871	23500	8769	325	9	20268	19199	1439	7861	9899	0.14	0.0028	288.872	372	18552	275
AACGGC_ACTAGTCA	4964	553	1308	383	2720	1223	297	10	0	1190	1135	136	392	607	0.11	0.0002	288.929	403	715	17
AACGGC_AGCCGTTT	5192	550	1350	375	2917	1266	410	20	0	1221	1186	118	383	685	0.13	0.0002	292.912	376	796	14
AACGGC_ATAATAGA	3447	374	900	276	1897	885	187	9	0	816	795	107	251	437	0.11	0.0001	291.358	272	508	15
AACGGC_ATGGTAGG	3088	316	789	232	1751	783	213	7	0	748	725	83	255	387	0.1	0.0001	293.21	232	483	10
AACGGC_GAAAGTCT	2897	308	763	232	1594	724	163	6	0	701	680	84	227	369	0.1	0.0001	282.049	223	442	15
AACGGC_GACCAATA	3363	359	849	231	1924	886	207	9	1	821	799	106	278	415	0.13	0.0001	305.496	297	485	17
AACGGC_GCTTTCGT	2584	235	688	208	1453	632	173	6	0	642	629	80	191	358	0.14	0.0001	300.564	221	395	13
AACGGC_GGTTTGTC	48883	3743	13549	4016	27575	12576	3026	93	5	11875	11223	1114	3128	6981	0.12	0.0016	289.519	172	10876	175
AACGGC_GTAACTTA	692697	65812	180588	38790	407507	189561	38294	1568	69	178015	163162	22854	59673	80635	0.1	0.0227	282.702	161121	331	1710
AACGGC_GTAAGCTG	129655	11566	36729	11920	69440	33277	7157	219	7	28780	26617	2792	7659	16166	0.12	0.0038	278.024	213	26132	272
AACGGC_GTTCTCGG	73179	5212	20029	6099	41839	18844	4317	157	4	18517	17099	2028	5270	9801	0.11	0.0025	303.133	172	16769	158
AACGGC_TACCTATC	5097	554	1350	375	2818	1352	299	19	0	1148	1107	142	362	603	0.12	0.0002	282.187	469	621	17
AACGGC_TACGGGCG	4251	465	1195	390	2201	1074	250	7	0	870	845	116	295	434	0.1	0.0001	266.039	265	563	17
AACGGC_TAGGTTAT	3503	270	944	296	1993	846	227	10	1	909	885	103	313	469	0.1	0.0001	317.479	272	596	17
AACGGC_TATCAATG	2361	217	602	185	1357	554	166	5	0	632	611	86	219	306	0.13	0.0001	381.907	187	413	11
AACGGC_TCCAAACG	128064	9001	34441	10219	74403	32597	9064	388	12	32342	27574	2371	10446	14757	0.11	0.004	303.737	452	26652	470
AACGGC_TCTTACAA	3606	948	794	237	1627	772	161	5	0	689	642	105	204	333	0.09	0.0001	282.827	248	370	24
AACGGC_TGCCTCGG	3714	391	963	265	2095	902	241	12	0	940	905	102	317	486	0.12	0.0001	307.955	291	602	12
AACGGC_TGGACTTG	3759	322	1004	267	2166	927	261	12	0	966	939	105	325	509	0.13	0.0001	288.24	314	613	12
AACGGC_TTGTTGGC	3643	425	1015	293	1910	898	222	10	0	780	751	80	246	425	0.1	0.0001	313	200	542	9
AAGCTC_ACAGAGCA	86205	5586	22978	7059	50582	22765	5432	148	6	22231	19318	2292	5227	11799	0.12	0.0028	302.99	254	18825	239
AAGCTC_ACTAGTCA	4582	485	1179	365	2553	1179	257	5	0	1112	1074	137	338	599	0.11	0.0002	309.701	311	749	14
AAGCTC_ATAATAGA	2891	332	781	263	1515	747	156	9	0	603	589	77	184	328	0.1	0.0001	302.537	156	425	8
AAGCTC_ATGGTAGG	2730	315	728	229	1458	681	158	5	1	613	598	75	182	341	0.13	0.0001	302.571	162	426	10
AAGCTC_GAAAGTCT	3028	365	750	214	1699	794	176	5	0	724	703	85	236	382	0.11	0.0001	300.319	170	523	10
AAGCTC_GACCAATA	3246	329	849	249	1819	862	173	6	0	778	761	109	228	424	0.12	0.0001	305.772	240	508	13
AAGCTC_GATGGTTG	3585	1051	749	221	1564	719	168	4	0	673	656	101	190	365	0.09	0.0001	305.579	248	394	14
AAGCTC_GCGCTACA	42542	2258	11220	3485	25579	10355	4194	143	5	10882	9789	649	3681	5459	0.13	0.0014	315.206	69	9670	50
AAGCTC_TACCTATC	5563	567	1439	394	3163	1501	339	14	0	1309	1268	169	422	677	0.1	0.0002	292.316	484	757	27
AAGCTC_TACGGGCG	4771	545	1283	442	2501	1160	236	7	1	1097	1074	147	345	582	0.12	0.0002	295.246	310	740	24
AAGCTC_TAGGTTAT	3697	263	1005	292	2137	996	202	8	0	931	911	118	296	497	0.09	0.0001	304.012	244	654	13
AAGCTC_TATGCTTT	2488	221	634	172	1461	652	158	6	0	645	622	58	222	342	0.11	0.0001	295.243	202	407	13
AAGCTC_TCTTACAA	2535	264	666	211	1394	650	136	5	0	603	587	76	205	306	0.12	0.0001	291.728	149	432	6
AAGCTC_TGCCTCGG	2694	300	728	231	1435	665	143	4	0	623	608	78	191	339	0.11	0.0001	310.51	209	391	8
AAGCTC_TGCTCGGA	77707	5347	20772	6478	45110	20873	4543	150	16	19528	17608	2020	5116	10472	0.11	0.0025	296.815	279	17178	151
AAGCTC_TGGACTTG	3371	304	852	269	1946	940	196	5	0	805	790	108	265	417	0.11	0.0001	308.304	238	540	12
AAGCTC_TTGTTGGC	3363	410	873	275	1805	925	175	1	0	704	684	87	201	396	0.12	0.0001	285.536	207	468	9
AAGTAT_AAATCTAA	149378	7080	39801	12170	90327	42254	9025	382	11	38655	31585	3278	10180	18127	0.1	0.0045	311.5	196	31008	381
AAGTAT_AACCTACG	108288	5341	28425	8749	65773	30320	6791	241	5	28416	25579	2651	8316	14612	0.11	0.0037	307.28	178	25153	248
AAGTAT_ACTAGTCA	2847	460	665	183	1539	806	133	8	1	591	539	91	174	274	0.1	0.0001	279.003	219	304	16
AAGTAT_ATAAAGGC	89969	4687	23055	7137	55090	25736	5356	205	8	23785	20186	2625	6735	10826	0.1	0.0029	312.323	204	19645	337
AAGTAT_ATTGATGA	100501	4512	25780	7903	62306	28456	7077	261	10	26502	22425	1972	7633	12820	0.1	0.0032	316.77	264	21697	464
AAGTAT_GGACCAAC	67932	4449	17573	4752	41158	19092	4097	180	1	17788	16831	2266	6069	8496	0.11	0.0024	297.457	8877	7770	184
AAGTAT_TACGGGCG	2280	274	597	166	1243	604	119	6	1	513	494	50	197	247	0.11	0.0001	294.895	154	335	5
AAGTAT_TCCTTGCC	166282	10798	42683	8012	104789	44413	10708	376	11	49281	41074	5510	14846	20718	0.11	0.0059	300.061	40612	60	402
AATTCA_ACCAGCCT	172952	10751	40176	7483	114542	48799	17465	650	32	47596	39130	6039	14381	18710	0.12	0.0056	303.946	38762	89	279
AATTCA_ACGGAGGC	65462	4714	16944	5163	38641	17870	3952	164	7	16648	14956	1719	4700	8537	0.11	0.0022	311.496	122	14651	183
AATTCA_ACTAGTCA	2994	313	804	211	1666	751	166	7	0	742	709	107	233	369	0.1	0.0001	304.648	236	459	14
AATTCA_AGCCGTTT	3219	354	835	218	1812	884	194	18	0	716	695	86	214	395	0.11	0.0001	290.992	233	449	13
AATTCA_ATTGATGA	72103	3579	19003	5766	43755	19238	4845	165	1	19506	16695	1404	4809	10482	0.12	0.0024	308.998	155	16419	121
AATTCA_GAAACGCC	46970	2913	12255	3836	27966	12514	3017	119	3	12313	11440	1011	3602	6827	0.1	0.0017	319.114	169	11116	155
AATTCA_GAAAGTCT	3150	931	636	200	1383	743	119	1	0	520	483	92	129	262	0.07	0.0001	308.025	177	286	20
AATTCA_GCTCGACC	129226	9024	32866	8114	79222	35123	7619	322	9	36149	33231	4260	10665	18306	0.1	0.0048	310.932	19541	13325	365
AATTCA_GGACAAGA	58974	2816	15915	4774	35469	15963	3785	132	5	15584	13954	1779	4276	7899	0.1	0.002	310.326	155	13603	196
AATTCA_GTAAGCTG	45901	2574	12342	3799	27186	12259	2972	112	11	11832	10771	976	3593	6202	0.11	0.0016	310.729	147	10458	166
AATTCA_GTAGCGGA	43858	2867	11201	2499	27291	11428	2613	126	3	13121	12120	1705	4139	6276	0.1	0.0018	309.385	11977	48	95
AATTCA_TACCTATC	3310	344	854	250	1862	889	168	3	0	802	781	107	268	406	0.09	0.0001	382.708	330	436	15
AATTCA_TACGGGCG	3053	302	796	232	1723	802	179	7	0	735	710	95	241	374	0.09	0.0001	298.801	229	472	9
AATTCA_TAGTTGTG	86814	5360	22568	7022	51864	23535	5929	216	8	22176	19017	1863	6185	10969	0.11	0.0027	313.094	260	18464	293
AATTCA_TTGTTGGC	2586	305	651	177	1453	718	134	9	0	592	550	86	158	306	0.1	0.0001	273.801	207	333	10
ACAAGC_ACGTCGTC	133049	11081	32916	10277	78775	37070	7785	276	8	33636	29557	3804	8559	17194	0.11	0.0042	290.645	290	28949	318
ACAAGC_ACTAGTCA	5344	646	1366	393	2939	1449	290	8	1	1191	1135	150	360	625	0.11	0.0002	301.107	376	744	15
ACAAGC_ACTGCATC	2253	353	564	149	1187	571	105	3	0	508	474	104	125	245	0.11	0.0001	312.514	202	244	28
ACAAGC_ATAACATC	2375	174	595	172	1434	671	124	4	1	634	622	86	212	324	0.12	0.0001	292.822	229	384	9
ACAAGC_ATAATAGA	3833	418	989	291	2135	1024	216	8	0	887	849	100	290	459	0.11	0.0001	297.107	277	555	17
ACAAGC_ATATTCTG	141855	9842	37323	11031	83659	38643	8670	334	11	36001	30009	3789	9594	16626	0.1	0.0043	305.461	288	29346	375
ACAAGC_ATGGTAGG	3185	351	818	241	1775	843	179	6	0	747	736	89	247	400	0.09	0.0001	331.497	200	522	14
ACAAGC_GAAAGTCT	2798	334	769	229	1466	732	132	3	0	599	586	100	169	317	0.11	0.0001	275.686	199	378	9
ACAAGC_GACCAATA	3699	407	973	257	2062	1013	181	5	0	863	840	115	263	462	0.11	0.0001	290.467	316	510	14
ACAAGC_GCTCACCG	6108	490	1508	518	3592	1635	348	10	0	1599	1567	197	474	896	0.12	0.0002	288.859	102	1442	23
ACAAGC_GGTTTGTC	43201	3593	10795	2165	26648	11551	2432	95	7	12563	11781	1813	3879	6089	0.1	0.0017	312.731	11598	80	103
ACAAGC_TACCTATC	5835	598	1509	439	3289	1564	317	13	0	1395	1348	154	444	750	0.11	0.0002	297.756	529	802	17
ACAAGC_TACGGGCG	4788	547	1277	433	2531	1224	232	11	0	1064	1039	136	341	562	0.12	0.0002	285.833	262	756	21
ACAAGC_TAGGTTAT	3824	324	1037	280	2183	1035	231	11	0	906	881	124	294	463	0.11	0.0001	300.245	262	603	16
ACAAGC_TATCAATG	2457	180	647	205	1425	667	155	5	0	598	573	98	185	290	0.12	0.0001	298.376	183	378	12
ACAAGC_TGACGTCG	94727	7300	24506	7601	55320	26225	5661	199	4	23231	20054	1958	6401	11695	0.11	0.0029	301.168	268	19552	234
ACAAGC_TGCCTCGG	3481	373	935	246	1927	877	222	5	0	823	786	111	242	433	0.11	0.0001	308.126	271	499	16
ACAAGC_TGCTCCAC	2302	242	587	204	1269	583	134	6	0	546	529	63	162	304	0.12	0.0001	329.207	162	357	10
ACAAGC_TGCTCGGA	166447	12088	41873	10846	101640	44356	13973	640	27	42644	37986	3806	16095	18085	0.12	0.0055	297.774	18709	18886	391
ACAAGC_TGGACTTG	3958	339	1036	305	2278	1125	212	9	0	932	906	101	300	505	0.11	0.0001	286.729	313	583	10
ACAAGC_TTGTTGGC	3895	416	1097	285	2097	982	194	8	0	913	873	95	284	494	0.1	0.0001	287.542	268	593	12
ACAGTG_AAATCTAA	181834	11640	42600	8947	118647	49922	20654	904	47	47120	38920	3147	20018	15755	0.12	0.0056	306.617	38397	180	343
ACAGTG_AACCTACG	75803	5792	20170	4628	45213	20518	4066	167	3	20459	18805	2427	6343	10035	0.1	0.0027	290.24	18534	78	193
ACAGTG_ACCAGCCT	43838	2934	11948	3912	25044	11911	4420	155	3	8555	7499	656	3474	3369	0.15	0.0011	276.292	136	7226	137
ACAGTG_GCTCGACC	73213	4015	19025	6104	44069	20453	4583	162	5	18866	17564	2123	5398	10043	0.11	0.0025	304.364	158	17179	227
ACAGTG_TACCTATC	2717	289	680	219	1529	751	125	6	0	647	630	80	239	311	0.12	0.0001	293.666	342	277	11
ACAGTG_TACGGGCG	2794	301	753	207	1533	733	136	6	0	658	640	84	235	321	0.1	0.0001	318.938	305	324	11
ACAGTG_TAGGTTAT	138031	7758	36486	11572	82215	39384	8228	330	6	34267	28456	3680	9475	15301	0.11	0.0041	306.619	476	27486	494
ACAGTG_TGGAGCCG	119392	7751	30876	6184	74581	32848	6838	297	10	34588	30792	4624	10617	15551	0.1	0.0044	296.873	30381	118	293
ACAGTG_TTAGGTGT	108498	8369	26154	5438	68537	29116	10786	516	17	28102	23367	2770	12171	8426	0.12	0.0034	301.633	23056	114	197
ACATCT_AACTCGTA	94193	6826	23585	4834	58948	26016	5419	240	11	27262	23719	3572	7974	12173	0.09	0.0034	300.018	23341	145	233
ACATCT_ACTAGTCA	2941	330	783	207	1621	793	133	8	0	687	649	92	184	373	0.1	0.0001	286.154	246	389	14
ACATCT_AGCATATG	49614	2765	13034	3955	29860	14000	3307	131	2	12420	11476	1274	3750	6452	0.11	0.0017	306.225	107	11216	153
ACATCT_AGCCGTTT	3305	383	854	249	1819	864	165	7	0	783	752	110	253	389	0.11	0.0001	318.278	297	444	11
ACATCT_ATAAAGGC	119722	7794	31017	9591	71320	32555	7179	291	13	31282	26462	2901	8961	14600	0.11	0.0038	309.814	324	25786	352
ACATCT_ATAATAGA	2055	266	491	170	1128	576	108	2	0	442	421	76	131	214	0.07	0.0001	298.199	171	235	15
ACATCT_ATGAGTTT	65488	3313	17155	5259	39761	17431	5449	235	13	16633	14691	1632	5790	7269	0.11	0.0021	312.503	254	14127	310
ACATCT_TACCTATC	3223	396	805	256	1766	858	163	6	0	739	717	114	217	386	0.09	0.0001	312.311	292	411	14
ACATCT_TACGGGCG	3707	560	931	293	1923	965	162	10	0	786	749	126	218	405	0.11	0.0001	286.971	263	464	22
ACATCT_TAGTGATT	2206	466	493	172	1075	597	85	3	0	390	350	83	86	181	0.07	0.0001	291.049	160	170	20
ACATCT_TAGTTGTG	145360	10890	37259	7593	89618	38772	8273	360	17	42196	36446	5492	12241	18713	0.09	0.0052	305.142	36051	71	324
ACATCT_TGCTCGGA	69388	3999	18187	5717	41485	18998	4537	135	2	17813	15910	1646	4466	9798	0.12	0.0023	303.854	179	15464	267
ACATCT_TTGTTGGC	2494	346	627	171	1350	688	114	6	0	542	509	72	155	282	0.11	0.0001	292.469	175	322	12
ACCGCA_AACTCGTA	62197	3649	16413	5012	37123	17185	3924	133	4	15877	13905	1288	4018	8599	0.11	0.002	302.883	157	13560	188
ACCGCA_ACTAGTCA	2968	392	732	205	1639	815	143	3	0	678	639	77	183	379	0.09	0.0001	330.857	205	425	9
ACCGCA_AGCCGTTT	3284	342	821	272	1849	897	199	7	0	746	725	93	224	408	0.09	0.0001	299.934	202	507	16
ACCGCA_ATAACATC	176328	11374	46753	14231	103970	47618	10688	411	9	45244	39642	3792	12824	23026	0.11	0.0057	295.715	326	38836	480
ACCGCA_ATTGTGTC	134541	10852	32595	6714	84380	37199	9467	462	15	37237	31170	3410	13672	14088	0.09	0.0045	307.014	30757	159	254
ACCGCA_GCGTTTGC	4900	405	1203	293	2999	1355	262	17	0	1365	1338	220	431	687	0.1	0.0002	294.248	1311	9	18
ACCGCA_GCTCGACC	67146	4335	17464	5421	39926	18427	4043	125	10	17321	15973	1957	4493	9523	0.1	0.0023	309.324	196	15522	255
ACCGCA_GGACAAGA	59700	3585	16356	5038	34721	15637	4060	193	4	14827	13414	1163	4252	7999	0.11	0.0019	303.869	139	13122	153
ACCGCA_TACCTATC	2790	288	709	202	1591	757	145	10	0	679	657	69	212	376	0.09	0.0001	294.981	231	415	11
ACCGCA_TTGTTGGC	2145	282	547	166	1150	570	111	2	0	467	441	45	145	251	0.11	0.0001	294.051	154	279	8
ACCTAG_AAAGGGCT	3039	250	767	192	1830	749	187	8	0	886	869	101	269	499	0.13	0.0001	316.919	554	304	11
ACCTAG_AAGGATGA	3056	353	705	215	1783	822	174	6	1	780	756	99	259	398	0.11	0.0001	305.84	475	269	12
ACCTAG_AATCGCAT	2269	180	600	176	1313	552	142	1	0	618	602	71	206	325	0.12	0.0001	291.917	351	247	4
ACCTAG_ACAGAGCA	153262	8980	37903	11827	94552	41975	9831	368	9	42369	36573	4371	11130	21072	0.11	0.0052	308.178	592	35523	458
ACCTAG_ACCAATAA	2498	196	669	177	1456	619	155	4	0	678	665	82	215	368	0.11	0.0001	372.347	446	211	8
ACCTAG_ACTAGTCA	6531	568	1683	467	3813	1733	427	6	3	1644	1613	221	559	833	0.1	0.0002	305.408	991	589	33
ACCTAG_AGCCGTTT	7570	750	1966	535	4319	1867	458	13	0	1981	1945	256	640	1049	0.12	0.0003	295.422	1171	753	21
ACCTAG_ATAAAGGC	81332	4713	20767	6319	49533	22069	5191	176	6	22091	18933	2294	5919	10720	0.11	0.0027	311.368	356	18332	245
ACCTAG_ATAACATC	3078	209	812	217	1840	781	177	10	0	872	854	100	274	480	0.1	0.0001	313.716	564	280	10
ACCTAG_ATAATAGA	4756	478	1187	358	2733	1166	295	14	1	1257	1232	164	397	671	0.11	0.0002	312.822	694	517	21
ACCTAG_ATGGTAGG	3813	411	973	292	2137	950	238	11	0	938	927	134	318	475	0.12	0.0001	291.416	540	373	14
ACCTAG_ATTGTGTC	2146	148	565	147	1286	548	134	9	0	595	581	77	193	311	0.11	0.0001	298.955	380	197	4
ACCTAG_GAAAGTCT	3950	351	950	286	2363	1025	255	10	1	1072	1055	132	360	563	0.1	0.0002	311.524	626	419	10
ACCTAG_GACCAATA	3857	340	1001	287	2229	988	234	4	0	1003	980	125	330	525	0.12	0.0001	295.912	624	339	17
ACCTAG_GATGGTTG	3170	329	825	204	1812	837	172	11	0	792	786	108	260	418	0.11	0.0001	281.83	509	268	9
ACCTAG_GCGTTTGC	8344	614	2099	367	5264	2241	480	19	0	2524	2478	305	819	1354	0.11	0.0004	297.265	2446	19	13
ACCTAG_GGTTTGTC	29450	1859	7335	2268	17988	7403	3106	107	7	7365	6849	572	3241	3036	0.14	0.001	312.396	180	6616	53
ACCTAG_GTAGCGGA	48158	2983	12656	3993	28526	12683	3057	107	5	12674	11650	1237	3599	6814	0.11	0.0017	303.43	209	11282	159
ACCTAG_GTAGGTAA	2530	202	651	161	1516	631	158	2	0	725	720	104	205	411	0.11	0.0001	307.557	462	250	8
ACCTAG_TACCTATC	7666	721	1972	538	4435	2014	436	17	0	1968	1925	249	580	1096	0.11	0.0003	299.096	1291	596	38
ACCTAG_TACGGGCG	5377	520	1444	431	2982	1376	298	13	1	1294	1277	165	431	681	0.11	0.0002	291.41	753	499	25
ACCTAG_TAGGTTAT	4980	463	1261	334	2922	1296	283	11	0	1332	1295	189	424	682	0.11	0.0002	316.3	767	504	24
ACCTAG_TAGTGATT	2783	223	765	181	1614	743	154	6	0	711	694	95	221	378	0.12	0.0001	303.847	427	254	13
ACCTAG_TATCAATG	158574	11145	39696	13414	94319	43116	17298	643	22	33240	28207	2489	13158	12560	0.14	0.004	293.518	887	26918	402
ACCTAG_TATGCTTT	3390	267	874	247	2002	854	206	10	1	931	902	129	276	497	0.11	0.0001	294.526	564	324	14
ACCTAG_TCGTATCC	113626	5560	30025	9097	68944	28827	7745	282	3	32087	27106	3003	7619	16484	0.12	0.0039	311.463	313	26512	281
ACCTAG_TCTTACAA	3027	306	775	207	1739	749	181	6	0	803	776	104	243	429	0.1	0.0001	300.821	488	275	13
ACCTAG_TGCCTCGG	3964	364	1075	314	2211	1017	241	7	0	946	925	128	289	508	0.12	0.0001	290.858	592	314	19
ACCTAG_TGCTCCAC	2639	237	650	206	1546	682	172	5	0	687	671	96	207	368	0.13	0.0001	298.753	405	252	14
ACCTAG_TGCTCGGA	145115	9894	38606	11331	85284	40374	8227	237	4	36442	32443	2030	6055	24358	0.1	0.0047	304.306	755	30990	698
ACCTAG_TGGACTTG	4162	424	1163	343	2232	1049	230	8	0	945	938	144	288	506	0.14	0.0001	343.937	598	322	18
ACCTAG_TGGGTGGG	119013	10767	30256	6656	71334	32906	6877	268	10	31273	27572	3968	9610	13994	0.1	0.004	293.564	26996	308	268
ACCTAG_TGTAACGT	161935	11786	42885	13131	94133	43464	10183	370	12	40104	33067	3590	10670	18807	0.11	0.0047	299.03	383	32209	475
ACCTAG_TTGTTGGC	4983	516	1259	339	2869	1236	301	7	0	1325	1278	172	414	692	0.11	0.0002	298.377	789	466	23
ACGCCG_AAAGGGCT	2165	212	606	143	1204	496	120	3	0	585	576	72	192	312	0.11	0.0001	280.227	393	176	7
ACGCCG_AACTCGTA	88508	5790	22904	7131	52683	24076	5330	208	5	23064	20128	2777	6699	10652	0.11	0.0029	309.589	509	19336	283
ACGCCG_ACAGCTAG	2694	240	766	177	1511	699	125	5	0	682	668	83	209	376	0.09	0.0001	294.364	437	224	7
ACGCCG_ACTAGTCA	5434	499	1351	356	3228	1505	316	18	0	1389	1354	190	433	731	0.13	0.0002	305.761	880	457	17
ACGCCG_AGCCGTTT	6025	636	1549	392	3448	1605	342	15	1	1485	1456	192	479	785	0.11	0.0002	289.696	966	471	19
ACGCCG_ATAACATC	2251	181	598	161	1311	625	128	4	0	554	550	80	164	306	0.11	0.0001	300.361	383	151	16
ACGCCG_ATAATAGA	3706	348	960	239	2159	940	207	10	0	1002	980	163	305	512	0.1	0.0001	311.948	637	324	19
ACGCCG_GAAACGCC	9455	1105	2528	538	5284	2529	495	28	1	2231	2198	301	704	1193	0.1	0.0003	269.874	2132	49	17
ACGCCG_GAAAGTCT	3234	280	833	196	1925	860	201	8	0	856	842	110	292	440	0.12	0.0001	295.303	552	282	8
ACGCCG_GACCAATA	3331	314	863	230	1924	896	180	11	1	836	828	122	272	434	0.12	0.0001	298.513	553	263	12
ACGCCG_GCTTTCGT	3001	285	793	188	1735	775	195	8	0	757	735	89	248	398	0.1	0.0001	306.505	488	238	9
ACGCCG_GGACCAAC	38337	2771	9478	3036	23052	10382	3804	140	7	8719	8240	801	3723	3716	0.14	0.0012	286.165	117	8062	61
ACGCCG_GGTCCTAA	156296	13960	40681	9068	92587	41296	7650	338	19	43284	38055	6849	11316	19890	0.09	0.0055	302.064	37383	172	500
ACGCCG_GTAACTTA	2690	554	615	155	1366	710	103	4	0	549	529	82	163	284	0.12	0.0001	296.699	340	176	13
ACGCCG_GTAAGCTG	132214	10960	36220	11120	73914	34845	7664	197	4	31204	28566	3261	8080	17225	0.11	0.0041	286.587	477	27807	282
ACGCCG_TACCTATC	5208	495	1348	393	2972	1406	269	11	0	1286	1262	156	427	679	0.12	0.0002	287.348	935	314	13
ACGCCG_TACGGGCG	6061	541	1670	432	3418	1555	339	7	2	1515	1489	201	517	771	0.12	0.0002	275.281	952	523	14
ACGCCG_TAGGTTAT	4368	380	1139	276	2573	1208	233	9	0	1123	1098	163	346	589	0.12	0.0002	310.365	709	376	13
ACGCCG_TAGTGATT	2510	253	661	160	1436	619	143	5	1	668	646	97	187	362	0.11	0.0001	305.093	421	218	7
ACGCCG_TATCAATG	2732	210	715	179	1628	722	149	11	0	746	727	102	250	375	0.08	0.0001	292.029	457	263	7
ACGCCG_TATGCTTT	2821	241	731	212	1637	718	181	8	0	730	720	106	234	380	0.11	0.0001	293.44	482	233	5
ACGCCG_TCTTACAA	2181	224	536	153	1268	565	115	7	0	581	568	75	198	295	0.11	0.0001	306.563	360	200	8
ACGCCG_TGCCTCGG	4120	390	1078	276	2376	1091	223	6	0	1056	1043	149	367	527	0.11	0.0002	285.895	783	245	15
ACGCCG_TGGACTTG	4726	410	1212	336	2768	1303	253	11	0	1201	1162	143	393	626	0.11	0.0002	284.794	769	379	14
ACTAAT_ATAACATC	109290	8282	27762	6076	67170	30332	5838	186	10	30804	27508	4334	6405	16769	0.1	0.004	292.159	27251	71	186
ACTAAT_GTAACCAT	61250	4300	15631	3683	37636	16533	3378	94	8	17623	16271	1154	3151	11966	0.1	0.0023	310.222	16106	15	150
ACTAAT_GTTCTCGG	59591	2682	15254	5018	36637	16012	3849	151	2	16623	15261	1847	4470	8944	0.1	0.0022	312.728	150	14938	173
AGCACC_AAGGATGA	136107	8966	34807	10253	82081	36526	10895	483	21	34156	28664	2447	11957	14260	0.11	0.0041	311.046	329	28036	299
AGCACC_ACAGCTAG	2471	879	437	158	997	527	89	2	0	379	356	76	90	190	0.08	0.0001	366.734	105	231	20
AGCACC_ACTAGTCA	3169	314	813	245	1797	889	167	7	0	734	683	104	230	349	0.1	0.0001	287.377	175	490	18
AGCACC_AGCCGTTT	3231	342	829	240	1820	864	206	10	1	739	707	90	237	380	0.1	0.0001	301.705	199	490	18
AGCACC_ATTGGACC	91014	4640	24137	7268	54969	23270	6098	255	6	25340	21418	1934	6006	13478	0.12	0.0031	310.034	182	20996	240
AGCACC_GAAACGCC	66679	3954	17546	5316	39863	16090	6705	280	6	16782	15845	1363	7052	7430	0.14	0.0023	309.253	224	15431	190
AGCACC_GCTATAGC	4912	317	1282	364	2949	1263	339	14	0	1333	1300	190	400	710	0.11	0.0002	305.291	11	1263	26
AGCACC_GCTGTGAC	40703	2465	9945	3185	25108	11035	2858	106	4	11105	10534	1109	3834	5591	0.11	0.0015	317.021	102	10320	112
AGCACC_GGACAAGA	106100	7883	28940	6366	62911	27222	5851	236	10	29592	26824	3386	8733	14705	0.1	0.0039	291.064	26541	48	235
AGCACC_GTAACTTA	386348	33993	102535	32914	216906	105359	20342	776	28	90401	79269	9365	23322	46582	0.1	0.0112	301.01	732	77501	1036
AGCACC_TACAGACT	131946	8684	34132	10729	78401	35877	9130	380	21	32993	27515	2291	10584	14640	0.11	0.004	303.166	301	26938	276
AGCACC_TACCTATC	3500	367	876	292	1965	960	204	6	1	794	769	95	280	394	0.09	0.0001	286.793	245	513	11
AGCACC_TACGGGCG	2925	357	741	230	1597	802	169	4	0	622	604	88	199	317	0.11	0.0001	280.793	132	464	8
AGCACC_TGTCCAAT	87140	6290	21158	4530	55162	22474	8970	345	14	23359	20127	2465	9826	7836	0.12	0.0029	312.634	19911	76	140
AGCACC_TTGTTGGC	2191	291	577	167	1156	562	127	6	0	461	440	50	146	244	0.09	0.0001	312.803	107	329	4
AGCTTA_AAAGGGCT	2473	250	643	146	1434	653	138	6	0	637	622	92	188	342	0.08	0.0001	297.157	433	179	10
AGCTTA_AAATCTAA	85102	5509	24047	7948	47598	22975	4926	152	6	19539	16997	2301	5192	9504	0.11	0.0024	289.332	421	16305	271
AGCTTA_AAGGATGA	2245	191	551	154	1349	610	143	6	0	590	575	79	198	298	0.11	0.0001	297.729	379	185	11
AGCTTA_ACAGCTAG	2525	268	649	155	1453	702	133	7	1	610	595	90	191	314	0.11	0.0001	286.182	423	165	7
AGCTTA_ACTAGTCA	5264	516	1345	367	3036	1508	276	9	1	1242	1204	172	394	638	0.1	0.0002	294.3	812	367	25
AGCTTA_AGCCGTTT	6678	702	1687	423	3866	1805	374	13	2	1672	1618	233	489	896	0.1	0.0002	291.362	1034	561	23
AGCTTA_AGCGGGCA	66033	5243	16900	3420	40470	16983	4209	162	9	19107	17143	2487	6522	8134	0.11	0.0025	301.917	16904	71	168
AGCTTA_ATAACATC	2457	177	630	141	1509	685	120	4	0	700	680	104	224	352	0.1	0.0001	282.681	484	185	11
AGCTTA_ATGGTAGG	4149	542	1026	275	2306	1123	207	3	0	973	948	138	310	500	0.1	0.0001	297.785	670	265	13
AGCTTA_GAAAGTCT	29759	3553	6904	1900	17402	7847	2652	64	5	6834	6033	2494	1324	2215	0.1	0.0009	341.562	5676	285	72
AGCTTA_GACCAATA	3320	310	899	229	1882	887	179	7	1	808	795	110	238	447	0.08	0.0001	299.877	540	247	8
AGCTTA_GCTTTCGT	3266	369	791	217	1889	881	175	10	0	823	800	97	230	473	0.1	0.0001	294.112	543	248	9
AGCTTA_GGACCAAC	28813	1744	7726	2391	16952	7441	2143	84	4	7280	6860	668	2450	3742	0.11	0.001	309.47	173	6520	167
AGCTTA_TACCTATC	6153	599	1651	409	3494	1726	298	13	1	1456	1405	225	432	748	0.1	0.0002	296.004	974	410	21
AGCTTA_TACGGGCG	7632	762	1842	512	4516	2166	408	16	0	1926	1877	273	578	1026	0.1	0.0003	287.397	1301	540	36
AGCTTA_TAGGTTAT	4198	344	1049	287	2518	1129	245	12	0	1132	1102	131	381	590	0.12	0.0002	299.118	747	342	13
AGCTTA_TATCAATG	156429	11524	41148	8448	95309	40352	9409	343	17	45188	38096	6329	13043	18724	0.1	0.0055	296.954	37511	218	367
AGCTTA_TATGCTTT	2620	278	647	157	1538	757	139	5	0	637	614	84	188	342	0.11	0.0001	287.845	441	167	6
AGCTTA_TCCAAACG	74443	3989	19969	6037	44448	19578	5265	208	3	19394	16563	1504	5797	9262	0.12	0.0024	299.8	602	15733	228
AGCTTA_TCTTACAA	2686	301	685	198	1502	747	129	6	0	620	604	87	188	329	0.1	0.0001	284.248	388	204	12
AGCTTA_TGCCTCGG	4508	452	1132	297	2627	1225	262	9	0	1131	1096	152	343	601	0.1	0.0002	291.12	813	273	10
AGCTTA_TGCTCGGA	2729	206	766	189	1568	732	175	6	0	655	648	112	213	323	0.11	0.0001	282.415	404	232	12
AGCTTA_TGGACTTG	5413	474	1360	336	3243	1555	305	14	0	1369	1348	185	433	730	0.1	0.0002	292.145	1019	307	22
AGCTTA_TGGGTGGG	3024	279	759	190	1796	869	158	3	0	766	749	109	217	423	0.09	0.0001	311.687	553	185	11
AGCTTA_TTGTTGGC	4587	519	1126	290	2652	1322	231	9	3	1087	1038	130	330	578	0.09	0.0002	287.707	690	339	9
AGGCGA_ACTAGTCA	3965	474	978	284	2229	1018	211	11	0	989	958	150	308	500	0.1	0.0001	293.907	500	443	15
AGGCGA_AGCATATG	23606	1650	5915	1165	14876	6639	1417	44	6	6770	6266	899	2134	3233	0.1	0.0009	305.015	6172	32	62
AGGCGA_AGCCGTTT	4882	563	1227	292	2800	1249	228	6	1	1316	1276	197	433	646	0.1	0.0002	301.955	677	573	26
AGGCGA_ATAATAGA	2800	360	711	184	1545	736	146	6	0	657	643	85	221	337	0.12	0.0001	297.833	320	314	9
AGGCGA_ATGGTAGG	2580	331	663	157	1429	646	135	5	0	643	632	84	188	360	0.1	0.0001	293.572	325	296	11
AGGCGA_GACCAATA	5287	2363	807	266	1851	920	143	11	0	777	753	121	202	430	0.08	0.0001	293.299	379	340	34
AGGCGA_GCTTTCGT	2339	253	619	155	1312	594	105	8	1	604	592	91	197	304	0.13	0.0001	302.296	287	296	9
AGGCGA_GGCACTAC	11636	990	3243	1080	6323	3301	607	25	0	2390	2318	300	838	1180	0.1	0.0003	301.792	46	2229	43
AGGCGA_GGCTGCAG	28512	1629	7604	2359	16920	7455	2371	73	1	7020	6458	723	2189	3546	0.1	0.0009	306.04	120	6231	107
AGGCGA_GTGGACAT	146126	11229	37136	11972	85789	40139	8636	284	9	36721	32016	3881	9144	18991	0.11	0.0046	289.189	502	31171	343
AGGCGA_TACCTATC	3490	430	936	285	1839	925	167	6	0	741	725	100	239	386	0.1	0.0001	267.951	435	281	9
AGGCGA_TAGGTTAT	3106	267	834	231	1774	806	156	9	0	803	784	103	270	411	0.11	0.0001	304.42	415	358	11
AGGCGA_TATGCTTT	2082	198	488	139	1257	554	117	3	0	583	562	80	177	305	0.12	0.0001	318.717	323	231	8
AGGCGA_TCTGCAGA	31004	1996	7713	2284	19011	8385	2164	73	3	8386	7955	1006	2531	4418	0.11	0.0011	319.765	89	7791	75
AGGCGA_TGACCGTT	123274	8670	31089	6064	77451	35179	6964	244	11	35053	30834	3856	10175	16803	0.1	0.0044	295.264	30393	163	278
AGGCGA_TGGAATGT	152368	10507	37140	11391	93330	44195	9593	349	2	39191	33378	3924	10321	19133	0.11	0.0048	302.444	390	32656	332
AGGCGA_TGGACTTG	2448	284	670	222	1272	591	101	6	0	574	564	73	186	305	0.09	0.0001	280.803	320	232	12
AGGCGA_TGGAGCCG	49664	3820	12984	2736	30124	13399	2606	96	4	14019	12619	1944	3861	6814	0.11	0.0018	290.039	12299	150	170
AGGCGA_TTTCTCAC	86963	5667	22146	4394	54756	23786	5068	189	6	25707	22210	2665	7636	11909	0.11	0.0032	295.246	21945	74	191
AGTCTG_ACTAGTCA	4173	624	1070	322	2157	1125	201	11	1	819	773	123	232	418	0.08	0.0001	276.924	162	596	15
AGTCTG_ATAATAGA	3537	474	867	271	1925	1030	171	5	0	719	675	89	207	379	0.11	0.0001	276.716	185	480	10
AGTCTG_ATGGTAGG	2801	400	727	191	1483	761	145	4	1	572	556	77	178	301	0.11	0.0001	287.689	106	440	10
AGTCTG_GACCAATA	2939	384	705	228	1622	829	159	9	0	625	605	85	185	335	0.08	0.0001	298.438	136	456	13
AGTCTG_GCTCACCG	68176	5262	18774	4458	39682	18209	3575	149	7	17742	16494	2713	5729	8052	0.1	0.0024	293.892	16156	166	172
AGTCTG_GCTTTCGT	2966	371	769	212	1614	826	154	9	0	625	599	75	184	340	0.08	0.0001	310.365	144	445	10
AGTCTG_GGTTTGTC	60503	4289	15732	4603	35879	16206	3968	149	6	15550	14263	1531	4581	8151	0.11	0.0021	310.734	138	13955	170
AGTCTG_GTAACTTA	7027	2947	1151	390	2539	1618	122	8	0	791	695	168	171	356	0.08	0.0001	250.027	289	353	53
AGTCTG_TACCTATC	5052	680	1253	373	2746	1419	256	7	0	1064	1024	154	345	525	0.1	0.0001	286.727	283	715	26
AGTCTG_TAGGTTAT	3212	336	835	274	1767	869	183	6	0	709	677	82	210	385	0.12	0.0001	299.089	122	546	9
AGTCTG_TAGTGATT	2073	244	528	141	1160	588	112	9	0	451	430	65	122	243	0.11	0.0001	312.226	92	326	12
AGTCTG_TATCAATG	2286	260	559	209	1258	629	117	5	0	507	486	67	160	259	0.12	0.0001	282.602	97	379	10
AGTCTG_TCTTACAA	2578	395	655	177	1351	693	124	1	0	533	497	78	152	267	0.11	0.0001	300.403	93	389	15
AGTCTG_TGCCTCGG	3414	441	834	284	1855	898	170	6	0	781	732	95	239	398	0.11	0.0001	296.74	192	520	20
AGTCTG_TGGACTTG	3574	374	955	309	1936	962	208	10	0	756	735	88	235	412	0.12	0.0001	308.328	157	570	8
AGTCTG_TTGTTGGC	3795	554	942	251	2048	1088	197	6	1	756	708	98	208	402	0.11	0.0001	281.659	136	563	9
ATAACG_AGTGAAGT	126424	8256	32445	9994	75729	34890	7635	318	7	32879	29297	3022	9673	16602	0.11	0.0042	308.274	341	28568	388
ATAACG_ATAAAGGC	105395	5876	26778	8221	64520	27604	9648	434	10	26824	23124	2096	9674	11354	0.12	0.0033	308.384	160	22712	252
ATAACG_GAGTTCGG	52026	3182	13625	4052	31167	13699	3472	166	8	13822	12523	1213	4404	6906	0.11	0.0018	314.235	228	12066	229
ATAACG_GCGCTACA	2184	217	553	174	1240	554	46	17	0	623	569	363	54	152	0.05	0.0001	380.822	417	59	93
ATAACG_GCTGTGAC	20955	1319	5564	1674	12398	5566	1267	54	1	5510	5209	583	1752	2874	0.1	0.0008	310.923	60	5066	83
ATAACG_GTAACTTA	135953	32943	30965	9158	62887	39416	4540	123	4	18804	16170	2557	4627	8986	0.1	0.0023	232.526	697	15138	335
ATAACG_TACCTATC	2204	355	590	141	1118	606	76	3	0	433	396	57	107	232	0.1	0.0001	265.298	212	172	12
ATAACG_TACGGGCG	2521	467	601	149	1304	716	83	1	0	504	462	89	148	225	0.07	0.0001	288.935	185	264	13
ATAACG_TGTAACGT	235590	19157	62186	16035	138212	62417	13803	499	22	61471	51801	6326	16860	28615	0.1	0.0075	292.819	30772	20370	659
ATACTT_AAAGGGCT	1986	205	490	148	1143	536	107	1	0	499	484	64	154	266	0.12	0.0001	325.623	162	316	6
ATACTT_ACTAGTCA	4412	532	1131	336	2413	1176	216	6	0	1015	977	167	310	500	0.11	0.0001	298.922	330	629	18
ATACTT_AGCCGTTT	5235	542	1439	382	2872	1384	255	12	0	1221	1178	163	364	651	0.12	0.0002	293.419	381	780	17
ATACTT_ATAATAGA	2958	340	746	191	1681	821	150	8	1	701	681	88	225	368	0.1	0.0001	288.261	213	459	9
ATACTT_ATACATAC	98740	7599	25561	7830	57750	27104	5824	240	6	24576	21614	2320	7285	12009	0.11	0.0031	291.03	234	21036	344
ATACTT_ATGGTAGG	723314	66538	188956	57699	410121	197668	37542	1577	56	173278	152000	18720	49495	83785	0.11	0.021	297.473	1723	148408	1869
ATACTT_GAAACGCC	6831	646	1785	541	3859	1818	376	7	0	1658	1632	184	530	918	0.11	0.0002	302.79	56	1558	18
ATACTT_GATGGTTG	2391	225	639	169	1358	626	146	4	0	582	568	84	183	301	0.1	0.0001	314.954	172	390	6
ATACTT_GCTTTCGT	2582	271	695	186	1430	701	120	3	0	606	587	86	172	329	0.1	0.0001	285.856	193	388	6
ATACTT_GGACCAAC	49834	4345	13093	2622	29774	13159	2691	109	4	13811	12951	2165	4374	6412	0.1	0.0019	286.357	12769	60	122
ATACTT_GGCACTAC	19324	1283	5100	1612	11329	5206	1293	55	2	4773	4563	404	1562	2597	0.11	0.0007	293.618	59	4444	60
ATACTT_TACCTATC	5037	520	1277	382	2858	1339	280	8	1	1230	1173	159	379	635	0.11	0.0002	315.087	435	719	19
ATACTT_TACGGGCG	5961	572	1626	496	3267	1497	314	10	0	1446	1396	195	475	726	0.1	0.0002	295.317	393	984	19
ATACTT_TAGGTTAT	3141	330	790	230	1791	850	160	3	0	778	743	106	211	426	0.11	0.0001	294.712	227	503	13
ATACTT_TGACCGTT	105937	7103	27767	8189	62878	29059	6570	248	7	26994	23398	2229	6680	14489	0.12	0.0034	301.186	307	22622	469
ATACTT_TGCCTCGG	4078	423	1048	332	2275	1075	204	10	1	985	948	131	291	526	0.11	0.0001	293.582	291	644	13
ATACTT_TGGACTTG	3480	341	909	259	1971	894	187	12	0	878	853	116	269	468	0.1	0.0001	297.428	264	578	11
ATACTT_TGGGTGGG	2255	211	586	164	1294	615	111	4	1	563	531	75	181	275	0.11	0.0001	298.119	144	381	6
ATACTT_TGTCCAAT	111875	9777	28259	5890	67949	30060	6843	300	17	30729	26797	3429	9858	13510	0.1	0.0039	296.031	26418	80	299
ATACTT_TTGTTGGC	3687	427	948	290	2022	994	186	6	0	836	796	99	275	422	0.1	0.0001	309.268	246	538	12
ATCCAA_ATTGGACC	183218	11341	47620	14298	109959	50054	11559	401	16	47929	40421	4076	12801	23544	0.11	0.0058	305.853	226	39773	422
ATCCAA_GAGTTCGG	70879	4329	18683	5706	42161	19193	4286	169	7	18506	16825	2125	5498	9202	0.11	0.0024	313.47	194	16438	193
ATCCAA_TGCTCGGA	165862	10771	43264	13178	98649	44688	10193	340	15	43413	38672	4412	11938	22322	0.11	0.0055	305.819	313	37893	466
ATGGCC_AGCATATG	16418	933	4263	1382	9840	4417	1282	64	1	4076	3773	417	1580	1776	0.11	0.0005	299.845	104	3575	94
ATGGCC_AGCCGTTT	2574	435	629	133	1377	715	127	5	0	530	493	67	156	270	0.11	0.0001	281.028	304	175	14
ATGGCC_ATTGGACC	80419	5362	20670	6187	48200	22881	5047	169	3	20100	17239	2184	5627	9428	0.1	0.0025	296.897	201	16774	264
ATGGCC_TATCAATG	135396	9216	36274	11670	78236	37308	7889	255	12	32772	27787	3691	8200	15896	0.11	0.004	302.487	225	27176	386
ATGGCC_TTCACGAA	49401	3223	13132	4177	28869	13473	2930	130	1	12335	11265	1061	3722	6482	0.11	0.0016	299.573	131	10969	165
ATTCGC_AAAGGGCT	3525	359	892	217	2057	963	198	7	0	889	855	98	261	496	0.11	0.0001	343.377	467	378	10
ATTCGC_AACCTACG	72325	5014	19412	5725	42174	19277	4071	146	3	18677	16558	1482	4570	10506	0.11	0.0024	308.75	337	16030	191
ATTCGC_AACTCGTA	2604	280	645	198	1481	697	112	5	1	666	648	88	192	368	0.1	0.0001	291.995	335	300	13
ATTCGC_AATCGCAT	2244	220	584	177	1263	581	121	2	0	559	537	57	152	328	0.12	0.0001	294.148	260	271	6
ATTCGC_ACAGCTAG	4116	441	1065	297	2313	1076	202	13	0	1022	985	110	309	566	0.1	0.0001	311.075	490	482	13
ATTCGC_ACCAATAA	2760	248	687	205	1620	759	147	5	1	708	690	71	212	407	0.1	0.0001	302.257	360	326	4
ATTCGC_ACCAGCCT	185378	13521	48567	14426	108864	49188	12816	621	16	46223	37594	3622	14608	19364	0.11	0.0054	303.374	746	36025	823
ATTCGC_ACGTCGTC	129889	12768	32834	9743	74544	36472	7052	241	8	30771	26220	2734	8213	15273	0.11	0.0038	303.752	354	25385	481
ATTCGC_ACTAGTCA	7840	810	1984	573	4473	2151	442	13	0	1867	1798	208	543	1047	0.12	0.0003	300.236	922	851	25
ATTCGC_ACTGCATC	2544	321	642	168	1413	681	129	7	0	596	577	68	162	347	0.09	0.0001	299.763	359	212	6
ATTCGC_AGCCGTTT	10529	1405	2551	713	5860	2862	526	21	0	2451	2358	308	648	1402	0.09	0.0003	285.205	1186	1121	51
ATTCGC_ATAACATC	114739	8493	30033	9060	67153	30452	7342	272	10	29077	25289	2009	7888	15392	0.11	0.0036	302.923	678	24323	288
ATTCGC_ATAATAGA	5464	604	1346	359	3155	1427	345	9	1	1373	1328	161	409	758	0.1	0.0002	330.073	661	648	19
ATTCGC_ATATTCTG	174113	12514	45962	13817	101820	45525	11629	489	22	44155	36340	3552	13045	19743	0.1	0.0052	311.641	523	35419	398
ATTCGC_ATTGATGA	2844	245	758	191	1650	752	182	9	0	707	693	78	207	408	0.13	0.0001	322.934	371	315	7
ATTCGC_GAAACGCC	6858	623	1785	534	3916	1928	373	15	1	1599	1568	170	469	929	0.1	0.0002	288.646	136	1420	12
ATTCGC_GAAAGTCT	4720	549	1166	316	2689	1259	264	13	1	1152	1129	133	338	658	0.11	0.0002	365.109	557	560	12
ATTCGC_GACCAATA	5749	564	1449	363	3373	1633	295	8	2	1435	1391	178	420	793	0.12	0.0002	302.334	717	652	22
ATTCGC_GAGTTCGG	2817	241	732	198	1646	727	150	3	0	766	748	89	227	432	0.12	0.0001	295.632	358	384	6
ATTCGC_GCGCTACA	70388	4947	18779	5584	41078	18200	4333	149	7	18389	16625	2073	4795	9757	0.11	0.0024	311.13	150	16264	211
ATTCGC_GCTATAGC	6622	605	1619	385	4013	1770	335	15	1	1892	1838	237	610	991	0.09	0.0003	290.309	1814	6	18
ATTCGC_GCTCACCG	6244	537	1666	519	3522	1643	340	18	1	1520	1488	155	453	880	0.11	0.0002	291.065	308	1160	20
ATTCGC_GCTTTCGT	4180	437	1066	291	2386	1086	235	7	0	1058	1031	117	320	594	0.1	0.0001	300.328	519	493	19
ATTCGC_GGTCCTAA	3445	305	843	210	2087	939	221	8	0	919	895	93	267	535	0.12	0.0001	307.022	505	384	6
ATTCGC_GTAACTTA	3240	367	831	222	1820	848	162	6	0	804	780	100	216	464	0.1	0.0001	304.393	386	387	7
ATTCGC_GTAGGTAA	2916	233	746	210	1727	775	166	8	0	778	770	106	227	437	0.11	0.0001	325.566	380	382	8
ATTCGC_GTGGACAT	2812	246	717	219	1630	724	169	6	0	731	713	73	211	429	0.11	0.0001	294.865	366	341	6
ATTCGC_TACCTATC	8922	982	2296	613	5031	2311	502	12	1	2205	2133	250	634	1249	0.09	0.0003	307.64	1198	904	31
ATTCGC_TACGGGCG	9305	969	2401	692	5243	2525	471	21	0	2226	2168	289	626	1253	0.11	0.0003	285.751	1119	1019	30
ATTCGC_TACTCCCG	2296	198	598	161	1339	636	135	3	0	565	557	76	163	318	0.08	0.0001	295.839	286	262	9
ATTCGC_TAGGTTAT	5984	523	1471	460	3530	1639	300	12	0	1579	1531	182	495	854	0.11	0.0002	313.638	785	723	23
ATTCGC_TAGTGATT	3138	284	855	240	1759	836	152	11	0	760	737	107	221	409	0.09	0.0001	305.692	392	333	12
ATTCGC_TATCAATG	4578	420	1179	328	2651	1229	253	12	2	1155	1122	111	322	689	0.11	0.0002	313.543	592	517	13
ATTCGC_TATGCTTT	4050	358	1048	289	2355	1074	243	12	0	1026	992	113	304	575	0.09	0.0001	305.415	571	407	14
ATTCGC_TCCAAACG	3046	247	794	217	1788	802	178	5	1	802	776	89	239	448	0.1	0.0001	314.433	388	374	14
ATTCGC_TCTTACAA	3991	437	1010	280	2264	1075	200	7	3	979	948	126	295	527	0.11	0.0001	294.554	494	442	12
ATTCGC_TGCCTCGG	6546	670	1676	419	3781	1798	346	11	0	1626	1589	186	480	923	0.1	0.0002	295.887	766	794	29
ATTCGC_TGCTCCAC	2987	307	737	225	1718	823	187	3	2	703	686	79	204	403	0.11	0.0001	294.745	352	325	9
ATTCGC_TGGAATGT	3879	1414	674	198	1593	838	112	2	0	641	613	107	158	348	0.06	0.0001	320.427	335	256	22
ATTCGC_TGGACTTG	7748	744	1966	532	4506	2110	430	18	0	1948	1892	217	574	1101	0.1	0.0003	295.476	1075	787	30
ATTCGC_TGGAGCCG	2754	253	684	198	1619	768	143	7	0	701	672	76	216	380	0.1	0.0001	306.845	354	311	7
ATTCGC_TGGGTGGG	3811	379	978	254	2200	1037	193	8	0	962	932	114	271	547	0.09	0.0001	280.757	480	440	12
ATTCGC_TTGTACGG	5026	1455	1025	283	2263	1169	187	8	0	899	837	143	243	451	0.1	0.0001	290.297	449	364	24
ATTCGC_TTGTAGAA	2148	277	557	136	1178	526	116	8	0	528	513	68	136	309	0.12	0.0001	370.159	258	241	14
ATTCGC_TTGTTGGC	5629	689	1447	380	3113	1513	295	10	3	1292	1231	128	368	735	0.1	0.0002	294.066	638	573	20
ATTGAG_GACTTGTT	93474	8016	22706	4431	58321	25491	5669	242	19	26900	24067	3139	8745	12183	0.09	0.0035	311.966	23804	38	225
ATTGAG_GGACCAAC	54394	4402	13901	2709	33382	14432	3262	132	3	15553	14630	1977	5148	7505	0.1	0.0021	297.713	14502	11	117
ATTGAG_GTTCTCGG	45775	2479	11901	3643	27752	12455	2922	118	2	12255	11191	1461	3802	5928	0.11	0.0016	315.41	114	10862	215
ATTGAG_TGACCGTT	130065	9061	33205	8127	79672	35875	7426	303	9	36059	31641	4094	10382	17165	0.1	0.0046	299.63	17820	13438	383
CAAGAA_TCCTTGCC	126903	6479	31316	9831	79277	35445	8159	303	5	35365	29753	3879	9380	16494	0.11	0.0043	305.045	290	29147	316
CAAGAA_TGACCGTT	68474	3317	17858	5437	41862	18954	4197	145	4	18562	16300	2129	5003	9168	0.1	0.0023	308.318	137	15936	227
CAAGAA_TGCTCCAC	157897	10629	42692	13533	91043	42780	9561	373	18	38311	32990	2732	10081	20177	0.11	0.0047	312.886	318	32063	609
CAAGAA_TTTCTCAC	104756	5680	27091	7120	64865	27402	6912	241	12	30298	26005	3357	8678	13970	0.11	0.0038	316.694	13656	12125	224
CAATCC_ACTAGTCA	3952	419	903	297	2333	1130	236	11	0	956	904	123	282	499	0.09	0.0001	326.976	160	730	14
CAATCC_AGCCGTTT	4118	394	1117	301	2306	1147	194	14	0	951	912	117	274	521	0.11	0.0001	279.187	175	728	9
CAATCC_ATAATAGA	2763	329	733	215	1486	724	123	4	0	635	588	77	195	316	0.11	0.0001	290.452	108	474	6
CAATCC_ATGGTAGG	2404	266	623	181	1334	663	103	8	0	560	541	86	161	294	0.1	0.0001	334.371	78	456	7
CAATCC_GACCAATA	2600	274	669	174	1483	743	118	8	0	614	595	75	201	319	0.1	0.0001	298.59	111	475	9
CAATCC_GCGTGCTC	76356	5153	20320	5880	45003	18638	5720	238	8	20399	18397	1406	6922	10069	0.12	0.0027	316.983	130	18011	256
CAATCC_GCTCGACC	112125	8413	30252	8800	64660	29110	5479	304	15	29752	26968	2375	9217	15376	0.11	0.0039	306.73	157	26584	227
CAATCC_GCTTTCGT	2203	241	557	172	1233	591	118	5	0	519	490	66	156	268	0.12	0.0001	309.16	103	379	8
CAATCC_TACCTATC	4951	500	1253	400	2798	1355	238	7	0	1198	1134	147	338	649	0.09	0.0002	306.453	298	811	25
CAATCC_TACTCCCG	151736	12320	37589	7888	93939	40612	8821	370	17	44119	37433	5138	13359	18936	0.1	0.0054	307.269	36866	253	314
CAATCC_TAGGTTAT	2829	248	779	218	1584	780	138	8	0	658	627	82	207	338	0.1	0.0001	304.334	102	512	13
CAATCC_TGACCGTT	111782	7608	28957	8679	66538	30393	6850	243	5	29047	25040	2580	7893	14567	0.1	0.0036	306.899	109	24669	262
CAATCC_TGCCTCGG	2641	318	655	216	1452	695	135	7	0	615	587	68	203	316	0.1	0.0001	303.455	107	473	7
CAATCC_TGGACTTG	2964	276	798	230	1660	812	138	11	0	699	682	75	235	372	0.09	0.0001	290.844	104	568	10
CAATCC_TTCACGAA	76112	5185	20714	6293	43920	19499	4786	165	7	19463	17575	1720	5600	10255	0.11	0.0025	308.897	208	17116	251
CAATCC_TTGTTGGC	3361	413	925	254	1769	797	193	9	1	769	725	86	246	393	0.11	0.0001	289.599	111	605	9
CACCAC_ACTAGTCA	3868	366	1011	280	2211	1029	222	8	0	952	915	124	297	494	0.09	0.0001	314.517	335	571	9
CACCAC_ATAATAGA	5639	2617	878	256	1888	980	153	2	0	753	717	112	223	382	0.09	0.0001	311.061	282	414	21
CACCAC_GACCAATA	2572	268	642	183	1479	685	151	2	0	641	622	80	201	341	0.09	0.0001	306.885	210	396	16
CACCAC_TACGGGCG	3585	376	962	296	1951	960	182	8	0	801	778	119	236	423	0.1	0.0001	281.758	262	498	18
CACCAC_TAGGTTAT	2925	303	757	251	1614	781	160	9	0	664	640	93	218	329	0.12	0.0001	305.533	221	406	13
CACCAC_TAGTGATT	4077	2084	570	165	1258	688	81	4	0	485	446	96	101	249	0.09	0.0001	315.612	211	219	16
CACCAC_TGGACTTG	2284	225	648	172	1239	611	106	5	0	517	506	91	142	273	0.11	0.0001	287.897	222	272	12
CACCAC_TTGTTGGC	2733	348	678	192	1515	744	140	5	0	626	604	92	206	306	0.11	0.0001	284.006	223	373	8
CACGTT_ACGGAGGC	9438	3454	1997	410	3577	2300	200	2	0	1075	937	253	211	473	0.09	0.0001	202.909	615	271	51
CACGTT_ACTAGTCA	4908	561	1260	321	2766	1431	256	7	1	1071	1025	130	308	587	0.11	0.0001	294.107	480	528	17
CACGTT_AGCCGTTT	5805	711	1485	402	3207	1533	302	9	1	1362	1306	172	361	773	0.13	0.0002	291.131	612	673	21
CACGTT_ATAATAGA	3497	466	826	228	1977	958	166	9	0	844	806	127	246	433	0.09	0.0001	288.71	359	429	18
CACGTT_ATACATAC	81785	7948	22095	6921	44821	23535	4072	116	2	17096	15229	2217	4449	8563	0.11	0.0022	259.55	205	14795	229
CACGTT_ATGGTAGG	2808	350	727	218	1513	775	106	6	0	626	606	83	175	348	0.12	0.0001	286.278	277	324	5
CACGTT_GAAAGTCT	3300	457	822	225	1796	913	165	4	0	714	685	93	209	383	0.08	0.0001	313.783	334	334	17
CACGTT_GACCAATA	3314	464	776	228	1846	942	192	10	0	702	657	84	189	384	0.08	0.0001	286.405	322	319	16
CACGTT_GATGGTTG	2504	268	583	186	1467	704	149	6	0	608	598	77	196	325	0.09	0.0001	309.485	303	288	7
CACGTT_GCTGTGAC	34298	2496	9014	2740	20048	9538	2176	92	2	8240	7784	743	2609	4432	0.11	0.0011	299.712	89	7545	150
CACGTT_TACGGGCG	5910	745	1486	410	3269	1611	301	14	0	1343	1284	183	415	686	0.11	0.0002	282.413	585	678	21
CACGTT_TAGGTTAT	3399	398	889	217	1895	876	164	6	0	849	809	117	242	450	0.11	0.0001	292.668	364	430	15
CACGTT_TAGTGATT	2739	606	614	161	1358	658	115	7	1	577	529	82	132	315	0.07	0.0001	305.288	245	274	10
CACGTT_TATCAATG	2198	244	576	167	1211	616	95	0	0	500	482	55	151	276	0.12	0.0001	302.798	222	254	6
CACGTT_TATGCTTT	2289	247	599	156	1287	642	124	1	0	520	508	65	162	281	0.12	0.0001	273.879	261	233	14
CACGTT_TGCCTCGG	3364	401	878	253	1832	954	148	4	0	726	694	91	203	400	0.1	0.0001	279.212	343	347	4
CACGTT_TGGACTTG	3552	344	924	268	2016	975	192	7	1	841	824	113	258	453	0.09	0.0001	287.247	387	422	15
CACGTT_TTAGGTGT	194343	14791	49780	15287	114485	54859	11035	426	18	48147	40458	5390	13475	21593	0.1	0.0058	301.905	562	39320	576
CACGTT_TTGTTGGC	3905	550	933	291	2131	1075	178	6	1	871	823	102	239	482	0.1	0.0001	278.986	342	472	9
CACTGA_AAAGGGCT	2854	238	735	205	1676	737	191	3	3	742	715	92	237	386	0.09	0.0001	294.082	282	422	11
CACTGA_AAATCTAA	2390	229	575	180	1406	678	128	6	0	594	579	67	196	316	0.12	0.0001	320.791	194	373	12
CACTGA_AAGGATGA	2792	230	696	204	1662	775	165	7	0	715	695	86	228	381	0.11	0.0001	303.979	313	372	10
CACTGA_ACAGCTAG	2806	233	729	208	1636	754	183	5	0	694	680	98	215	367	0.13	0.0001	295.209	239	428	13
CACTGA_ACGTCGTC	365910	32732	93544	22515	217119	96363	21561	835	30	98330	85345	10708	29267	45370	0.11	0.0122	296.635	47277	36959	1109
CACTGA_ACTAGTCA	5102	546	1356	397	2803	1422	270	8	0	1103	1078	145	349	584	0.11	0.0002	267.582	431	632	15
CACTGA_ACTGCATC	2125	268	571	151	1135	566	107	5	1	456	445	59	145	241	0.09	0.0001	325.634	216	222	7
CACTGA_AGCCGTTT	7298	661	1917	480	4240	1930	444	15	1	1850	1801	206	578	1017	0.11	0.0003	299.831	716	1059	26
CACTGA_AGCGGGCA	123020	8911	31324	9217	73568	32773	10773	488	10	29524	26137	2105	11357	12675	0.12	0.0038	296.849	404	25334	399
CACTGA_ATAATAGA	5019	499	1221	379	2920	1397	316	7	0	1200	1150	141	371	638	0.1	0.0002	372.593	484	650	16
CACTGA_ATGGTAGG	3822	390	972	303	2157	933	234	4	0	986	953	124	328	501	0.1	0.0001	324.373	310	630	13
CACTGA_ATTGATGA	314296	22975	80134	14665	196522	83299	19057	637	33	93496	79268	10368	27258	41642	0.1	0.0112	305.389	78293	386	589
CACTGA_GACCAATA	4589	486	1167	334	2602	1245	271	6	0	1080	1037	154	309	574	0.1	0.0002	284.915	427	589	21
CACTGA_GAGTTCGG	169128	12271	43909	12855	100093	45222	10520	466	9	43876	39444	4039	12647	22758	0.11	0.0057	310.942	585	38381	478
CACTGA_GATGGTTG	3288	281	806	232	1969	889	204	5	0	871	860	105	252	503	0.09	0.0001	313.228	366	482	12
CACTGA_GCATCACA	196334	17322	51086	16259	111667	56425	10789	480	15	43958	39604	5330	14483	19791	0.1	0.0057	283.813	673	38319	612
CACTGA_GCTCACCG	16436	1830	4211	1085	9310	4380	944	30	1	3955	3858	478	1320	2060	0.11	0.0006	295.953	2084	1731	43
CACTGA_GCTCGACC	2897	582	715	187	1413	672	147	5	0	589	564	81	167	316	0.12	0.0001	289.779	191	362	11
CACTGA_GCTTTCGT	3124	277	818	247	1782	815	173	7	1	786	777	99	234	444	0.1	0.0001	314.207	281	481	15
CACTGA_GTAAGCTG	140679	12465	35241	7154	85819	37302	7453	274	12	40778	36638	5948	11045	19645	0.1	0.0053	301.041	35918	329	391
CACTGA_GTGGACAT	2452	217	621	176	1438	637	147	6	0	648	638	96	226	316	0.11	0.0001	324.222	230	396	12
CACTGA_TACCTATC	6893	624	1776	497	3996	1858	400	12	0	1726	1674	214	521	939	0.1	0.0002	296.022	762	884	28
CACTGA_TACGGGCG	6278	524	1652	458	3644	1713	352	16	1	1562	1529	204	512	813	0.12	0.0002	306.408	557	951	21
CACTGA_TAGGTTAT	5780	614	1449	452	3265	1575	272	13	0	1405	1309	227	394	688	0.09	0.0002	383.174	558	708	43
CACTGA_TATCAATG	3103	300	761	246	1796	804	196	7	0	789	757	99	231	427	0.11	0.0001	301.412	267	477	13
CACTGA_TATGCTTT	2975	251	786	214	1724	795	183	2	0	744	730	72	245	413	0.12	0.0001	303.339	317	404	9
CACTGA_TCTTACAA	3519	355	898	275	1991	915	220	5	0	851	829	115	258	456	0.11	0.0001	308.463	266	544	19
CACTGA_TGCCTCGG	4239	390	1087	301	2461	1088	256	7	1	1109	1084	135	358	591	0.13	0.0002	290.644	433	635	16
CACTGA_TGCTCCAC	2532	208	665	176	1483	679	149	9	0	646	625	72	219	334	0.11	0.0001	304.711	214	404	7
CACTGA_TGCTCGGA	135721	11807	32158	6552	85204	35254	14875	573	23	34479	30707	2808	16634	11265	0.13	0.0044	298.886	29903	543	261
CACTGA_TGGACTTG	4677	401	1241	319	2716	1246	268	14	2	1186	1159	141	386	632	0.12	0.0002	314.064	436	705	18
CACTGA_TTGTTGGC	4843	529	1181	374	2759	1294	263	10	0	1192	1147	154	380	613	0.09	0.0002	300.404	443	678	26
CAGACT_AACTCGTA	97659	4030	25082	7474	61073	25823	12285	378	19	22568	19748	1186	9102	9460	0.15	0.0028	306.503	209	19417	122
CAGACT_ACTAGTCA	2960	315	737	224	1684	864	155	3	0	662	627	91	197	339	0.09	0.0001	286.427	241	372	14
CAGACT_AGCCGTTT	3232	318	804	234	1876	934	181	6	0	755	734	140	214	380	0.09	0.0001	318.042	297	430	7
CAGACT_ATGAGTTT	119229	6367	29680	9428	73754	33391	7428	289	4	32642	28688	3788	9104	15796	0.11	0.0041	308.832	212	28197	279
CAGACT_GGTAGCCT	148341	12303	33007	7664	95367	47333	8342	477	24	39191	36249	9623	8009	18617	0.07	0.0052	320.497	35739	159	351
CAGACT_TACCTATC	3040	336	737	199	1768	881	169	4	0	714	682	110	171	401	0.09	0.0001	296.085	300	372	10
CAGACT_TACGGGCG	3084	304	762	244	1774	856	164	6	0	748	721	106	220	395	0.1	0.0001	285.504	270	441	10
CATCGG_AAAGGGCT	183024	12897	48431	14449	107247	49831	11214	380	17	45805	38278	3773	11090	23415	0.11	0.0055	308.482	366	37443	469
CATCGG_ACTAGTCA	3200	769	672	199	1560	870	109	4	0	577	529	124	136	269	0.11	0.0001	288.158	320	183	26
CATCGG_GGCACTAC	138948	12599	34356	7746	84247	39724	8028	298	8	36189	34360	4141	11310	18909	0.1	0.0049	303.059	27152	6886	322
CCAATT_AACTCGTA	133372	6925	30192	6057	90198	34684	19021	622	45	35826	30937	4133	15797	11007	0.15	0.0044	312.591	30416	169	352
CCAATT_AAGCCCAA	72391	3433	18919	5505	44534	18474	5882	253	6	19919	16348	1471	6982	7895	0.12	0.0024	310.101	256	15943	149
CCAATT_ACAGCTAG	2483	486	560	166	1271	593	132	2	0	544	516	77	176	263	0.09	0.0001	314.149	314	190	12
CCAATT_ACTAGTCA	4082	441	1078	242	2321	1070	232	12	0	1007	969	119	323	527	0.1	0.0001	295.568	633	315	21
CCAATT_AGCCGTTT	4450	480	1176	286	2508	1166	225	9	0	1108	1082	144	344	594	0.12	0.0002	297.69	662	410	10
CCAATT_ATAATAGA	4053	866	942	236	2009	995	178	10	0	826	777	140	231	406	0.08	0.0001	292.519	485	272	20
CCAATT_ATGGTAGG	2592	258	652	167	1515	666	146	3	1	699	681	78	231	372	0.1	0.0001	291.635	380	292	9
CCAATT_GTAGGTAA	147577	11639	36387	7520	92031	38404	8777	389	24	44437	38950	5702	13677	19571	0.1	0.0056	318.245	38394	152	404
CCAATT_TACCTATC	4425	460	1126	301	2538	1169	234	7	0	1128	1101	134	371	596	0.1	0.0002	295.916	738	348	15
CCAATT_TAGGTTAT	2802	275	716	189	1622	701	160	5	0	756	725	107	236	382	0.1	0.0001	304.272	438	279	8
CCAATT_TATCAATG	5484	2528	821	258	1877	1059	125	8	0	685	628	141	165	322	0.1	0.0001	308.613	379	223	26
CCAATT_TGCCTCGG	3238	283	893	213	1849	808	181	8	0	852	829	126	277	426	0.13	0.0001	324.808	496	318	15
CCAATT_TGCTCCAC	743510	59887	183918	34351	465354	205161	43748	1607	62	214776	183894	23150	61503	99241	0.1	0.0254	301.918	182213	263	1418
CCAATT_TGGACTTG	3176	313	828	246	1789	801	181	5	0	802	782	102	256	424	0.1	0.0001	291.002	497	272	13
CCAATT_TTGTTGGC	3481	392	877	242	1970	906	191	10	0	863	820	104	258	458	0.11	0.0001	295.423	490	319	11
CCACAG_ATGAGTTT	24655	1692	6367	1836	14760	6124	1846	98	1	6691	6187	842	2621	2724	0.11	0.0009	315.547	203	5855	129
CCACAG_GAAACGCC	17741	1403	4429	879	11030	4193	1008	41	1	5787	5564	792	1736	3036	0.11	0.0008	310.072	5478	38	48
CCACAG_GACCAATA	6095	4917	322	116	740	381	41	1	0	317	298	65	70	163	0.09	0	309.861	145	132	21
CCACAG_GAGTTCGG	32520	2248	8487	2492	19293	8691	2022	76	0	8504	7996	1016	2605	4375	0.11	0.0012	306.138	99	7818	79
CCACAG_GGACCAAC	7483	408	1901	539	4635	1795	950	34	1	1855	1778	170	862	746	0.15	0.0003	305.706	45	1711	22
CCACAG_GGTAGCCT	52099	4291	14131	4313	29364	12972	3108	106	0	13178	12647	1414	3871	7362	0.12	0.0018	291.903	149	12293	205
CCACAG_GTAACCAT	23530	1483	6087	1817	14143	6039	1485	72	2	6545	6222	792	2039	3391	0.12	0.0009	306.015	103	6034	85
CCACAG_GTGGACAT	250284	23871	64842	11736	149835	63047	14314	538	18	71918	66285	9044	21727	35514	0.11	0.0094	298.224	65702	98	485
CCACAG_TACCTATC	135318	10520	33959	10225	80614	36747	8641	359	11	34856	31189	3982	11364	15843	0.11	0.0045	293.63	605	30224	360
CCACAG_TAGGTTAT	49246	2555	13021	4259	29411	12750	1256	57	1	15347	13860	4102	1395	8363	0.06	0.002	337.627	121	13685	54
CCACAG_TCTTACAA	66242	6109	16381	3477	40275	17413	3467	157	6	19232	17449	2410	5696	9343	0.1	0.0025	306.722	17166	96	187
CCCAAA_AAAGGGCT	71166	3012	18120	5467	44567	18719	8635	304	15	16894	14218	1137	6686	6395	0.15	0.002	319.375	440	13619	159
CCCAAA_AATCGCAT	155145	7590	41394	13116	93045	43342	9564	272	8	39859	33984	1956	6544	25484	0.1	0.0049	312.195	495	32866	623
CCCAAA_ACTAGTCA	4489	402	1202	315	2570	1162	267	10	0	1131	1092	146	363	583	0.09	0.0002	305.213	619	454	19
CCCAAA_ATAATAGA	3092	278	793	251	1770	797	162	7	1	803	776	81	255	440	0.13	0.0001	299.584	429	337	10
CCCAAA_ATGAGTTT	105588	6097	27260	5029	67202	28112	6255	218	15	32602	28779	3996	9746	15037	0.1	0.0041	298.837	28451	92	236
CCCAAA_ATGGTAGG	3227	634	766	206	1621	730	182	10	0	699	686	101	214	371	0.08	0.0001	317.914	371	309	6
CCCAAA_GAAAGTCT	2625	269	650	190	1516	724	161	3	0	628	609	67	203	339	0.11	0.0001	328.936	314	292	3
CCCAAA_GACCAATA	2904	236	776	190	1702	747	197	3	0	755	739	92	244	403	0.1	0.0001	304.703	427	296	16
CCCAAA_GCATCACA	119300	8824	29302	6076	75098	32702	6744	281	12	35359	31446	4576	10235	16635	0.09	0.0045	307.068	31068	90	288
CCCAAA_GCTCACCG	45650	2065	12054	3587	27944	12233	2804	114	3	12790	11610	1225	3527	6858	0.11	0.0017	314.564	312	11164	134
CCCAAA_GCTCGACC	194277	12135	48873	9101	124168	50613	12794	501	34	60226	55303	6248	18858	30197	0.1	0.0079	310.183	54680	240	383
CCCAAA_GTGGACAT	2081	142	511	136	1292	574	139	2	0	577	568	63	172	333	0.12	0.0001	318.657	358	203	7
CCCAAA_TACCTATC	5203	435	1271	404	3093	1394	347	9	0	1343	1306	161	434	711	0.1	0.0002	304.86	787	490	29
CCCAAA_TAGGTTAT	3191	239	833	217	1902	808	226	10	0	858	832	93	260	479	0.11	0.0001	306.113	437	383	12
CCCAAA_TCCAAACG	2080	407	471	115	1087	479	133	8	0	467	455	64	150	241	0.11	0.0001	302.118	240	204	11
CCCAAA_TGCCTCGG	3338	311	870	247	1910	885	206	9	0	810	794	91	270	433	0.12	0.0001	292.178	481	304	9
CCCAAA_TTGTTGGC	3476	374	906	245	1951	882	186	9	0	874	844	109	277	458	0.1	0.0001	319.732	450	376	18
CCCTTC_AAAGGGCT	2159	232	546	155	1226	550	116	2	0	558	539	67	160	312	0.09	0.0001	290.57	190	334	15
CCCTTC_AATCGCAT	2829	1221	451	147	1010	474	82	4	0	450	429	80	132	217	0.1	0.0001	330.251	152	265	12
CCCTTC_ACAGCTAG	2468	454	568	180	1266	571	109	6	0	580	552	73	164	315	0.1	0.0001	306.648	203	335	14
CCCTTC_ACGGAGGC	143426	11243	37538	11135	83510	37925	8366	298	11	36910	32559	3054	10031	19474	0.11	0.0047	301.84	251	31981	327
CCCTTC_ACTAGTCA	4591	543	1162	332	2554	1222	242	6	1	1083	1033	135	284	614	0.1	0.0001	295.87	367	651	15
CCCTTC_AGCCGTTT	5455	602	1349	446	3058	1419	298	14	1	1326	1274	160	378	736	0.1	0.0002	303.342	471	777	26
CCCTTC_ATAATAGA	3355	437	820	286	1812	865	150	7	0	790	760	117	217	426	0.11	0.0001	315.982	255	486	19
CCCTTC_ATGGTAGG	2782	364	665	203	1550	727	161	0	0	662	648	73	191	384	0.11	0.0001	299.095	263	369	16
CCCTTC_GAAAGTCT	2938	329	700	241	1668	744	166	5	0	753	716	109	205	402	0.09	0.0001	320.247	228	465	23
CCCTTC_GACCAATA	4056	1071	822	260	1903	897	176	7	0	823	786	108	231	447	0.08	0.0001	318.14	302	464	20
CCCTTC_GATGGTTG	2574	305	603	183	1483	711	126	3	0	643	625	77	174	374	0.12	0.0001	303.078	263	353	9
CCCTTC_GCTTTCGT	2491	299	633	175	1384	675	120	3	0	586	560	81	156	323	0.12	0.0001	304.015	177	373	10
CCCTTC_GGCTGCAG	61058	3515	14893	4582	38068	15714	7278	355	12	14709	13271	1216	7090	4965	0.13	0.0019	316.39	150	12920	201
CCCTTC_TACGGGCG	5380	546	1367	443	3024	1380	315	12	0	1317	1269	193	355	721	0.1	0.0002	312.09	420	821	28
CCCTTC_TATCAATG	2905	749	597	201	1358	620	117	2	0	619	575	89	162	324	0.07	0.0001	314.771	198	361	16
CCCTTC_TATGCTTT	2521	317	606	199	1399	635	129	5	0	630	604	88	189	327	0.11	0.0001	309.606	247	341	16
CCCTTC_TCTTACAA	2635	332	629	237	1437	684	118	4	0	631	600	83	167	350	0.1	0.0001	302.883	178	409	13
CCCTTC_TGCCTCGG	3381	445	799	259	1878	890	189	3	0	796	769	111	214	444	0.11	0.0001	306.732	374	381	14
CCCTTC_TGCTCGGA	2486	617	508	202	1159	512	128	4	0	515	500	72	144	284	0.09	0.0001	311.14	181	306	13
CCCTTC_TGGACTTG	3479	367	888	259	1965	923	194	2	1	845	817	118	230	469	0.1	0.0001	315.543	288	515	14
CCCTTC_TTGTTGGC	4008	521	980	306	2201	1032	232	9	3	925	887	105	303	479	0.1	0.0001	302.32	289	578	20
CCGCGC_AAAGGGCT	324494	28309	80020	16070	200095	85782	18918	785	42	94568	80714	11861	28317	40536	0.1	0.0114	305.09	79893	204	617
CCGCGC_AAATCTAA	1865	192	479	147	1047	456	100	8	0	483	470	60	167	243	0.08	0.0001	304.389	316	145	9
CCGCGC_AACTCGTA	81037	6861	20444	4018	49714	20760	4708	196	14	24036	21138	3377	7110	10651	0.11	0.003	303.903	20809	131	198
CCGCGC_AAGCCCAA	96286	7230	24488	4706	59862	23299	5627	241	6	30689	25371	3507	8318	13546	0.11	0.0037	305.555	25079	65	227
CCGCGC_ACTAGTCA	5356	581	1349	310	3116	1428	281	11	0	1396	1351	201	426	724	0.1	0.0002	301.187	941	388	22
CCGCGC_AGCCGTTT	6942	683	1807	446	4006	1805	357	15	0	1829	1786	264	571	951	0.11	0.0003	297.494	1245	514	27
CCGCGC_ATAACATC	2731	242	706	182	1601	708	153	7	0	733	715	130	248	337	0.09	0.0001	317.426	554	142	19
CCGCGC_ATAATAGA	5696	1732	1153	293	2518	1230	214	7	0	1067	1019	175	299	545	0.1	0.0001	315.924	660	327	32
CCGCGC_ATCAACTT	2654	1272	366	97	919	432	74	4	0	409	398	70	138	190	0.11	0.0001	338.736	255	129	14
CCGCGC_ATGGTAGG	3243	336	810	210	1887	867	157	9	0	854	831	116	244	471	0.11	0.0001	323.727	527	290	14
CCGCGC_GAAAGTCT	3304	367	811	215	1911	817	183	11	1	899	875	141	295	439	0.1	0.0001	329.479	607	247	21
CCGCGC_GACCAATA	3744	395	956	218	2175	958	227	6	0	984	963	141	290	532	0.1	0.0001	301.574	659	290	14
CCGCGC_GATGGTTG	3287	259	826	204	1998	902	191	7	0	898	881	115	301	465	0.11	0.0001	310.119	606	262	13
CCGCGC_GCTTTCGT	2848	272	758	174	1644	740	138	8	0	758	745	109	241	395	0.1	0.0001	302.104	517	215	13
CCGCGC_GTAGCGGA	2630	2155	133	38	304	154	22	1	0	127	123	16	31	76	0.05	0	318.937	82	36	5
CCGCGC_GTAGGTAA	2895	1036	455	136	1268	550	112	7	0	599	587	93	197	297	0.12	0.0001	326.379	418	159	10
CCGCGC_TACCTATC	6276	612	1563	420	3681	1638	333	9	1	1700	1651	229	547	875	0.1	0.0002	305.559	1216	408	27
CCGCGC_TAGGTTAT	4381	390	1155	278	2558	1128	266	7	0	1157	1122	160	373	589	0.1	0.0002	306.197	778	325	19
CCGCGC_TATCAATG	2791	271	736	184	1600	730	147	9	0	714	693	99	219	375	0.09	0.0001	295.352	444	239	10
CCGCGC_TATGCTTT	2887	260	763	178	1686	730	188	4	0	764	747	102	228	417	0.1	0.0001	302.668	554	183	10
CCGCGC_TCTTACAA	2698	253	703	198	1544	676	133	5	0	730	711	87	232	392	0.1	0.0001	311.071	452	247	12
CCGCGC_TGCCTCGG	3688	385	924	233	2146	943	213	11	1	978	945	139	316	490	0.12	0.0001	297.287	641	288	16
CCGCGC_TGGACTTG	4703	460	1146	335	2762	1185	294	9	2	1272	1240	187	413	640	0.1	0.0002	302.987	850	373	17
CCGCGC_TGGAGCCG	263664	20769	69691	18475	154729	67716	16164	543	19	70287	62596	7875	19216	35505	0.12	0.009	292.766	18523	43099	974
CCGCGC_TTGTACGG	2424	604	545	134	1141	546	99	2	0	494	475	73	142	260	0.1	0.0001	317.615	312	155	8
CCGCGC_TTGTTGGC	1430662	140344	363401	88630	838287	402228	76510	3422	121	356006	289447	38603	99050	151794	0.1	0.0403	294.832	173024	112644	3779
CCGGAT_AAAGGGCT	62591	4256	16022	4899	37414	16714	4468	181	9	16042	14356	1335	5399	7622	0.11	0.0021	299.095	193	14054	109
CCGGAT_ATCAACTT	23095	1761	5872	1746	13716	6337	1501	54	2	5822	5328	657	1827	2844	0.12	0.0008	308.432	78	5158	92
CCGGAT_TGGGTGGG	24678	1893	6228	1816	14741	6936	1612	73	2	6118	5611	547	1824	3240	0.1	0.0008	296.61	116	5405	90
CCGGAT_TGTAACGT	126396	11968	31047	5833	77548	35125	6975	262	9	35177	31265	3610	10472	17183	0.1	0.0045	294.806	30994	29	242
CCGGAT_TTGTAGAA	76875	7325	20353	6092	43105	20191	4628	152	5	18129	16908	1731	5255	9922	0.12	0.0024	293.404	216	16536	156
CCTACC_ACTAGTCA	4370	1352	823	245	1950	1021	174	6	0	749	689	124	193	372	0.09	0.0001	286.43	322	344	23
CCTACC_AGCCGTTT	3238	421	755	238	1824	815	183	8	0	818	787	96	249	442	0.1	0.0001	294.174	378	394	15
CCTACC_AGCGGGCA	137881	9692	34197	10309	83683	34229	15474	537	23	33420	28963	2923	12943	13097	0.15	0.0041	303.663	353	28309	301
CCTACC_TACGGGCG	2294	283	582	171	1258	607	112	1	0	538	503	75	163	265	0.1	0.0001	284.978	212	275	16
CCTACC_TATGCTTT	27764	3248	7380	2376	14760	6166	600	347	3	7644	6142	3678	640	1824	0.08	0.0009	394.698	4625	537	980
CCTCTA_AACTCGTA	128696	8541	32245	9663	78247	35011	8769	328	7	34132	29014	3637	9685	15692	0.11	0.0042	306.298	465	28233	316
CCTCTA_ACTAGTCA	3361	382	852	236	1891	858	177	10	1	845	815	94	258	463	0.1	0.0001	292.845	320	480	15
CCTCTA_AGCCGTTT	4129	438	1071	314	2306	1026	271	11	1	997	970	127	319	524	0.11	0.0001	302.987	405	553	12
CCTCTA_GGACAAGA	155234	11011	39027	12085	93111	44125	9376	330	11	39269	34705	4646	11270	18789	0.1	0.005	300.168	318	34013	374
CCTCTA_GGCACTAC	62809	4289	15932	4844	37744	16470	4424	154	3	16693	15854	1614	5373	8867	0.11	0.0023	308.13	120	15544	190
CCTCTA_TACCTATC	3613	364	905	289	2055	908	240	9	0	898	870	110	298	462	0.11	0.0001	307.957	361	493	16
CCTCTA_TACGGGCG	4257	435	1101	355	2366	1030	238	10	0	1088	1042	125	352	565	0.12	0.0002	303.034	402	628	12
CCTCTA_TGGACTTG	2661	242	685	185	1549	701	169	8	0	671	657	86	228	343	0.11	0.0001	299.422	262	387	8
CCTCTA_TTGTTGGC	2627	341	642	173	1471	667	151	10	0	643	608	75	170	363	0.1	0.0001	309.249	230	368	10
CCTTGT_ACCAGCCT	2384	970	370	139	905	532	64	4	0	305	273	67	66	140	0.09	0	453.567	98	164	11
CCTTGT_ACTAGTCA	3934	377	962	338	2257	1053	228	12	0	964	925	131	334	460	0.11	0.0001	371.9	229	676	20
CCTTGT_AGTGAAGT	108344	8357	28463	8076	63448	29244	7036	243	6	26919	23163	2196	6681	14286	0.11	0.0033	307.052	309	22422	432
CCTTGT_ATAATAGA	2913	329	755	227	1602	744	159	5	0	694	667	81	209	377	0.1	0.0001	304.921	160	496	11
CCTTGT_ATCAACTT	190853	12292	45152	13836	119573	52357	17901	888	23	48404	40684	4136	19414	17134	0.12	0.0058	310.556	370	39987	327
CCTTGT_ATGGTAGG	2334	260	601	194	1279	620	119	2	0	538	517	64	186	267	0.1	0.0001	340.156	116	389	12
CCTTGT_GAAAGTCT	2634	244	681	192	1517	705	157	3	1	651	633	80	204	349	0.1	0.0001	320.306	108	512	13
CCTTGT_GCTTTCGT	3423	962	663	206	1592	806	146	4	0	636	606	80	193	333	0.09	0.0001	298.027	152	437	17
CCTTGT_TACCTATC	4752	501	1192	343	2716	1268	262	12	0	1174	1130	135	379	616	0.09	0.0002	306.818	326	778	26
CCTTGT_TACGGGCG	4436	438	1154	368	2476	1190	222	11	0	1053	1018	139	348	531	0.1	0.0001	298.4	195	801	22
CCTTGT_TATGCTTT	2093	184	506	171	1232	570	127	2	1	532	514	66	182	266	0.09	0.0001	308.222	128	373	13
CCTTGT_TCTGCAGA	32117	2148	8272	2507	19190	8515	2093	81	4	8497	7969	730	2602	4637	0.11	0.0012	318.378	88	7728	153
CCTTGT_TGCCTCGG	2783	294	703	204	1582	770	171	7	0	634	615	67	214	334	0.11	0.0001	310.134	169	439	7
CCTTGT_TGCTCCAC	195152	17060	44888	9044	124160	54035	21791	897	36	47401	40324	3558	21844	14922	0.12	0.0058	302.369	39658	341	325
CCTTGT_TGGACTTG	3174	310	811	255	1798	801	189	10	0	798	779	105	288	386	0.11	0.0001	305.946	191	579	9
CCTTGT_TTGTTGGC	3335	414	846	272	1803	847	214	11	0	731	687	84	237	366	0.09	0.0001	300.581	169	508	10
CGAACA_AACCTACG	101360	6150	26342	8154	60714	27449	6704	219	8	26334	23712	2827	7587	13298	0.11	0.0034	303.865	277	23175	260
CGAACA_ACAGCTAG	1952	166	543	143	1100	537	120	5	0	438	426	51	138	237	0.13	0.0001	303.82	193	226	7
CGAACA_ACTAGTCA	4644	436	1200	330	2678	1232	259	14	0	1173	1132	146	372	614	0.11	0.0002	289.31	565	550	17
CGAACA_AGCCGTTT	5151	509	1359	357	2926	1353	280	10	0	1283	1248	177	408	663	0.1	0.0002	309.103	682	552	14
CGAACA_ATAATAGA	3397	378	857	263	1899	909	197	4	0	789	765	101	228	436	0.1	0.0001	296.621	377	376	12
CGAACA_ATGGTAGG	2480	228	652	158	1442	670	140	4	0	628	607	82	203	322	0.09	0.0001	286.42	280	315	12
CGAACA_GACCAATA	2895	251	723	180	1741	751	173	5	0	812	794	123	273	398	0.1	0.0001	319.047	426	355	13
CGAACA_GCATCACA	150224	11546	38852	12065	87761	41846	8799	364	12	36740	32754	3597	10304	18853	0.1	0.0047	305.103	398	31987	369
CGAACA_GTAGCGGA	57507	3566	15059	4463	34419	15081	3706	135	1	15496	14099	2250	4600	7249	0.11	0.002	307.235	180	13759	160
CGAACA_GTAGGTAA	93993	5795	24846	7337	56015	24930	6139	254	5	24687	21766	1999	6985	12782	0.1	0.0031	315.527	419	20992	355
CGAACA_TACCTATC	4539	399	1186	317	2637	1225	251	8	0	1153	1107	166	353	588	0.12	0.0002	286.99	620	461	26
CGAACA_TACGGGCG	4990	435	1301	382	2872	1314	274	6	0	1278	1239	170	368	701	0.1	0.0002	310.476	585	637	17
CGAACA_TAGGTTAT	171074	11617	44643	13711	101103	46875	10893	441	15	42879	34993	3496	11468	20029	0.11	0.005	310.976	951	33390	652
CGAACA_TCTGCAGA	101754	7186	26368	6345	61855	27154	6308	216	6	28171	26578	3113	8372	15093	0.1	0.0038	301.965	14586	11778	214
CGAACA_TGACGTCG	89621	6859	23119	7039	52604	24726	5250	191	10	22427	19400	2264	6035	11101	0.11	0.0028	298.685	288	18815	297
CGAACA_TGCCTCGG	2814	272	754	224	1564	697	170	2	0	695	683	90	214	379	0.1	0.0001	326.353	336	338	9
CGAACA_TGCTCGGA	2451	189	648	207	1407	649	153	1	0	604	593	76	199	318	0.12	0.0001	304.831	274	309	10
CGAACA_TGGAGCCG	158094	10381	39877	9849	97987	43368	8917	362	15	45325	39928	5726	13635	20567	0.1	0.0057	301.683	21518	17965	445
CGAACA_TGTAACGT	277866	27125	69806	14537	166398	75933	14998	682	38	74747	62847	8858	21822	32167	0.09	0.009	297.347	62098	130	619
CGAACA_TTGTTGGC	3286	383	857	226	1820	886	198	6	0	730	693	111	220	362	0.11	0.0001	301.612	382	303	8
CGAGTC_AAAGGGCT	2418	229	587	138	1464	697	135	3	0	629	613	84	168	361	0.12	0.0001	307.488	366	239	8
CGAGTC_ACAGCTAG	2861	329	695	227	1610	739	177	3	0	691	666	81	182	403	0.1	0.0001	286.657	327	329	10
CGAGTC_ACTAGTCA	5906	647	1441	371	3447	1610	351	16	0	1470	1409	184	380	845	0.1	0.0002	292.156	728	664	17
CGAGTC_ATAACATC	2662	244	661	164	1593	753	156	6	0	678	655	104	173	378	0.12	0.0001	306.323	398	249	8
CGAGTC_ATAATAGA	3639	438	900	249	2052	1039	206	3	0	804	779	101	241	437	0.11	0.0001	266.969	411	354	14
CGAGTC_ATGGTAGG	3656	402	867	255	2132	1015	189	8	0	920	903	124	265	514	0.13	0.0001	294.521	420	471	12
CGAGTC_ATTGGACC	94752	5757	24222	7217	57556	24584	9436	335	16	23185	19572	1794	8684	9094	0.14	0.0028	309.821	224	19197	151
CGAGTC_GAAACGCC	73369	5266	19545	5694	42864	19419	4599	155	6	18685	17450	1693	5170	10587	0.11	0.0025	304.139	205	16985	260
CGAGTC_GAAAGTCT	3700	406	872	254	2168	1066	206	7	1	888	864	111	234	519	0.11	0.0001	313.387	462	392	10
CGAGTC_GAACTTCG	123451	7924	32363	9457	73707	31502	7176	274	10	34745	30960	3461	8892	18607	0.11	0.0044	314.055	264	30267	429
CGAGTC_GACCAATA	4555	541	1052	271	2691	1335	225	8	2	1121	1085	168	272	645	0.1	0.0002	316.632	632	435	18
CGAGTC_GATGGTTG	3345	321	766	210	2048	953	206	6	1	882	857	96	237	524	0.09	0.0001	296.129	495	348	14
CGAGTC_GCTTTCGT	3210	347	754	217	1892	917	177	10	0	788	773	101	222	450	0.09	0.0001	298.879	430	333	10
CGAGTC_GTAACTTA	2452	287	627	150	1388	708	112	2	1	565	543	63	165	315	0.1	0.0001	303.699	279	257	7
CGAGTC_TACCTATC	6435	708	1568	428	3731	1808	351	17	0	1555	1493	206	474	813	0.1	0.0002	294.851	897	570	26
CGAGTC_TACGGGCG	7086	729	1745	524	4088	1981	385	11	2	1709	1644	204	486	954	0.1	0.0002	293.355	773	846	25
CGAGTC_TAGGTTAT	4350	404	1083	308	2555	1212	234	7	0	1102	1053	138	292	623	0.11	0.0002	323.599	553	487	13
CGAGTC_TATCAATG	2768	256	679	191	1642	798	161	2	0	681	658	95	183	380	0.11	0.0001	297.545	334	316	8
CGAGTC_TATGCTTT	3171	358	782	161	1870	914	167	9	1	779	751	115	190	446	0.11	0.0001	295.951	481	259	11
CGAGTC_TGCCTCGG	3717	419	1015	286	1997	1001	196	6	0	794	774	111	243	420	0.09	0.0001	290.696	399	358	17
CGAGTC_TGCTCCAC	2235	244	538	143	1310	631	116	4	0	559	540	64	163	313	0.11	0.0001	299.927	285	249	6
CGAGTC_TGCTCGGA	178798	14471	44371	8103	111853	50591	11008	354	10	49890	44281	6265	13181	24835	0.11	0.0063	295.809	43558	358	365
CGAGTC_TGGACTTG	4436	438	1088	308	2602	1230	231	13	0	1128	1105	159	308	638	0.09	0.0002	304.094	583	501	21
CGAGTC_TGGGTGGG	2453	197	607	199	1450	704	138	5	0	603	583	91	157	335	0.1	0.0001	335.882	274	297	12
CGAGTC_TTAGGTGT	1999	219	461	121	1198	593	106	8	2	489	463	59	136	268	0.11	0.0001	295.425	277	178	8
CGAGTC_TTGTACGG	976788	88032	246127	75887	566742	273952	54592	1901	67	236230	196604	24321	62319	109964	0.11	0.0266	294.099	1795	192284	2525
CGAGTC_TTGTTGGC	4402	569	1068	272	2493	1213	225	10	0	1045	989	127	273	589	0.1	0.0001	289.9	519	453	17
CGGTTG_ACCAGCCT	108453	6753	28504	8858	64338	29345	6520	300	4	28169	23617	2585	8237	12795	0.11	0.0034	302.224	267	23042	308
CGGTTG_AGCATATG	60426	3037	15263	4660	37466	17064	3903	131	1	16367	15043	1734	4619	8690	0.11	0.0022	303.179	119	14777	147
CGGTTG_AGCCGTTT	2684	353	677	194	1460	727	142	2	0	589	556	78	164	314	0.11	0.0001	285.732	225	323	8
CGGTTG_GGTAGCCT	121583	8851	32264	10267	70201	32696	7004	300	11	30190	27783	3151	8972	15660	0.11	0.004	305.456	519	26849	415
CGGTTG_GTAAGCTG	53521	2984	14105	4209	32223	14148	3804	199	9	14063	12601	1520	4853	6228	0.11	0.0018	310.469	278	12099	224
CGGTTG_TACCTATC	2555	252	654	164	1485	717	120	6	0	642	597	77	183	337	0.12	0.0001	290.942	281	306	10
CGTAAG_AACTCGTA	90735	6980	22499	4626	56630	24235	6056	288	11	26040	22569	2870	8850	10849	0.1	0.0033	305.547	22189	197	183
CGTAAG_ACTAGTCA	3403	443	904	257	1799	923	148	1	0	727	678	89	214	375	0.1	0.0001	303.78	140	520	18
CGTAAG_AGCCGTTT	3152	361	824	251	1716	797	180	11	1	727	694	87	225	382	0.12	0.0001	300.695	130	553	11
CGTAAG_ATAACATC	91411	6771	24061	7557	53022	24628	5720	168	6	22500	19814	1751	5739	12324	0.11	0.0029	303.04	259	19340	215
CGTAAG_ATAATAGA	3478	665	805	213	1795	976	150	5	1	663	599	120	175	304	0.08	0.0001	296.587	148	425	26
CGTAAG_GAAACGCC	2842	309	750	219	1564	743	227	3	1	590	582	49	225	308	0.11	0.0001	276.905	30	547	5
CGTAAG_GCGTTTGC	8363	612	2157	632	4962	2300	519	15	0	2128	2067	279	615	1173	0.1	0.0003	307.631	14	2032	21
CGTAAG_TACCTATC	3161	343	869	223	1726	816	185	7	0	718	687	77	220	390	0.1	0.0001	277.27	164	510	13
CGTAAG_TACGGGCG	2825	321	725	248	1531	734	173	10	0	614	592	73	176	343	0.1	0.0001	296.922	75	505	12
CGTAAG_TCGTATCC	79538	5103	20689	6281	47465	21240	5308	205	6	20706	17447	1541	5672	10234	0.11	0.0025	313.892	113	17140	194
CGTAAG_TGCCTCGG	2431	296	705	179	1251	573	132	7	0	539	518	57	163	298	0.12	0.0001	275.243	96	414	8
CGTAAG_TGCTCCAC	444105	35971	118731	37454	251949	120347	24388	1014	25	106175	91447	9447	30614	51386	0.11	0.0129	302.444	1168	89078	1201
CGTAAG_TGGACTTG	2167	209	585	166	1207	512	127	4	0	564	536	66	158	312	0.12	0.0001	298.167	94	435	7
CGTAAG_TGGGTGGG	145450	11407	37445	11199	85399	41047	8178	284	4	35886	30570	3305	9383	17882	0.1	0.0044	302.482	282	29945	343
CGTAAG_TTGTTGGC	2321	267	592	222	1240	632	129	2	0	477	454	59	146	249	0.13	0.0001	290.797	73	373	8
CGTAAG_TTTCTCAC	110681	6765	28003	9007	66906	30509	7019	245	7	29126	24626	3357	7589	13680	0.11	0.0035	301.618	129	24219	278
CGTGCT_AAAGGGCT	2701	266	665	199	1571	746	140	6	0	679	660	104	190	366	0.11	0.0001	304.108	318	327	15
CGTGCT_AACTCGTA	2080	176	512	142	1250	564	118	5	0	563	540	79	181	280	0.12	0.0001	291.442	215	314	11
CGTGCT_AATCGCAT	175888	10949	44233	14504	106202	49493	10493	393	5	45818	39684	5676	12340	21668	0.11	0.0057	303.323	531	38707	446
CGTGCT_ACAGCTAG	2696	292	744	196	1464	719	143	6	0	596	581	83	192	306	0.1	0.0001	291.8	241	328	12
CGTGCT_ACTAGTCA	5558	648	1353	439	3118	1486	265	16	1	1350	1286	212	401	673	0.1	0.0002	297.492	560	699	27
CGTGCT_AGCCGTTT	7314	753	1798	600	4163	1990	388	17	0	1768	1712	260	521	931	0.11	0.0002	300.007	761	917	34
CGTGCT_ATAATAGA	4303	441	1050	288	2524	1209	215	6	0	1094	1047	150	327	570	0.1	0.0002	295.857	466	560	21
CGTGCT_GAAACGCC	5189	480	1352	408	2949	1376	294	8	2	1269	1247	167	368	712	0.1	0.0002	298.091	112	1122	13
CGTGCT_GACCAATA	4207	447	1027	266	2467	1157	220	10	1	1079	1043	155	316	572	0.12	0.0002	300.322	466	556	21
CGTGCT_GATGGTTG	3280	319	839	219	1903	878	194	7	0	824	801	125	258	418	0.12	0.0001	292.318	367	420	14
CGTGCT_GCTTTCGT	3131	286	788	227	1830	852	181	4	0	793	775	114	252	409	0.09	0.0001	284.165	323	439	13
CGTGCT_GGTAGCCT	2791	560	662	168	1401	729	103	8	1	560	539	86	177	276	0.09	0.0001	275.727	257	269	13
CGTGCT_GTAACTTA	2837	312	730	172	1623	740	149	10	0	724	693	108	198	387	0.1	0.0001	293.289	321	357	15
CGTGCT_GTGGACAT	2447	227	612	190	1418	653	135	4	0	626	603	82	185	336	0.12	0.0001	275.316	286	307	10
CGTGCT_TACCTATC	6399	645	1652	475	3627	1758	359	21	0	1489	1448	200	465	783	0.1	0.0002	308.013	699	724	25
CGTGCT_TACGGGCG	6928	717	1782	513	3916	1833	397	16	1	1669	1601	228	508	865	0.1	0.0002	306.235	621	953	27
CGTGCT_TAGGTTAT	4300	376	1067	309	2548	1162	224	10	0	1152	1111	181	353	577	0.11	0.0002	294.975	451	640	20
CGTGCT_TATCAATG	2645	233	673	212	1527	697	160	6	0	664	635	84	203	348	0.1	0.0001	272.41	237	394	4
CGTGCT_TATGCTTT	2834	270	696	220	1648	760	174	10	0	704	675	95	199	381	0.11	0.0001	293.237	335	332	8
CGTGCT_TCCAAACG	74997	4504	19145	5785	45563	19495	7079	321	12	18656	15634	1356	6832	7446	0.12	0.0023	310.784	473	14957	204
CGTGCT_TGACGTCG	124334	8468	31711	9564	74591	34652	7635	355	10	31939	27109	3489	10081	13539	0.11	0.0039	305.819	504	26160	445
CGTGCT_TGCCTCGG	4501	470	1134	350	2547	1231	217	7	0	1092	1051	158	332	561	0.11	0.0002	297.754	412	622	17
CGTGCT_TGCTCCAC	2288	245	615	171	1257	616	132	3	0	506	490	73	149	268	0.11	0.0001	299.17	209	273	8
CGTGCT_TGCTCGGA	3001	236	766	236	1763	809	187	4	0	763	740	104	247	389	0.1	0.0001	292.422	334	397	9
CGTGCT_TGGACTTG	4784	481	1234	318	2751	1356	232	11	0	1152	1115	184	319	612	0.1	0.0002	302.46	453	640	22
CGTGCT_TGGGTGGG	2519	226	664	190	1439	699	110	1	0	629	609	107	178	324	0.1	0.0001	316.079	219	381	9
CGTGCT_TTAGGTGT	1803	174	452	133	1044	497	107	1	0	439	429	71	142	216	0.1	0.0001	295.954	219	203	7
CGTGCT_TTGTTGGC	4284	506	1133	311	2334	1131	197	5	0	1001	967	141	314	512	0.11	0.0001	307.654	367	590	10
CTATTA_AAATCTAA	112522	5898	29824	9105	67695	30614	7920	350	7	28804	24005	2475	8458	13072	0.12	0.0035	306.531	303	23284	418
CTATTA_ACTAGTCA	2626	283	694	197	1452	738	127	4	0	583	559	71	179	309	0.11	0.0001	289.54	250	302	7
CTATTA_ATGGTAGG	1715	200	412	157	946	472	72	3	0	399	389	60	115	214	0.1	0.0001	302.218	155	228	6
CTATTA_GACTTGTT	103398	7654	26466	4867	64411	27500	6063	205	11	30632	27688	4341	8890	14457	0.1	0.004	303.169	27348	90	250
CTATTA_TACCTATC	2860	376	684	198	1602	793	144	2	0	663	635	80	180	375	0.1	0.0001	275.035	297	332	6
CTATTA_TGGAATGT	5258	2045	1123	229	1861	1164	104	7	0	586	497	112	101	284	0.09	0.0001	194.71	314	163	20
CTATTA_TTGTTGGC	2462	361	631	173	1297	663	120	5	0	509	474	75	131	268	0.1	0.0001	311.98	186	272	16
CTCAGC_AAAGGGCT	4158	345	1116	304	2393	1107	229	16	0	1041	1017	148	313	556	0.12	0.0001	298.123	517	488	12
CTCAGC_AAATCTAA	3827	281	951	286	2309	1068	261	7	0	973	941	130	323	488	0.1	0.0001	306.372	462	467	12
CTCAGC_AACTCGTA	3730	286	971	314	2159	975	210	11	0	963	939	145	300	494	0.09	0.0001	315.756	455	467	17
CTCAGC_AAGCCCAA	110336	7191	28474	8635	66036	29499	6865	243	3	29426	23939	2761	7801	13377	0.11	0.0034	304.671	372	23293	274
CTCAGC_AAGGATGA	3781	303	959	300	2219	1048	236	8	0	927	913	121	296	496	0.11	0.0001	304.942	460	440	13
CTCAGC_AATCGCAT	3444	304	898	272	1970	897	204	12	1	856	832	110	285	437	0.11	0.0001	306.44	371	447	14
CTCAGC_ACCAATAA	266240	23899	66266	13216	162859	71606	16045	541	15	74652	59518	7765	17984	33769	0.1	0.0085	302.119	58597	516	405
CTCAGC_ACCAGCCT	2176	198	516	147	1315	647	118	4	1	545	510	65	151	294	0.1	0.0001	290.662	231	271	8
CTCAGC_ACTAGTCA	11000	990	2734	767	6509	3107	700	31	1	2670	2599	354	817	1428	0.1	0.0004	301.09	1344	1210	45
CTCAGC_ACTGCATC	3525	374	852	249	2050	1012	187	6	0	845	810	117	250	443	0.11	0.0001	304.843	471	321	18
CTCAGC_ATAACATC	4925	390	1255	354	2926	1323	337	11	1	1254	1219	168	406	645	0.11	0.0002	305.377	695	501	23
CTCAGC_ATAATAGA	1844575	161857	454237	119104	1109377	529538	100821	4113	163	474742	383073	54362	127019	201692	0.1	0.0524	300.58	186866	191833	4374
CTCAGC_ATCAACTT	198687	17847	48421	10039	122380	53808	12021	426	23	56102	47723	6200	15072	26451	0.1	0.0068	307.646	46886	370	467
CTCAGC_ATGGTAGG	6553	572	1662	452	3867	1814	394	13	0	1646	1604	221	510	873	0.1	0.0002	299.226	738	827	39
CTCAGC_ATTGATGA	3617	266	913	236	2202	1026	248	13	0	915	897	118	290	489	0.12	0.0001	305.059	453	428	16
CTCAGC_ATTGTGTC	2961	278	739	189	1755	790	191	6	0	768	754	84	246	424	0.1	0.0001	320.249	406	337	11
CTCAGC_GAAACGCC	182700	14523	49258	12699	106220	46603	10892	359	10	48356	45585	5070	12218	28297	0.11	0.0066	300.127	22971	21690	924
CTCAGC_GAAAGTCT	305909	22071	77540	23981	182317	83466	32647	1210	60	64934	55724	4430	25543	25751	0.14	0.0079	305.97	1741	53350	633
CTCAGC_GACTTGTT	68749	3801	17001	5071	42876	17655	8503	320	21	16377	14740	1403	7540	5797	0.14	0.0021	322.767	528	14054	158
CTCAGC_GAGTTCGG	3168	226	796	224	1922	818	244	3	0	857	846	105	282	459	0.1	0.0001	322.7	419	408	19
CTCAGC_GATGGTTG	5685	495	1418	390	3382	1553	338	10	0	1481	1450	181	499	770	0.1	0.0002	322.042	815	613	22
CTCAGC_GCGTTTGC	6564	511	1679	502	3872	1732	378	16	3	1743	1696	169	525	1002	0.1	0.0002	314.713	25	1653	18
CTCAGC_GCTCGACC	3452	250	868	241	2093	970	199	7	1	916	902	113	260	529	0.1	0.0001	309.531	415	470	17
CTCAGC_GCTTTCGT	5734	466	1471	392	3405	1543	338	15	1	1508	1473	178	476	819	0.11	0.0002	305.267	702	754	17
CTCAGC_GGCACTAC	44698	3866	11406	2313	27113	11688	2388	105	7	12925	12260	1669	3868	6723	0.1	0.0018	309.955	12107	77	76
CTCAGC_GGTAGCCT	131251	9008	34380	10528	77335	33557	14081	420	20	29257	26692	1700	10913	14079	0.14	0.0038	304.805	537	25955	200
CTCAGC_GGTCCTAA	4538	349	1129	326	2734	1276	287	5	1	1165	1140	143	390	607	0.11	0.0002	311.101	634	486	20
CTCAGC_GTAACTTA	4476	378	1165	302	2631	1183	274	8	0	1166	1140	147	354	639	0.11	0.0002	312.236	574	550	16
CTCAGC_GTAGGTAA	3520	274	879	278	2089	907	250	15	0	917	904	118	277	509	0.11	0.0001	329.996	472	413	19
CTCAGC_GTGGACAT	4098	323	1031	311	2433	1111	263	10	0	1049	1030	121	370	539	0.11	0.0001	322.543	486	531	13
CTCAGC_GTTCTCGG	46867	2720	11395	3519	29233	12190	5818	234	7	10984	9987	706	4906	4375	0.14	0.0014	315.355	246	9602	139
CTCAGC_TACCTATC	12907	1160	3267	840	7640	3630	817	35	4	3154	3064	437	1015	1612	0.1	0.0004	306.482	1708	1314	42
CTCAGC_TACGGGCG	12531	1182	3220	962	7167	3365	747	30	1	3024	2940	403	926	1611	0.1	0.0004	297.335	1414	1470	56
CTCAGC_TACTCCCG	3163	254	828	232	1849	852	187	7	0	803	781	89	264	428	0.1	0.0001	306.854	413	359	9
CTCAGC_TAGGTTAT	7913	679	1993	508	4733	2217	463	23	0	2030	1966	260	656	1050	0.1	0.0003	312.967	972	966	28
CTCAGC_TAGTGATT	3957	323	999	298	2337	1100	227	12	1	997	967	119	331	517	0.12	0.0001	312.632	489	460	18
CTCAGC_TATCAATG	5348	453	1368	387	3140	1469	334	11	0	1326	1281	159	439	683	0.12	0.0002	299.645	602	656	23
CTCAGC_TATGCTTT	5345	454	1325	364	3202	1446	346	17	0	1393	1349	185	452	712	0.11	0.0002	313.701	726	602	21
CTCAGC_TCCAAACG	4080	295	1027	282	2476	1147	238	4	0	1087	1059	117	332	610	0.11	0.0002	293.31	502	552	5
CTCAGC_TCTTACAA	5274	449	1377	378	3070	1374	327	11	3	1355	1307	211	401	695	0.11	0.0002	309.314	566	709	32
CTCAGC_TGACCGTT	2914	257	726	225	1706	796	167	4	0	739	727	106	256	365	0.11	0.0001	300.52	384	329	14
CTCAGC_TGCCTCGG	7886	743	1982	559	4602	2147	490	13	1	1951	1875	239	629	1007	0.11	0.0003	311.686	1021	825	29
CTCAGC_TGCTCCAC	4494	373	1119	338	2664	1281	247	7	0	1129	1099	151	339	609	0.1	0.0002	317.208	524	561	14
CTCAGC_TGCTCGGA	7655	2024	1637	512	3482	1715	345	12	0	1410	1365	220	440	705	0.1	0.0002	304.886	679	655	31
CTCAGC_TGGAATGT	2692	238	713	187	1554	720	176	7	0	651	633	84	197	352	0.1	0.0001	313.705	291	329	13
CTCAGC_TGGACTTG	8371	695	2136	598	4942	2280	508	13	0	2141	2093	266	715	1112	0.1	0.0003	311.095	1088	979	26
CTCAGC_TGGAGCCG	3414	312	872	256	1974	948	198	4	0	824	805	88	258	459	0.11	0.0001	293.51	431	366	8
CTCAGC_TGGGTGGG	4230	364	1081	305	2480	1155	256	8	1	1060	1030	133	331	566	0.11	0.0001	331.671	501	517	12
CTCAGC_TTGTACGG	4391	483	1107	278	2523	1180	237	5	0	1101	1050	149	350	551	0.09	0.0002	313.77	572	462	16
CTCAGC_TTGTAGAA	3132	314	810	220	1788	863	177	3	1	744	710	91	218	401	0.1	0.0001	290.843	389	303	18
CTCAGC_TTGTTGGC	8071	766	2074	590	4641	2176	455	18	0	1992	1929	251	607	1071	0.09	0.0003	305.735	931	972	26
CTCCTG_AAATCTAA	160200	11312	37145	7542	104201	42771	18894	719	47	41770	34242	3069	16458	14715	0.13	0.0049	313.51	33835	171	236
CTCCTG_ACTAGTCA	2839	298	703	219	1619	777	158	5	0	679	655	97	199	359	0.12	0.0001	306.261	379	265	11
CTCCTG_AGCCGTTT	3446	373	842	230	2001	939	199	4	1	858	835	133	232	470	0.09	0.0001	295.967	496	327	12
CTCCTG_GACTTGTT	126152	8986	33458	9728	73980	32602	7846	301	7	33224	29532	3630	9532	16370	0.11	0.0042	309.632	434	28696	402
CTCCTG_GTAGCGGA	63571	4357	16212	4986	38016	16888	3901	140	5	17082	15741	1958	4879	8904	0.11	0.0023	306.26	192	15351	198
CTCCTG_TACCTATC	3190	356	791	222	1821	842	179	4	0	796	763	120	238	405	0.09	0.0001	342.239	491	258	14
CTCCTG_TACGGGCG	3195	350	808	229	1808	834	168	8	0	798	770	128	211	431	0.1	0.0001	290.734	460	295	15
CTGCCA_AAAGGGCT	2558	199	663	233	1463	660	237	6	1	559	542	55	240	247	0.13	0.0001	296.07	200	337	5
CTGCCA_AAGGATGA	1991	152	544	135	1160	536	181	8	0	435	423	43	193	187	0.14	0.0001	310.605	180	235	8
CTGCCA_ACGCAGCT	177530	13898	45956	13809	103867	46004	17777	704	23	39359	37157	3143	17417	16597	0.14	0.0053	296.012	444	36266	447
CTGCCA_ACTAGTCA	4492	385	1140	350	2617	1201	395	15	0	1006	976	120	373	483	0.13	0.0001	293.022	355	604	17
CTGCCA_AGCCGTTT	5919	466	1561	412	3480	1549	461	15	0	1455	1424	174	584	666	0.15	0.0002	311.392	538	851	35
CTGCCA_ATAATAGA	3369	289	858	246	1976	898	298	18	1	761	747	95	321	331	0.12	0.0001	307.112	247	486	14
CTGCCA_ATGGTAGG	2510	212	623	217	1458	643	213	6	0	596	589	75	245	269	0.13	0.0001	301.646	174	404	11
CTGCCA_GAAAGTCT	3334	258	876	261	1939	886	268	6	0	779	761	88	316	357	0.14	0.0001	301.56	253	492	16
CTGCCA_GACCAATA	3208	240	835	220	1913	833	262	14	0	804	794	101	324	369	0.12	0.0001	306.369	304	473	17
CTGCCA_GCGCTACA	61547	3829	16282	4872	36564	15562	4285	174	11	16532	14832	1617	5250	7965	0.11	0.0021	312.545	231	14437	164
CTGCCA_GCTTTCGT	2652	184	700	218	1550	663	220	10	0	657	641	76	270	295	0.14	0.0001	291.105	207	426	8
CTGCCA_GGCTGCAG	59493	4263	15596	4837	34797	15606	3566	159	5	15461	14132	2292	4594	7246	0.11	0.002	304.632	183	13760	189
CTGCCA_GGTAGCCT	127916	8631	30921	6076	82288	33747	14978	609	28	32926	30299	2987	16378	10934	0.14	0.0044	301.921	29723	276	300
CTGCCA_TACCTATC	6060	858	1514	397	3291	1496	444	19	0	1332	1273	157	512	604	0.12	0.0002	303.739	550	694	29
CTGCCA_TACGGGCG	4857	377	1222	401	2857	1290	403	20	1	1143	1113	142	448	523	0.11	0.0002	298.143	412	686	15
CTGCCA_TAGGTTAT	3793	296	956	297	2244	991	325	12	0	916	884	98	374	412	0.14	0.0001	295.955	332	537	15
CTGCCA_TATGCTTT	2447	192	577	187	1491	655	216	7	0	613	597	67	254	276	0.13	0.0001	298.873	261	326	10
CTGCCA_TCTTACAA	2362	182	629	206	1345	593	182	6	0	564	544	71	213	260	0.12	0.0001	306.663	162	375	7
CTGCCA_TGCCTCGG	3108	268	806	256	1778	801	230	11	0	736	713	87	320	306	0.1	0.0001	290.871	282	421	10
CTGCCA_TGGACTTG	3119	237	771	250	1861	839	273	12	0	737	725	94	296	335	0.12	0.0001	305.176	261	451	13
CTGCCA_TTGTTGGC	3108	312	808	223	1765	787	244	9	0	725	702	93	275	334	0.13	0.0001	306.794	237	452	13
CTGTAC_AAAGGGCT	176694	12227	45904	13774	104789	48582	11026	405	14	44762	37866	3483	11864	22519	0.11	0.0054	306.986	606	36785	475
CTGTAC_ACTAGTCA	4109	507	1000	280	2322	1176	188	8	0	950	909	109	294	506	0.11	0.0001	284.744	515	389	5
CTGTAC_AGCATATG	139489	11121	35070	9108	84190	38675	8184	311	12	37008	34028	3937	10724	19367	0.1	0.0049	304.223	13883	19811	334
CTGTAC_AGCCGTTT	4880	594	1198	310	2778	1407	239	10	0	1122	1088	136	347	605	0.11	0.0002	294.316	600	470	18
CTGTAC_ATAACATC	111621	10474	28103	5759	67285	30691	5616	267	15	30696	26688	4555	9089	13044	0.1	0.0038	296.625	26220	159	309
CTGTAC_ATAATAGA	3103	386	759	209	1749	854	159	4	0	732	704	92	217	395	0.09	0.0001	290.455	353	340	11
CTGTAC_ATACATAC	131471	13177	33046	6677	78571	36325	6522	260	10	35454	31230	4458	9693	17079	0.1	0.0045	287.923	30910	63	257
CTGTAC_ATGAGTTT	79784	4617	18170	5736	51261	21808	9549	462	22	19420	17084	2060	9218	5806	0.13	0.0025	311.519	393	16077	614
CTGTAC_ATGGTAGG	2669	313	660	179	1517	710	148	4	0	655	633	79	184	370	0.12	0.0001	298.769	353	266	14
CTGTAC_GAAAGTCT	2722	377	623	184	1538	734	143	6	0	655	627	80	193	354	0.12	0.0001	292.612	337	282	8
CTGTAC_GACCAATA	688010	73811	165625	48593	399981	203999	38874	1364	44	155700	133811	15996	41711	76104	0.1	0.0185	290.703	1853	130324	1634
CTGTAC_GATGGTTG	2329	208	583	148	1390	659	128	6	0	597	582	85	190	307	0.07	0.0001	305.538	350	225	7
CTGTAC_GCGCTACA	67868	5831	17287	3486	41264	18172	3728	141	5	19218	17643	2435	5744	9464	0.1	0.0025	297.086	17461	36	146
CTGTAC_GCTTTCGT	2150	255	525	134	1236	562	108	7	0	559	543	70	182	291	0.09	0.0001	303.852	307	226	10
CTGTAC_GTAACCAT	96370	6780	24885	7321	57384	25068	6718	296	12	25290	22708	2306	8308	12094	0.11	0.0033	310.622	337	22030	341
CTGTAC_GTTCTCGG	149814	12191	37663	7445	92515	39253	8857	350	17	44038	40332	5515	13305	21512	0.1	0.0058	304.175	39947	91	294
CTGTAC_TACCGCAG	117739	10214	29356	5823	72346	32113	6878	311	17	33027	29108	3868	10312	14928	0.1	0.0042	300.193	28788	73	247
CTGTAC_TACCTATC	5057	604	1252	374	2827	1355	264	12	0	1196	1142	154	359	629	0.1	0.0002	298.686	699	432	11
CTGTAC_TACGGGCG	5277	593	1312	347	3025	1403	295	11	0	1316	1271	169	392	710	0.11	0.0002	294.863	654	592	25
CTGTAC_TAGGTTAT	3106	281	797	217	1811	828	178	4	0	801	763	116	257	390	0.1	0.0001	287.031	398	352	13
CTGTAC_TCTTACAA	2556	302	659	167	1428	694	128	8	0	598	566	81	191	294	0.09	0.0001	283.696	289	271	6
CTGTAC_TGCCTCGG	3316	391	844	225	1856	896	164	6	1	789	751	88	268	395	0.12	0.0001	292.264	480	262	9
CTGTAC_TGCTCGGA	106507	7120	27363	8173	63851	29344	6653	299	15	27540	24547	2665	7957	13925	0.11	0.0035	301.466	520	23674	353
CTGTAC_TGGACTTG	3264	331	808	228	1897	892	161	6	0	838	820	100	256	464	0.1	0.0001	304.97	469	342	9
CTTCAT_AAGCCCAA	84007	3697	20502	6171	53637	22870	6779	387	8	23593	19403	2162	8224	9017	0.11	0.0028	308.449	345	18795	263
CTTCAT_AGCCGTTT	5084	467	1323	304	2990	1307	316	14	0	1353	1322	162	429	731	0.09	0.0002	296.824	889	414	19
CTTCAT_ATAATAGA	3354	357	855	210	1932	901	176	7	0	848	811	105	253	453	0.09	0.0001	305.588	510	287	14
CTTCAT_GAAAGTCT	2751	261	663	169	1658	786	147	3	0	722	694	107	258	329	0.11	0.0001	319.738	451	228	15
CTTCAT_GACCAATA	3104	338	768	203	1795	846	176	9	1	763	744	106	255	383	0.09	0.0001	299.819	497	236	11
CTTCAT_GCGTTTGC	3761	237	1017	303	2204	956	260	7	1	980	970	93	331	546	0.12	0.0001	313.224	15	942	13
CTTCAT_GGAGCGAT	386374	31550	96579	17399	240846	107265	23070	890	40	109581	99260	13192	34188	51880	0.1	0.014	302.702	98122	110	1028
CTTCAT_GTAACTTA	2331	251	572	140	1368	671	97	4	0	596	561	80	175	306	0.08	0.0001	290.505	394	162	5
CTTCAT_TACCTATC	5025	482	1250	327	2966	1378	288	12	0	1288	1250	169	421	660	0.11	0.0002	307.842	903	322	25
CTTCAT_TACGGGCG	4950	451	1270	332	2897	1313	285	11	1	1287	1253	167	420	666	0.11	0.0002	299.178	840	390	23
CTTCAT_TAGGTTAT	3075	247	804	190	1834	804	187	7	1	835	818	100	295	423	0.09	0.0001	303.192	547	263	8
CTTCAT_TATGCTTT	2469	299	614	175	1381	647	142	4	0	588	558	79	176	303	0.12	0.0001	287.864	400	147	11
CTTCAT_TCTTACAA	2337	230	610	173	1324	653	111	8	0	552	536	77	167	292	0.11	0.0001	302.35	334	189	13
CTTCAT_TGCCTCGG	3081	303	755	179	1844	802	202	6	0	834	805	100	285	420	0.09	0.0001	307.624	573	225	7
CTTCAT_TGGACTTG	3176	288	795	209	1884	870	173	10	0	831	806	96	286	424	0.11	0.0001	288.395	564	234	8
CTTCAT_TTGTTGGC	3513	391	908	209	2005	952	185	8	0	860	833	116	284	433	0.12	0.0001	293.516	526	290	17
CTTCAT_TTTCTCAC	139019	8945	34863	6448	88763	37101	8667	342	15	42638	36587	4723	11527	20337	0.1	0.0053	305.028	36208	60	319
CTTGGA_ACTAGTCA	2512	273	599	155	1485	703	158	4	0	620	591	64	139	388	0.1	0.0001	290.856	394	183	14
CTTGGA_AGCCGTTT	3964	910	820	220	2014	983	189	7	0	835	805	92	198	515	0.1	0.0001	295.444	529	261	15
CTTGGA_ATATTCTG	161475	11260	41397	12231	96587	43816	10530	558	10	41673	34576	4279	13810	16487	0.11	0.005	308.711	691	33351	534
CTTGGA_GCTCACCG	54206	3433	14172	4317	32284	14231	3613	134	7	14299	12972	1171	4432	7369	0.11	0.0019	311.606	274	12532	166
CTTGGA_TACCTATC	2643	291	616	191	1545	713	160	6	0	666	646	65	170	411	0.11	0.0001	295.592	461	181	4
CTTGGA_TACGGGCG	2958	274	739	198	1747	828	190	5	1	723	706	61	171	474	0.09	0.0001	314.08	471	221	14
CTTGGA_TCCTTGCC	168633	11022	44247	11052	102312	43479	11274	461	14	47084	39797	4559	14535	20703	0.11	0.0057	306.445	18436	20933	428
CTTGGA_TGGAATGT	148801	11609	38300	11529	87363	40814	9020	332	7	37190	31470	2901	9992	18577	0.11	0.0045	305.315	436	30661	373
CTTGGA_TGGACTTG	2686	266	628	169	1623	805	142	4	0	672	665	65	164	436	0.11	0.0001	302.994	454	205	6
CTTTCG_AAAGGGCT	3204	232	927	228	1817	749	199	7	0	862	844	99	286	459	0.12	0.0001	301.629	399	432	13
CTTTCG_AAGGATGA	2625	224	706	221	1474	654	147	8	0	665	647	98	186	363	0.1	0.0001	296.642	291	343	13
CTTTCG_ACAGCTAG	3499	292	907	254	2046	876	211	5	1	953	931	127	303	501	0.1	0.0001	324.127	422	501	8
CTTTCG_ACCAATAA	3196	512	768	227	1689	793	148	7	0	741	701	127	202	372	0.13	0.0001	319.76	327	352	22
CTTTCG_ACTGCATC	2931	695	598	206	1432	702	143	4	0	583	557	102	170	285	0.1	0.0001	297.196	310	232	15
CTTTCG_AGCCGTTT	7721	660	1976	572	4513	1971	471	15	2	2054	2013	261	639	1113	0.13	0.0003	311.782	884	1088	41
CTTTCG_AGTGAAGT	116188	8623	29846	8937	68782	31201	7691	364	10	29516	25818	3564	10044	12210	0.11	0.0037	308.395	358	25214	246
CTTTCG_ATAACATC	3178	245	797	236	1900	818	227	6	0	849	833	102	249	482	0.12	0.0001	303.663	421	394	18
CTTTCG_ATAATAGA	4907	402	1295	355	2855	1265	296	6	0	1288	1261	155	400	706	0.11	0.0002	310.487	531	715	15
CTTTCG_ATGGTAGG	4944	415	1274	385	2870	1241	284	10	0	1335	1312	168	430	714	0.11	0.0002	319.674	608	686	18
CTTTCG_GAAAGTCT	4328	357	1122	311	2538	1132	259	16	0	1131	1105	126	352	627	0.1	0.0002	314.622	435	646	24
CTTTCG_GACCAATA	374541	31104	99514	29973	213950	101240	21251	782	23	90654	79018	7149	23498	48371	0.11	0.0112	306.6	1502	76404	1112
CTTTCG_GAGTTCGG	2474	159	647	170	1498	624	163	3	0	708	702	89	225	388	0.12	0.0001	345.507	389	303	10
CTTTCG_GATGGTTG	4134	309	1113	309	2403	968	267	11	0	1157	1134	140	373	621	0.13	0.0002	328.289	560	559	15
CTTTCG_GCCTAAGA	107164	8500	26819	5427	66418	26831	6304	305	14	32964	29999	4898	10616	14485	0.1	0.0043	319.578	29565	95	339
CTTTCG_GCTATAGC	11082	854	2803	915	6510	2937	706	29	0	2838	2749	297	853	1599	0.1	0.0004	316.525	25	2695	29
CTTTCG_GGTCCTAA	2823	208	716	218	1681	714	181	3	1	782	776	111	242	423	0.12	0.0001	322.165	394	364	18
CTTTCG_GGTTTGTC	61866	5540	15220	3046	38060	16425	3359	121	6	18149	16857	2792	5332	8733	0.1	0.0024	306.797	16613	94	150
CTTTCG_GTAACTTA	2862	230	725	230	1677	733	167	8	0	769	746	108	217	421	0.12	0.0001	302.611	334	400	12
CTTTCG_GTAGGTAA	2601	257	648	203	1493	622	173	10	1	687	682	102	193	387	0.1	0.0001	304.574	305	367	10
CTTTCG_GTGGACAT	2655	174	671	190	1620	693	188	7	0	732	721	100	224	397	0.12	0.0001	320.497	315	389	17
CTTTCG_TACCGCAG	375292	29617	95123	18471	232081	98852	22329	870	46	109984	97057	13734	32303	51020	0.1	0.0137	301.234	95959	163	935
CTTTCG_TACCTATC	7695	578	2042	585	4490	2010	487	17	1	1975	1929	235	659	1035	0.12	0.0003	306.556	957	950	22
CTTTCG_TAGGTTAT	5273	384	1455	419	3015	1277	339	13	0	1386	1350	181	449	720	0.11	0.0002	323.168	558	771	21
CTTTCG_TAGTGATT	2640	206	678	199	1557	724	154	3	0	676	661	89	231	341	0.12	0.0001	307.043	284	363	14
CTTTCG_TATCAATG	3413	273	914	253	1973	806	229	5	0	933	920	123	315	482	0.12	0.0001	308.101	422	485	13
CTTTCG_TATGCTTT	3625	288	952	269	2116	933	237	9	0	937	910	105	304	501	0.13	0.0001	311.568	425	474	11
CTTTCG_TCCAAACG	2878	218	727	228	1705	735	197	8	0	765	742	82	239	421	0.12	0.0001	310.008	275	453	14
CTTTCG_TCTGCAGA	29530	2148	7756	2281	17345	7559	1883	58	2	7843	7392	641	2104	4647	0.12	0.0011	310.579	64	7259	69
CTTTCG_TCTTACAA	3838	318	1041	299	2180	977	207	6	0	990	963	148	283	532	0.12	0.0001	326.497	377	570	16
CTTTCG_TGCTCGGA	3542	244	915	278	2105	910	235	12	2	946	922	106	292	524	0.11	0.0001	302.635	404	509	9
CTTTCG_TGGACTTG	6024	441	1539	487	3557	1598	358	8	0	1593	1573	226	481	866	0.11	0.0002	298.554	719	822	32
CTTTCG_TGGAGCCG	74507	5040	19601	5685	44181	19745	5121	206	8	19101	16872	1523	5474	9875	0.12	0.0024	300.996	386	16270	216
CTTTCG_TGGGTGGG	3404	253	851	275	2025	868	207	8	0	942	920	141	295	484	0.09	0.0001	306.266	404	500	16
CTTTCG_TTAGGTGT	2443	233	622	193	1395	615	156	5	0	619	596	86	215	295	0.11	0.0001	295.53	273	310	13
CTTTCG_TTGTTGGC	5044	477	1276	393	2898	1314	287	10	0	1287	1248	157	394	697	0.11	0.0002	299.892	504	730	14
GAAATA_ACGTCGTC	2499	586	550	176	1187	741	60	3	0	383	345	84	70	191	0.07	0.0001	250.363	224	101	20
GAAATA_ACTAGTCA	6395	2079	1292	428	2596	1402	192	12	0	990	920	148	265	507	0.09	0.0001	270.879	420	465	35
GAAATA_AGCCGTTT	3875	623	1026	314	1912	1028	136	8	0	740	708	95	209	404	0.12	0.0001	267.484	324	362	22
GAAATA_ATAATAGA	2830	484	737	235	1374	723	123	3	1	524	502	74	157	271	0.08	0.0001	282.111	233	260	9
GAAATA_TACGGGCG	3742	571	998	335	1838	956	178	2	0	702	681	88	223	370	0.1	0.0001	271.199	263	404	14
GAAATA_TTGTTGGC	3158	494	800	227	1637	868	132	2	0	635	589	94	170	325	0.11	0.0001	264.824	250	329	10
GAAGGT_ACTAGTCA	3643	500	993	285	1865	977	166	8	0	714	683	91	204	388	0.09	0.0001	291.814	430	243	10
GAAGGT_ACTGCATC	83436	7936	23392	8823	43285	23065	6913	223	18	13066	12114	2206	5059	4849	0.14	0.0017	274.329	198	11377	539
GAAGGT_AGCCGTTT	4068	555	1009	288	2216	1135	206	5	0	870	841	136	230	475	0.12	0.0001	274.082	558	260	23
GAAGGT_GGACCAAC	29316	4994	7955	2581	13786	7232	1228	22	0	5304	5185	484	929	3772	0.1	0.0008	292.854	5027	12	146
GAAGGT_GTAAGCTG	127549	11825	36350	12079	67295	34006	6705	231	8	26345	24234	2894	7050	14290	0.11	0.0035	268.122	381	23446	407
GAAGGT_TAGGTTAT	2967	429	773	198	1567	829	129	1	0	608	576	91	150	335	0.08	0.0001	260.5	388	177	11
GAAGGT_TGCCTCGG	2799	372	711	219	1497	772	147	7	0	571	561	76	153	332	0.1	0.0001	267.564	339	215	7
GAAGGT_TGGACTTG	2720	380	714	210	1416	724	138	4	0	550	535	78	169	288	0.1	0.0001	265.409	323	195	17
GAAGGT_TGGGTGGG	316870	30661	85158	28077	172974	89862	16797	588	16	65711	57812	8662	17428	31722	0.1	0.0082	279.416	776	56309	727
GACTTG_AAGGATGA	191565	33112	54544	23121	80788	47241	6380	185	4	26978	25096	4135	7180	13781	0.11	0.0036	262.174	422	23753	921
GACTTG_AATCGCAT	333989	51706	93976	34000	154307	88507	11525	353	14	53908	50771	8855	15628	26288	0.1	0.0073	261.405	25493	23617	1661
GACTTG_ACGGAGGC	214242	35457	59492	23214	96079	56491	7692	234	9	31653	29859	4418	9509	15932	0.11	0.0043	231.119	496	28745	618
GACTTG_ACTAGTCA	104245	17829	30453	12770	43193	25609	3281	87	3	14213	13180	1768	3218	8194	0.11	0.0019	254.522	186	12599	395
GACTTG_GTAAGCTG	35835	7059	10204	4489	14083	8001	1105	35	1	4941	4779	989	1305	2485	0.12	0.0007	299.773	82	4355	342
GACTTG_TCCAAACG	242450	39536	72399	30542	99973	58495	8387	265	6	32820	30517	4259	8552	17706	0.11	0.0044	259.202	608	28870	1039
GACTTG_TGCCTCGG	172218	27334	51099	20731	73054	41210	5907	153	0	25784	24020	5668	6648	11704	0.12	0.0034	261.542	159	23169	692
GACTTG_TGGACTTG	121340	18388	35238	14430	53284	30726	4245	140	10	18163	17220	2461	5298	9461	0.11	0.0025	268.49	380	16246	594
GAGCAA_AAAGGGCT	5264	642	1376	474	2772	1377	253	4	1	1137	1096	134	325	637	0.1	0.0002	273.42	485	590	21
GAGCAA_AAATCTAA	3928	463	1097	329	2039	1076	187	7	1	768	742	121	221	400	0.11	0.0001	266.482	302	426	14
GAGCAA_AACTCGTA	3349	357	972	295	1725	898	161	1	0	665	655	103	206	346	0.11	0.0001	278.72	253	390	12
GAGCAA_AAGGATGA	3835	518	1071	372	1874	1022	171	6	1	674	665	91	184	390	0.12	0.0001	268.66	291	359	15
GAGCAA_AATCGCAT	3085	406	866	266	1547	797	145	3	0	602	584	90	177	317	0.09	0.0001	266.211	232	338	14
GAGCAA_ACCAATAA	4160	499	1144	361	2156	1139	202	10	0	805	773	106	231	436	0.1	0.0001	268.184	326	433	14
GAGCAA_ACCAGCCT	3243	505	818	267	1653	940	137	6	0	570	549	78	187	284	0.09	0.0001	259.388	225	317	7
GAGCAA_ACTAGTCA	9740	1054	2675	822	5189	2692	509	14	0	1974	1918	273	651	994	0.1	0.0003	276.879	813	1066	39
GAGCAA_ACTGCATC	3535	425	965	253	1892	989	156	6	0	741	722	104	237	381	0.12	0.0001	278.633	370	335	17
GAGCAA_AGCCGTTT	9523	1153	2688	874	4808	2538	405	11	0	1854	1820	260	561	999	0.12	0.0003	270.298	755	1020	45
GAGCAA_ATAATAGA	7317	966	1949	592	3810	1986	348	8	0	1468	1435	204	431	800	0.11	0.0002	278.309	553	857	25
GAGCAA_ATTGATGA	3580	435	1000	277	1868	976	169	5	0	718	698	102	220	376	0.12	0.0001	263.558	293	395	10
GAGCAA_ATTGTGTC	3257	405	836	247	1769	874	178	5	0	712	693	97	239	357	0.1	0.0001	279.601	321	356	16
GAGCAA_GAAAGTCT	5291	564	1499	485	2743	1403	251	9	0	1080	1067	144	337	586	0.11	0.0002	293.566	377	672	18
GAGCAA_GCTCGACC	195520	20941	54457	17881	102241	53029	10051	291	7	38863	36025	3999	9988	22038	0.12	0.0052	264.532	724	34956	345
GAGCAA_GCTTTCGT	4696	571	1245	435	2445	1246	226	13	0	960	945	125	293	527	0.1	0.0001	266.933	403	530	12
GAGCAA_GGTCCTAA	4197	531	1073	331	2262	1172	197	13	1	879	859	138	249	472	0.09	0.0001	260.298	410	430	19
GAGCAA_GTAGGTAA	3362	367	974	294	1727	924	132	7	0	664	648	90	204	354	0.11	0.0001	269.294	274	362	12
GAGCAA_TACCTATC	9217	1167	2503	867	4680	2431	469	13	0	1767	1730	256	566	908	0.1	0.0003	267.056	842	854	34
GAGCAA_TAGTGATT	3514	522	967	321	1704	924	154	6	0	620	597	101	168	328	0.1	0.0001	273.011	267	312	18
GAGCAA_TCCAAACG	137151	18818	40355	15947	62031	34856	5539	185	13	21438	19841	2704	6237	10900	0.12	0.0029	258.549	372	18766	703
GAGCAA_TCTTACAA	5772	823	1506	460	2983	1562	255	3	0	1163	1111	195	327	589	0.1	0.0002	282.077	433	647	31
GAGCAA_TGCTCCAC	189700	14786	52320	17778	104816	50090	15603	621	26	38476	34237	2493	15508	16236	0.12	0.0049	287.657	709	33003	525
GAGCAA_TGCTCGGA	6218	667	1643	472	3436	1727	308	12	0	1389	1340	185	422	733	0.11	0.0002	272.446	552	763	25
GAGCAA_TGGAATGT	2425	347	674	224	1180	645	92	10	0	433	420	62	131	227	0.11	0.0001	247.222	204	210	6
GAGCAA_TGGACTTG	67283	9467	18069	8173	31574	16125	2773	113	0	12563	12091	2839	3515	5737	0.11	0.0017	325.142	150	11144	797
GAGCAA_TTAGGTGT	2849	419	786	257	1387	772	113	2	1	499	479	73	133	273	0.11	0.0001	255.295	210	257	12
GAGCAA_TTGTAGAA	2998	356	794	252	1596	829	156	5	0	606	598	95	175	328	0.11	0.0001	274.117	267	318	13
GAGCAA_TTGTTGGC	5621	778	1555	563	2725	1455	244	10	1	1015	992	149	314	529	0.13	0.0001	260.008	356	606	30
GATTCC_AAAGGGCT	4200	539	1151	374	2136	1119	187	8	0	822	806	127	254	425	0.12	0.0001	261.708	499	298	9
GATTCC_AAATCTAA	4380	546	1155	318	2361	1189	204	10	0	958	923	151	301	471	0.1	0.0001	268.054	519	390	14
GATTCC_AATCGCAT	3772	456	1025	279	2012	1088	167	3	0	754	733	85	202	446	0.11	0.0001	316.919	393	329	11
GATTCC_ACAGCTAG	4272	509	1116	359	2288	1183	207	10	2	886	871	158	278	435	0.11	0.0001	277.431	477	380	14
GATTCC_ACCAGCCT	4161	719	1012	286	2144	1148	148	2	0	846	760	123	213	424	0.07	0.0001	275.479	425	310	25
GATTCC_ACTAGTCA	10928	1216	2979	855	5878	2887	541	25	1	2424	2364	360	720	1284	0.1	0.0003	268.662	1354	978	32
GATTCC_ACTGCATC	3938	466	1044	290	2138	1051	196	4	0	887	859	161	266	432	0.1	0.0001	287.085	542	295	22
GATTCC_AGCCGTTT	13148	1534	3484	984	7146	3469	676	31	0	2970	2917	438	947	1532	0.11	0.0004	281.566	1668	1202	47
GATTCC_ATAATAGA	5083	803	1390	516	2374	1295	181	6	0	892	873	156	274	443	0.1	0.0001	262.901	483	366	24
GATTCC_ATACATAC	376553	40796	103915	34919	196923	104046	17330	695	24	74828	65840	8114	22147	35579	0.11	0.0094	262.351	1434	62895	1511
GATTCC_ATGGTAGG	3803	529	1060	359	1855	982	157	1	0	715	697	100	230	367	0.11	0.0001	269.401	374	312	11
GATTCC_ATTGTGTC	4408	553	1069	325	2461	1186	231	2	1	1041	994	144	294	556	0.12	0.0001	272.088	592	378	24
GATTCC_GAAAGTCT	6622	652	1781	507	3682	1829	349	10	0	1494	1462	219	468	775	0.09	0.0002	291.69	765	677	20
GATTCC_GACCAATA	6583	834	1779	547	3423	1817	263	9	2	1332	1312	223	432	657	0.11	0.0002	305.009	740	548	24
GATTCC_GACTTGTT	2894	348	818	191	1537	789	128	9	0	611	599	84	189	326	0.1	0.0001	271.119	371	216	12
GATTCC_GATGGTTG	4784	599	1323	371	2491	1289	233	10	0	959	945	125	310	510	0.09	0.0001	248.981	567	366	12
GATTCC_GCGTTTGC	94295	8556	23532	5252	56955	26954	5482	213	4	24302	23632	3360	7989	12283	0.09	0.0034	305.056	17729	5651	252
GATTCC_GCTCGACC	3782	422	1008	300	2052	1051	218	4	0	779	773	133	252	388	0.1	0.0001	270.666	441	312	20
GATTCC_GCTTTCGT	4837	561	1369	456	2451	1265	210	11	0	965	956	139	297	520	0.11	0.0001	272.998	534	407	15
GATTCC_GGTAGCCT	3173	342	875	226	1730	842	154	3	0	731	718	100	231	387	0.1	0.0001	269.109	417	293	8
GATTCC_GGTCCTAA	4180	556	1124	325	2175	1145	196	8	0	826	815	118	273	424	0.09	0.0001	302.948	503	294	18
GATTCC_GTGGACAT	3329	507	940	305	1577	869	129	5	0	574	560	82	191	287	0.11	0.0001	292.62	300	250	10
GATTCC_TACCTATC	13200	1491	3578	1024	7107	3614	625	25	1	2842	2779	461	883	1435	0.11	0.0004	274.628	1690	1027	62
GATTCC_TACGGGCG	6764	914	2089	680	3081	1700	260	7	0	1114	1104	200	324	580	0.13	0.0002	246.948	589	477	38
GATTCC_TAGGTTAT	7833	955	2199	622	4057	2127	362	11	2	1555	1495	249	429	817	0.1	0.0002	300.948	862	609	24
GATTCC_TAGTGATT	9653	2108	2285	702	4558	2598	324	14	1	1621	1478	315	386	777	0.09	0.0002	255.556	829	577	72
GATTCC_TATCAATG	4941	694	1426	398	2423	1335	214	6	0	868	834	140	277	417	0.09	0.0001	257.851	477	334	23
GATTCC_TATGCTTT	6430	827	1637	459	3507	1806	299	8	0	1394	1353	214	409	730	0.11	0.0002	269.201	776	553	24
GATTCC_TCCTTGCC	2964	404	705	169	1686	846	179	2	0	659	616	92	215	309	0.11	0.0001	281.115	350	256	10
GATTCC_TGACCGTT	694911	91168	191562	59392	352789	191913	29935	1051	37	129853	117433	17515	40458	59460	0.1	0.0167	254.685	59452	56075	1906
GATTCC_TGCTCCAC	4608	523	1225	385	2475	1257	196	8	0	1014	985	155	335	495	0.11	0.0001	284.096	550	423	12
GATTCC_TGGAATGT	2830	412	755	206	1457	788	129	3	0	537	527	100	160	267	0.1	0.0001	295.216	277	237	13
GATTCC_TGGACTTG	6138	762	1703	604	3069	1609	261	5	0	1194	1176	190	353	633	0.1	0.0002	263.639	649	497	30
GATTCC_TTGTTGGC	8380	943	2278	655	4504	2196	431	14	1	1862	1816	259	547	1010	0.1	0.0003	275.951	1000	797	19
GCCGAC_AACCTACG	104014	16536	29213	8651	49614	27197	4022	145	3	18247	17156	2640	5938	8578	0.1	0.0025	252.336	16835	42	279
GCCGAC_GAAAGTCT	114316	14109	32622	12533	55052	30500	4845	178	3	19526	18332	2677	5805	9850	0.11	0.0026	251.435	334	17660	338
GCCGAC_GTTCTCGG	27163	2746	7805	2802	13810	7202	1303	30	2	5273	5002	622	1470	2910	0.11	0.0007	258.318	46	4871	85
GCCGAC_TACAGACT	161296	15061	42891	14541	88803	45066	9391	309	7	34030	29734	3295	9174	17265	0.12	0.0043	268.005	196	29113	425
GCCGAC_TCCTTGCC	140003	12118	37163	11220	79502	39823	8211	253	3	31212	27118	2633	8273	16212	0.12	0.0039	261.481	265	26546	307
GCCGAC_TGTAACGT	182352	26642	50570	16624	88516	50264	7233	211	8	30800	28271	4454	8890	14927	0.11	0.0041	224.315	11786	16020	465
GCGTGG_AAAGGGCT	2928	346	793	225	1564	784	159	4	0	617	596	91	174	331	0.11	0.0001	287.828	268	314	14
GCGTGG_ACTAGTCA	5494	809	1472	505	2708	1484	205	6	0	1013	977	147	275	555	0.11	0.0001	266.296	379	568	30
GCGTGG_AGCCGTTT	5739	660	1598	527	2954	1576	249	14	0	1115	1106	144	345	617	0.1	0.0002	271.478	414	677	15
GCGTGG_ATAATAGA	3971	519	1074	331	2047	1092	184	4	2	765	738	107	218	413	0.11	0.0001	253.154	274	449	15
GCGTGG_ATGGTAGG	4781	452	1317	414	2598	1307	265	7	0	1019	996	120	336	540	0.1	0.0001	296.669	333	646	17
GCGTGG_GAAAGTCT	2871	287	816	257	1511	793	145	4	0	569	561	80	174	307	0.11	0.0001	292.202	196	354	11
GCGTGG_GATGGTTG	3605	334	969	293	2009	968	195	6	0	840	830	119	263	448	0.1	0.0001	287.129	358	456	16
GCGTGG_GCTCACCG	109408	12372	30509	8847	57680	31226	4462	130	8	21854	20748	3428	6024	11296	0.1	0.003	265.214	20281	133	334
GCGTGG_GCTTTCGT	3365	338	908	312	1807	911	167	5	0	724	711	99	214	398	0.09	0.0001	281.899	266	431	14
GCGTGG_GTTCTCGG	160143	13599	46999	16675	82870	43551	7408	270	12	31629	29427	3312	9373	16742	0.1	0.0042	274.212	574	28299	554
GCGTGG_TACGGGCG	4899	497	1408	489	2505	1352	218	4	0	931	917	142	298	477	0.09	0.0001	282.597	317	581	19
GCGTGG_TAGGTTAT	4353	509	1199	379	2266	1200	206	6	0	854	828	125	238	465	0.1	0.0001	300.61	326	489	13
GCGTGG_TAGTGATT	3178	351	785	273	1769	921	147	7	0	694	658	102	196	360	0.08	0.0001	273.395	270	375	13
GCGTGG_TATCAATG	3606	356	973	353	1924	1051	123	4	0	746	724	110	211	403	0.1	0.0001	286.248	282	430	12
GCGTGG_TATGCTTT	2972	291	823	278	1580	783	153	7	1	636	621	105	190	326	0.1	0.0001	294.247	276	327	18
GCGTGG_TGCCTCGG	4731	502	1352	460	2417	1185	241	10	0	981	966	144	322	500	0.08	0.0001	283.138	372	575	19
GCGTGG_TGCTCGGA	2695	331	736	266	1362	738	120	3	0	501	495	64	152	279	0.11	0.0001	261.657	174	310	11
GCGTGG_TGGACTTG	4964	475	1367	420	2702	1340	259	7	0	1096	1083	142	343	598	0.1	0.0002	273.011	424	643	16
GCGTGG_TTGTTGGC	3929	555	1040	380	1954	1015	162	7	0	770	754	122	253	379	0.09	0.0001	271.938	271	462	21
GCTAGA_AAAGGGCT	4610	446	1293	381	2490	1271	247	10	1	961	947	105	283	559	0.09	0.0001	282.882	436	495	16
GCTAGA_AAATCTAA	2568	330	685	274	1279	702	107	2	0	468	457	74	149	234	0.09	0.0001	259.611	190	254	13
GCTAGA_AAGGATGA	3327	382	973	329	1643	869	155	5	0	614	602	68	182	352	0.1	0.0001	285.422	254	338	10
GCTAGA_AATCGCAT	3212	344	898	290	1680	888	166	5	0	621	610	98	203	309	0.12	0.0001	290.198	254	343	13
GCTAGA_ACAGCTAG	4092	341	1140	389	2222	1041	236	6	2	937	924	104	295	525	0.11	0.0001	286.768	363	549	12
GCTAGA_ACCAATAA	3685	405	1052	345	1883	958	180	1	0	744	722	100	230	392	0.11	0.0001	299.349	316	389	17
GCTAGA_ACTAGTCA	7442	791	2061	769	3821	1956	371	15	1	1478	1453	221	475	757	0.11	0.0002	266.133	659	763	31
GCTAGA_ACTGCATC	3435	345	904	306	1880	923	185	7	0	765	748	94	244	410	0.11	0.0001	292.676	404	329	15
GCTAGA_AGCCGTTT	10517	1056	2872	962	5627	2825	589	26	3	2184	2161	287	708	1166	0.11	0.0003	287.405	916	1204	41
GCTAGA_ATAACATC	4538	376	1170	421	2571	1278	234	8	0	1051	1038	140	335	563	0.12	0.0002	307.27	522	501	15
GCTAGA_ATGGTAGG	6603	552	1787	551	3713	1789	362	13	1	1548	1521	174	438	909	0.12	0.0002	285.293	585	913	23
GCTAGA_ATTGATGA	3929	349	1010	344	2226	1099	216	13	0	898	885	121	298	466	0.1	0.0001	283.81	332	537	16
GCTAGA_GAAAGTCT	383924	38082	109719	37893	198230	103402	24291	778	35	69724	64862	8408	25461	30993	0.12	0.0093	268.39	24776	38809	1277
GCTAGA_GACCAATA	3464	441	973	365	1685	942	141	5	1	596	586	97	186	303	0.1	0.0001	265.732	274	295	17
GCTAGA_GAGTTCGG	2926	272	831	250	1573	770	164	2	1	636	631	87	195	349	0.1	0.0001	307.292	248	371	12
GCTAGA_GATGGTTG	5054	391	1369	436	2858	1371	307	6	0	1174	1165	171	378	616	0.11	0.0002	289.052	540	610	15
GCTAGA_GCCTAAGA	184624	16208	50798	17123	100495	50389	15880	587	21	33618	30991	2227	14081	14683	0.13	0.0044	280.082	465	30061	465
GCTAGA_GCTCGACC	3043	270	847	298	1628	804	169	5	0	650	644	84	211	349	0.09	0.0001	282.212	228	404	12
GCTAGA_GGCACTAC	59291	5454	17016	6130	30691	16312	2774	92	4	11509	11153	1434	3058	6661	0.11	0.0016	264.583	144	10836	173
GCTAGA_GGTCCTAA	3448	364	1006	338	1740	889	139	9	0	703	694	96	216	382	0.09	0.0001	272.878	356	318	20
GCTAGA_GTAGCGGA	119874	15578	34951	12919	56426	32127	5246	154	3	18896	17842	1968	5460	10414	0.11	0.0026	264.524	378	17007	457
GCTAGA_GTAGGTAA	3178	304	883	300	1691	834	169	12	0	676	670	87	216	367	0.11	0.0001	278.808	287	372	11
GCTAGA_GTGGACAT	3308	386	968	318	1636	857	169	3	0	607	596	87	201	308	0.11	0.0001	265.308	256	324	16
GCTAGA_TACCTATC	7925	856	2226	791	4052	2040	378	10	0	1624	1609	232	505	872	0.11	0.0002	283.37	797	782	30
GCTAGA_TACGGGCG	7300	791	2067	781	3661	1912	355	14	0	1380	1365	221	429	715	0.1	0.0002	285.022	484	834	47
GCTAGA_TAGGTTAT	7531	711	2029	645	4146	2082	399	17	1	1647	1598	224	479	895	0.1	0.0002	292.478	723	844	31
GCTAGA_TAGTGATT	3457	369	980	330	1778	896	163	10	0	709	688	94	217	377	0.11	0.0001	278.506	330	348	10
GCTAGA_TATCAATG	4816	498	1300	432	2586	1304	253	9	1	1019	999	120	336	543	0.12	0.0001	281.192	412	567	20
GCTAGA_TATGCTTT	3741	406	1072	380	1883	996	194	6	0	687	680	100	223	357	0.09	0.0001	322.489	354	308	18
GCTAGA_TCCAAACG	3300	311	946	306	1737	885	188	4	0	660	655	89	214	352	0.1	0.0001	312.827	224	412	19
GCTAGA_TCTTACAA	4439	457	1194	394	2394	1186	253	6	1	948	924	116	299	509	0.12	0.0001	286.687	336	577	11
GCTAGA_TGCCTCGG	3901	491	1148	433	1829	931	181	5	2	710	704	91	215	398	0.13	0.0001	273.892	292	399	13
GCTAGA_TGCTCGGA	406119	52109	114905	43804	195301	110658	16867	494	8	67274	62308	9258	17694	35356	0.11	0.0088	258.177	855	59766	1687
GCTAGA_TGGACTTG	6353	598	1810	625	3320	1655	359	5	1	1300	1285	159	404	722	0.12	0.0002	281.422	534	726	25
GCTAGA_TGGGTGGG	4825	440	1312	388	2685	1303	283	3	1	1095	1070	159	309	602	0.09	0.0002	289.791	429	622	19
GCTAGA_TTAGGTGT	3564	340	943	252	2029	982	216	10	1	820	798	99	278	421	0.13	0.0001	307.849	402	381	15
GCTAGA_TTGTAGAA	3173	293	860	273	1747	837	157	8	0	745	730	94	235	401	0.1	0.0001	288.734	298	419	13
GCTAGA_TTGTTGGC	8184	764	2231	663	4526	2153	483	12	1	1877	1830	224	575	1031	0.11	0.0003	303.643	750	1051	29
GCTGTT_ACAGCTAG	2454	351	628	203	1272	649	110	6	0	507	493	83	156	254	0.11	0.0001	262.002	208	277	8
GCTGTT_ACTAGTCA	3089	593	807	284	1405	813	94	4	0	494	476	87	122	267	0.08	0.0001	230.897	244	220	12
GCTGTT_AGCCGTTT	6710	846	1652	494	3718	1898	374	5	2	1439	1394	225	396	773	0.1	0.0002	279.822	675	681	38
GCTGTT_ATAATAGA	3671	506	960	315	1890	1040	158	6	1	685	661	116	211	334	0.08	0.0001	285.904	327	325	9
GCTGTT_GAAACGCC	4913	637	1346	435	2495	1339	222	5	0	929	914	143	273	498	0.12	0.0001	271.814	94	806	14
GCTGTT_GAAAGTCT	3126	393	810	232	1691	847	154	3	0	687	670	115	216	339	0.1	0.0001	272.884	319	337	14
GCTGTT_GATGGTTG	2903	334	734	214	1621	787	154	5	0	675	668	109	195	364	0.1	0.0001	285.698	370	289	9
GCTGTT_GCTCACCG	65659	6105	18780	6434	34340	18012	3313	105	3	12907	12135	1368	3606	7161	0.11	0.0018	268.142	255	11673	207
GCTGTT_GCTTTCGT	3248	392	796	281	1779	920	149	8	0	702	686	103	208	375	0.1	0.0001	266.679	363	312	11
GCTGTT_GGTCCTAA	165338	19301	46782	12647	86608	44243	7558	221	17	34569	31193	4562	10313	16318	0.1	0.0045	266.483	30633	138	422
GCTGTT_GTAGGTAA	95694	10072	27809	9773	48040	25409	4717	108	3	17803	16359	3543	3883	8933	0.12	0.0024	271.621	180	16030	149
GCTGTT_TACCTATC	4755	590	1264	390	2511	1290	229	8	1	983	958	158	294	506	0.11	0.0001	269.953	523	419	16
GCTGTT_TACGGGCG	6224	1030	1658	570	2966	1731	219	7	0	1009	962	186	286	490	0.1	0.0001	271.877	444	485	33
GCTGTT_TAGGTTAT	5606	1108	1336	376	2786	1579	204	3	0	1000	928	181	259	488	0.08	0.0001	261.994	472	423	33
GCTGTT_TATGCTTT	2485	296	680	188	1321	684	139	2	1	495	482	86	130	266	0.1	0.0001	284.141	249	225	8
GCTGTT_TCTTACAA	2471	374	632	229	1236	674	112	2	0	448	438	70	124	244	0.09	0.0001	261.201	202	231	5
GCTGTT_TGCCTCGG	4411	567	1168	337	2339	1145	216	8	0	970	947	162	284	501	0.1	0.0001	279.575	454	484	9
GCTGTT_TGCTCGGA	2682	268	692	223	1499	788	146	4	1	560	543	76	174	293	0.11	0.0001	273.266	264	268	11
GCTGTT_TGGGTGGG	2733	336	708	186	1503	789	119	2	0	593	575	96	175	304	0.11	0.0001	287.583	247	318	10
GCTGTT_TTAGGTGT	2281	301	610	171	1199	665	105	0	0	429	403	72	115	216	0.11	0.0001	260.31	217	179	7
GCTTAA_AAAGGGCT	2398	318	613	188	1279	671	133	5	0	470	451	51	144	256	0.11	0.0001	272.577	177	270	4
GCTTAA_ACTAGTCA	4772	545	1334	429	2464	1271	269	10	0	914	877	116	303	458	0.1	0.0001	272.242	301	553	23
GCTTAA_AGCCGTTT	5189	576	1433	436	2744	1380	263	15	0	1086	1070	132	395	543	0.11	0.0002	296.588	331	711	28
GCTTAA_ATAATAGA	3612	564	1000	302	1746	956	177	4	1	608	590	88	198	304	0.1	0.0001	279.089	196	381	13
GCTTAA_ATGGTAGG	3416	377	882	234	1923	932	198	7	0	786	764	92	276	396	0.12	0.0001	277.823	255	490	19
GCTTAA_GAAACGCC	134954	12310	35743	9116	77785	36562	12862	439	17	27905	26536	2939	13447	10150	0.13	0.0038	275.704	26018	151	367
GCTTAA_GAAAGTCT	2845	272	794	275	1504	714	170	8	0	612	598	85	223	290	0.1	0.0001	341.717	178	409	11
GCTTAA_GTGGACAT	492112	44718	137307	47545	262542	136966	24263	892	26	100395	89784	12128	28771	48885	0.11	0.0126	267.225	1135	87246	1403
GCTTAA_TACCTATC	5007	627	1358	404	2618	1356	260	13	3	986	956	137	328	491	0.08	0.0001	264.233	392	537	27
GCTTAA_TATCAATG	2972	331	788	282	1571	866	120	7	1	577	533	71	191	271	0.1	0.0001	269	187	328	18
GCTTAA_TGCCTCGG	3977	444	1056	329	2148	1060	244	18	0	826	802	101	302	399	0.12	0.0001	325.995	334	458	10
GCTTAA_TGCTCGGA	2693	345	700	233	1415	766	123	2	0	524	515	65	189	261	0.1	0.0001	264.479	180	325	10
GCTTAA_TGGGTGGG	3131	340	834	240	1717	931	162	3	1	620	593	106	212	275	0.09	0.0001	284.129	236	344	13
GCTTAA_TTGTTGGC	4447	526	1146	395	2380	1207	248	8	0	917	883	116	316	451	0.1	0.0001	288.991	309	559	15
GGACCG_AAAGGGCT	4075	457	1055	300	2263	1141	207	16	0	899	867	115	264	488	0.1	0.0001	285.348	411	445	11
GGACCG_AACTCGTA	2776	312	772	234	1458	744	131	3	0	580	564	80	175	309	0.11	0.0001	278.843	248	305	11
GGACCG_AAGGATGA	4382	637	1162	334	2249	1229	187	5	1	827	777	132	217	428	0.07	0.0001	282.472	374	378	25
GGACCG_AATCGCAT	2815	344	789	234	1448	762	127	1	0	558	543	72	165	306	0.09	0.0001	278.556	216	316	11
GGACCG_ACCAATAA	3430	451	905	246	1828	896	175	6	0	751	724	110	232	382	0.1	0.0001	305.502	293	415	16
GGACCG_ACTAGTCA	7894	768	2155	690	4281	2123	454	16	0	1688	1640	218	566	856	0.1	0.0002	291.223	703	915	22
GGACCG_AGCCGTTT	7406	830	1986	650	3940	2033	374	20	0	1513	1491	214	487	790	0.11	0.0002	271.924	622	841	28
GGACCG_ATAATAGA	5642	723	1454	503	2962	1539	268	13	0	1142	1110	156	347	607	0.09	0.0002	271.073	465	629	16
GGACCG_ATCAACTT	2046	233	545	146	1122	578	111	10	0	423	411	48	152	211	0.1	0.0001	283.421	180	221	10
GGACCG_ATTGATGA	3035	351	801	244	1639	806	141	6	0	686	657	106	207	344	0.12	0.0001	292.606	287	359	11
GGACCG_ATTGTGTC	2465	227	643	187	1408	702	139	4	0	563	541	81	178	282	0.1	0.0001	303.298	277	255	9
GGACCG_GAAAGTCT	4253	390	1180	369	2314	1135	246	7	1	925	916	119	300	497	0.11	0.0001	309.568	361	541	14
GGACCG_GACCAATA	4994	528	1310	398	2758	1412	253	9	0	1084	1068	161	330	577	0.1	0.0002	297.24	483	561	24
GGACCG_GCTCGACC	170486	21267	46680	12549	89990	49534	7109	247	15	33085	31571	5241	10919	15411	0.09	0.0045	251.654	30836	229	506
GGACCG_GCTTTCGT	3781	602	1028	319	1832	998	149	8	0	677	655	114	184	357	0.1	0.0001	295.988	283	348	24
GGACCG_GGTCCTAA	3751	410	974	278	2089	1028	209	10	0	842	821	116	232	473	0.11	0.0001	278.829	407	396	18
GGACCG_GGTTTGTC	150466	10800	42199	13133	84334	41233	8980	268	7	33846	31675	3055	9100	19520	0.11	0.0045	288.347	308	31020	347
GGACCG_GTAAGCTG	86050	12269	25069	10133	38579	22346	3263	108	2	12860	12312	1777	4240	6295	0.12	0.0018	242.473	354	11638	320
GGACCG_GTGGACAT	2714	341	770	219	1384	740	116	3	0	525	513	73	174	266	0.1	0.0001	260.787	222	284	7
GGACCG_TACCTATC	8535	827	2290	757	4661	2408	401	20	0	1832	1795	281	557	957	0.1	0.0003	283.289	930	823	42
GGACCG_TAGGTTAT	6719	823	1735	543	3618	1888	305	12	1	1412	1357	178	432	747	0.09	0.0002	282.543	594	739	24
GGACCG_TATGCTTT	4646	559	1202	313	2572	1289	246	15	0	1022	973	151	313	509	0.11	0.0001	312.359	506	446	21
GGACCG_TCTTACAA	4322	428	1164	417	2313	1155	227	11	0	920	892	115	279	498	0.09	0.0001	285.044	333	548	11
GGACCG_TGCTCCAC	3152	310	826	271	1745	848	157	7	1	732	714	108	238	368	0.09	0.0001	303.836	314	384	16
GGACCG_TGCTCGGA	229692	24362	66416	23152	115762	61514	13825	400	7	40016	36628	3177	11311	22140	0.12	0.0052	258.309	972	35089	567
GGACCG_TGGACTTG	3153	367	897	352	1537	847	141	2	0	547	542	84	182	276	0.11	0.0001	258.179	207	317	18
GGACCG_TGGGTGGG	203100	24360	59955	23166	95619	54369	8904	324	7	32015	29755	3726	10029	16000	0.11	0.0043	251.16	821	28124	810
GGACCG_TTGTTGGC	6491	994	1638	511	3348	1783	281	7	0	1277	1227	179	385	663	0.09	0.0002	296.583	486	709	32
GGCCTC_AAAGGGCT	2491	268	682	170	1371	604	147	8	0	612	591	96	176	319	0.1	0.0001	287.083	336	242	13
GGCCTC_ACTAGTCA	4909	497	1310	363	2739	1376	235	17	0	1111	1086	159	363	564	0.11	0.0002	284.698	545	522	19
GGCCTC_AGCCGTTT	5574	599	1515	420	3040	1432	287	10	0	1311	1292	186	396	710	0.11	0.0002	279.069	699	570	23
GGCCTC_GAAAGTCT	3075	280	817	225	1753	803	173	10	0	767	754	120	232	402	0.1	0.0001	297.575	373	365	16
GGCCTC_GACCAATA	2951	343	814	252	1542	751	121	4	0	666	660	111	231	318	0.12	0.0001	276.746	342	303	15
GGCCTC_GATGGTTG	121200	17582	35207	13072	55339	30431	5126	200	2	19580	18793	2257	6534	10002	0.11	0.0027	268.918	461	17861	471
GGCCTC_GTAACTTA	231940	25235	67251	23757	115697	62187	11338	360	10	41802	38709	3509	11745	23455	0.11	0.0055	260.634	408	37581	720
GGCCTC_TACCTATC	5022	556	1336	434	2696	1346	278	5	0	1067	1050	143	344	563	0.11	0.0002	283.065	660	373	17
GGCCTC_TAGGTTAT	4124	416	1112	264	2332	1055	228	9	1	1039	1013	134	330	549	0.11	0.0001	299.241	511	484	18
GGCCTC_TAGTTGTG	210900	28808	60837	18549	102706	52829	8360	260	17	41240	38769	7683	12127	18959	0.1	0.0056	279.003	37451	66	1252
GGCCTC_TCTTACAA	2845	312	738	241	1554	741	149	5	0	659	652	94	210	348	0.1	0.0001	288.572	305	330	17
GGCCTC_TTGTTGGC	3527	425	902	294	1906	930	194	9	0	773	763	120	247	396	0.11	0.0001	284.364	317	430	16
GGGAGC_AACCTACG	457091	34059	118770	30279	273983	130278	26817	1022	49	115817	104518	13618	36580	54320	0.1	0.0149	295.411	65437	38026	1055
GGGAGC_AAGGATGA	2224	208	599	168	1249	588	111	2	1	547	539	95	155	289	0.1	0.0001	306.448	296	230	13
GGGAGC_ACCAATAA	2243	220	569	177	1277	577	127	5	0	568	555	76	181	298	0.1	0.0001	292.393	266	278	11
GGGAGC_ACTAGTCA	5157	557	1409	378	2813	1384	294	14	1	1120	1096	162	327	607	0.1	0.0002	278.621	564	512	20
GGGAGC_AGCCGTTT	5340	550	1439	455	2896	1453	296	11	2	1134	1120	158	344	618	0.11	0.0002	288.354	606	495	19
GGGAGC_ATAACATC	2788	233	761	187	1607	773	146	4	1	683	669	105	210	354	0.1	0.0001	289.012	428	226	15
GGGAGC_ATAATAGA	3927	439	999	318	2171	1046	183	4	0	938	918	143	291	484	0.11	0.0001	297.166	492	414	12
GGGAGC_ATGGTAGG	3562	321	939	270	2032	958	188	8	0	878	865	117	276	472	0.1	0.0001	321.456	429	423	13
GGGAGC_GACCAATA	3811	383	1043	277	2108	1004	203	7	0	894	887	146	289	452	0.11	0.0001	315.432	462	409	16
GGGAGC_GATGGTTG	3252	293	869	255	1835	857	170	6	0	802	789	108	253	428	0.11	0.0001	293.921	440	342	7
GGGAGC_GCTTTCGT	437543	45738	114274	27385	250146	125068	22733	887	48	101410	92768	13379	33454	45935	0.09	0.0132	281.397	91339	395	1034
GGGAGC_GGTCCTAA	3011	284	793	226	1708	823	160	7	0	718	693	103	229	361	0.12	0.0001	313.932	410	269	14
GGGAGC_GGTTTGTC	205149	17022	52737	11942	123448	58329	11362	410	14	53333	50243	7092	16990	26161	0.09	0.0072	292.641	49612	81	550
GGGAGC_TACCTATC	5808	570	1497	439	3302	1606	309	14	2	1371	1344	209	442	693	0.09	0.0002	298.16	792	529	23
GGGAGC_TACGGGCG	225310	30424	66531	25644	102711	58196	8625	255	6	35629	33010	5880	8742	18388	0.11	0.0047	265.183	515	31501	994
GGGAGC_TAGGTTAT	4512	437	1183	323	2569	1287	221	12	0	1049	1021	140	327	554	0.1	0.0001	285.706	546	463	12
GGGAGC_TATCAATG	3340	309	879	284	1868	885	179	4	0	800	783	114	278	391	0.11	0.0001	288.467	412	362	9
GGGAGC_TATGCTTT	2615	253	745	213	1404	702	124	10	0	568	558	81	180	297	0.1	0.0001	298.889	318	224	16
GGGAGC_TCCAAACG	2513	176	710	214	1413	668	138	2	1	604	597	88	202	307	0.11	0.0001	310.432	261	323	13
GGGAGC_TCTTACAA	2780	224	746	209	1601	779	130	5	0	687	664	101	198	365	0.12	0.0001	331.485	333	317	14
GGGAGC_TGCCTCGG	3579	386	985	282	1926	986	183	6	0	751	739	104	222	413	0.1	0.0001	283.431	406	322	11
GGGAGC_TGGACTTG	4784	368	1245	389	2782	1327	295	13	0	1147	1125	152	367	606	0.11	0.0002	296.542	587	524	14
GGGAGC_TGGGTGGG	2249	222	592	203	1232	603	127	3	0	499	487	68	154	265	0.09	0.0001	280.549	239	240	8
GGGAGC_TTGTTGGC	3279	351	912	263	1753	953	148	5	0	647	636	90	216	330	0.1	0.0001	286.938	316	306	14
GGGTCT_AAAGGGCT	4999	479	1306	346	2868	1422	313	15	1	1117	1077	143	368	566	0.09	0.0002	287.711	528	532	17
GGGTCT_AAATCTAA	3641	335	940	306	2060	955	222	5	0	878	848	119	281	448	0.11	0.0001	284.539	451	387	10
GGGTCT_AACCTACG	164005	11828	45073	14252	92852	43917	13168	456	14	35297	31751	2502	11756	17493	0.13	0.0046	283.238	562	30848	341
GGGTCT_AACTCGTA	2942	292	798	210	1642	849	155	4	0	634	620	84	217	319	0.12	0.0001	270.202	286	322	12
GGGTCT_AATCGCAT	3610	416	930	296	1968	1011	178	10	0	769	738	107	238	393	0.1	0.0001	297.039	351	368	19
GGGTCT_ACAGCTAG	3164	325	869	285	1685	846	159	9	0	671	659	93	250	316	0.11	0.0001	269.238	291	352	16
GGGTCT_ACCAATAA	3594	315	973	291	2015	989	176	2	1	847	819	117	274	428	0.1	0.0001	279.097	433	369	17
GGGTCT_ACCAGCCT	2488	286	673	189	1340	694	133	5	0	508	461	62	141	258	0.11	0.0001	266.709	225	227	9
GGGTCT_ACGCAGCT	99872	9139	27092	8907	54734	27440	7832	379	14	19069	18116	1783	8116	8217	0.12	0.0026	271.912	470	17268	378
GGGTCT_ACGTCGTC	4746	1646	890	223	1987	1153	122	9	1	702	621	159	160	302	0.09	0.0001	279.03	334	249	38
GGGTCT_ACTAGTCA	8895	876	2326	683	5010	2542	459	24	0	1985	1921	271	675	975	0.11	0.0003	287.072	963	928	30
GGGTCT_AGCCGTTT	11708	1039	3011	818	6840	3300	739	21	1	2779	2717	358	910	1449	0.09	0.0004	298.323	1372	1299	46
GGGTCT_ATAACATC	3981	328	1047	312	2294	1132	222	3	0	937	924	145	326	453	0.1	0.0001	305.233	503	399	22
GGGTCT_ATCAACTT	2607	282	663	161	1501	735	168	6	0	592	568	79	187	302	0.1	0.0001	291.895	267	289	12
GGGTCT_ATGGTAGG	4042	456	1137	377	2072	1060	217	7	0	788	775	109	270	396	0.12	0.0001	257.385	312	444	19
GGGTCT_ATTGTGTC	3158	247	804	217	1890	866	184	6	0	834	809	115	282	412	0.1	0.0001	299.526	433	357	19
GGGTCT_GAAAGTCT	5743	526	1518	414	3285	1589	318	14	0	1364	1334	170	484	680	0.1	0.0002	294.001	644	678	12
GGGTCT_GACTTGTT	2594	280	638	187	1489	741	140	8	0	600	585	71	204	310	0.06	0.0001	277.773	305	273	7
GGGTCT_GAGTTCGG	2314	254	663	229	1168	617	125	5	0	421	416	77	120	219	0.11	0.0001	273.083	199	206	11
GGGTCT_GATGGTTG	4358	395	1181	313	2469	1199	246	10	0	1014	1003	115	369	519	0.12	0.0001	290.267	511	473	19
GGGTCT_GCTTTCGT	5403	493	1441	395	3074	1408	358	10	1	1297	1272	158	415	699	0.1	0.0002	311.79	607	645	20
GGGTCT_GGTAGCCT	2996	244	805	234	1713	824	170	8	0	711	701	88	254	359	0.11	0.0001	285.871	323	369	9
GGGTCT_GTAACTTA	2825	315	763	235	1512	737	145	9	0	621	609	80	199	330	0.11	0.0001	256.085	329	271	9
GGGTCT_GTGGACAT	2839	302	822	234	1481	742	160	4	0	575	558	76	187	295	0.1	0.0001	267.81	286	264	8
GGGTCT_TACCTATC	10163	997	2703	825	5638	2752	575	26	0	2285	2232	305	759	1168	0.11	0.0003	273.625	1271	922	39
GGGTCT_TACGGGCG	9018	837	2487	789	4905	2424	514	20	0	1947	1917	275	665	977	0.1	0.0003	281.066	877	1009	31
GGGTCT_TACTCCCG	2782	272	747	217	1546	741	176	8	0	621	593	84	207	302	0.09	0.0001	275.359	278	305	10
GGGTCT_TAGGTTAT	7410	699	1944	550	4217	2038	455	13	0	1711	1657	239	562	856	0.09	0.0002	290.283	770	858	29
GGGTCT_TAGTGATT	4787	512	1199	364	2712	1348	266	13	1	1084	1035	142	332	561	0.12	0.0001	317.897	520	492	23
GGGTCT_TATCAATG	4058	426	1064	323	2245	1163	208	9	1	864	834	134	289	411	0.11	0.0001	273.478	393	427	14
GGGTCT_TATGCTTT	4943	517	1239	354	2833	1367	313	11	0	1142	1106	142	377	587	0.12	0.0002	279.656	602	487	17
GGGTCT_TCCAAACG	3243	296	866	274	1807	856	207	4	0	740	729	93	259	377	0.11	0.0001	282.785	286	425	18
GGGTCT_TCTTACAA	4600	464	1217	380	2539	1245	262	12	1	1019	997	128	322	547	0.1	0.0001	284.723	446	533	18
GGGTCT_TGACCGTT	2913	306	743	240	1624	785	165	6	0	668	655	92	214	349	0.09	0.0001	299.957	340	306	9
GGGTCT_TGCCTCGG	5391	584	1389	497	2921	1477	287	12	1	1144	1115	170	367	578	0.11	0.0002	279.32	528	565	22
GGGTCT_TGCTCCAC	4185	379	1097	324	2385	1134	251	7	0	993	971	137	346	488	0.1	0.0001	289.221	475	482	14
GGGTCT_TGGACTTG	5941	562	1630	486	3263	1559	333	21	0	1350	1324	200	446	678	0.11	0.0002	287.014	636	666	22
GGGTCT_TGGAGCCG	2695	227	735	200	1533	735	167	3	0	628	610	90	204	316	0.1	0.0001	286.779	270	329	11
GGGTCT_TGTAACGT	2164	299	547	167	1151	633	115	4	0	399	378	44	132	202	0.07	0.0001	321.043	206	169	3
GGGTCT_TTAGGTGT	3270	311	824	230	1905	1016	187	9	0	693	675	94	239	342	0.1	0.0001	289.322	372	292	11
GGGTCT_TTGTACGG	2519	353	708	218	1240	616	117	7	0	500	486	83	154	249	0.11	0.0001	276.506	243	229	14
GGGTCT_TTGTAGAA	2346	256	660	163	1267	633	138	7	0	489	484	69	153	262	0.14	0.0001	267.17	243	235	6
GGGTCT_TTGTTGGC	6899	658	1770	527	3944	1924	421	16	0	1583	1535	236	509	790	0.1	0.0002	285.253	672	838	25
GTATAT_AAAGGGCT	4208	592	1080	317	2219	1195	214	9	1	800	756	114	243	399	0.1	0.0001	291.116	224	513	19
GTATAT_AACTCGTA	2459	256	648	219	1336	699	109	3	0	525	509	59	184	266	0.1	0.0001	308.848	154	345	10
GTATAT_AAGGATGA	615555	56923	163052	52240	343340	177166	32980	1169	34	131991	109096	14303	34492	60301	0.1	0.0153	284.625	1260	106169	1667
GTATAT_ACCAATAA	2783	368	745	236	1434	759	151	5	0	519	493	69	152	272	0.12	0.0001	262.547	128	356	9
GTATAT_ACGTCGTC	2460	572	522	137	1229	742	87	5	0	395	362	72	107	183	0.1	0.0001	251.177	132	209	21
GTATAT_ACTAGTCA	7071	756	1888	574	3853	1935	389	14	1	1514	1452	197	465	790	0.11	0.0002	284.702	366	1059	27
GTATAT_AGCCGTTT	7541	778	2020	599	4144	2052	482	12	0	1598	1557	177	506	874	0.11	0.0002	298.708	369	1159	29
GTATAT_ATAACATC	2408	219	656	206	1327	701	133	4	2	487	479	72	166	241	0.1	0.0001	298.589	145	323	11
GTATAT_ATAATAGA	5096	602	1295	411	2788	1420	262	16	2	1088	1047	144	327	576	0.1	0.0002	289.701	251	775	21
GTATAT_ATGGTAGG	4234	458	1128	347	2301	1156	265	6	1	873	856	90	293	473	0.12	0.0001	290.889	163	681	12
GTATAT_ATTGATGA	2899	313	795	235	1556	787	179	6	0	584	567	68	190	309	0.12	0.0001	286.385	125	432	10
GTATAT_GAAAGTCT	4031	380	1148	305	2198	1100	229	14	0	855	838	103	293	442	0.11	0.0001	286.51	185	632	21
GTATAT_GACCAATA	3279	360	923	315	1681	904	158	7	0	612	603	82	200	321	0.12	0.0001	281.814	154	434	15
GTATAT_GATGGTTG	4078	429	1037	354	2258	1167	205	7	0	879	870	99	271	500	0.1	0.0001	268.63	228	625	17
GTATAT_GCGTTTGC	18955	1297	4820	1551	11287	5622	1088	46	1	4530	4439	473	1448	2518	0.09	0.0006	306.302	69	4318	52
GTATAT_GCTTTCGT	3479	400	927	313	1839	905	217	7	0	710	694	89	217	388	0.12	0.0001	311.437	176	503	15
GTATAT_GGTCCTAA	3131	343	811	244	1733	912	161	5	0	655	634	72	228	334	0.12	0.0001	264.079	220	402	12
GTATAT_GTAAGCTG	2378	283	631	196	1268	703	114	3	0	448	431	58	141	232	0.11	0.0001	276.103	130	288	13
GTATAT_TACCTATC	7091	747	1901	637	3806	1880	390	21	1	1514	1473	199	492	782	0.11	0.0002	277.166	466	964	43
GTATAT_TACGGGCG	8123	780	2230	736	4377	2118	493	11	1	1754	1706	207	579	920	0.11	0.0002	296.121	319	1344	43
GTATAT_TACTCCCG	738204	69053	202572	66959	399620	212499	35804	1000	23	150294	127085	8253	24273	94559	0.1	0.0177	283.039	1445	122985	2655
GTATAT_TAGGTTAT	4978	631	1354	396	2597	1289	270	8	0	1030	993	134	345	514	0.11	0.0001	264.904	238	736	19
GTATAT_TAGTGATT	3309	377	890	259	1783	985	149	4	0	645	604	80	208	316	0.11	0.0001	277.216	171	422	11
GTATAT_TATGCTTT	3291	426	873	298	1694	882	175	8	0	629	597	77	203	317	0.09	0.0001	260.539	195	391	11
GTATAT_TCCAAACG	2718	285	714	249	1470	763	148	11	0	548	522	58	167	297	0.11	0.0001	281.336	112	402	8
GTATAT_TCTTACAA	3724	399	993	335	1997	1019	237	9	0	732	711	100	249	362	0.11	0.0001	295.038	152	541	18
GTATAT_TGCCTCGG	5076	525	1326	426	2799	1389	314	6	1	1089	1050	128	360	562	0.11	0.0002	278.735	257	775	18
GTATAT_TGCTCCAC	2989	249	761	265	1714	846	190	11	0	667	654	84	222	348	0.1	0.0001	284.303	138	497	19
GTATAT_TGCTCGGA	3967	426	1064	312	2165	1144	221	6	0	794	772	93	250	429	0.1	0.0001	278.055	183	576	13
GTATAT_TGGAATGT	2394	318	564	223	1289	768	103	5	0	413	382	50	121	211	0.1	0.0001	254.724	151	223	8
GTATAT_TGGACTTG	4847	477	1255	461	2654	1300	270	11	2	1071	1050	111	363	576	0.11	0.0002	270.345	237	792	21
GTATAT_TGGAGCCG	2598	304	658	206	1430	738	154	3	0	535	524	46	169	309	0.08	0.0001	281.981	126	390	8
GTATAT_TGGGTGGG	3952	472	1022	292	2166	1197	207	9	0	753	709	91	227	391	0.1	0.0001	277.486	150	544	15
GTATAT_TTGTACGG	2575	365	657	204	1349	766	100	8	0	475	442	57	152	233	0.11	0.0001	241.575	140	288	14
GTATAT_TTGTTGGC	5806	584	1517	499	3206	1573	369	10	2	1252	1204	133	395	676	0.11	0.0002	292.677	236	943	25
GTCCGT_AAATCTAA	6366	605	1673	486	3602	1779	362	14	1	1446	1415	195	449	771	0.1	0.0002	289.833	683	703	29
GTCCGT_AACTCGTA	5075	484	1357	396	2838	1405	268	6	0	1159	1125	174	317	634	0.11	0.0002	293.38	591	516	18
GTCCGT_AAGGATGA	8256	836	2114	543	4763	2370	460	12	1	1920	1875	264	593	1018	0.09	0.0003	293.01	986	864	25
GTCCGT_AATCGCAT	4784	518	1247	403	2616	1332	249	11	0	1024	1008	143	312	553	0.1	0.0001	289.918	537	452	19
GTCCGT_ACAGAGCA	3426	372	891	290	1873	930	163	5	0	775	756	104	215	437	0.1	0.0001	288.148	344	403	9
GTCCGT_ACAGCTAG	3029	434	833	314	1448	812	124	3	0	509	501	86	157	258	0.09	0.0001	274.733	268	216	17
GTCCGT_ACCAATAA	6653	677	1758	465	3753	1838	360	15	0	1540	1495	208	479	808	0.09	0.0002	297.975	762	709	24
GTCCGT_ACCAGCCT	4189	487	1069	322	2311	1245	218	8	0	840	794	103	248	443	0.11	0.0001	289.39	414	369	11
GTCCGT_ACGGAGGC	3023	313	696	226	1788	854	168	6	1	759	738	102	243	393	0.1	0.0001	283.856	399	329	10
GTCCGT_ACGTCGTC	2419	312	607	204	1296	676	99	4	0	517	506	74	161	271	0.1	0.0001	312.582	264	233	9
GTCCGT_ACTAGTCA	16418	1516	4273	1215	9414	4602	896	21	2	3893	3805	493	1287	2025	0.1	0.0006	282.411	2028	1725	52
GTCCGT_ACTGCATC	6868	1526	1588	466	3288	1791	293	10	0	1194	1142	186	380	576	0.1	0.0002	268.25	734	372	36
GTCCGT_AGCGGGCA	2457	284	618	174	1381	700	134	6	0	541	520	69	178	273	0.13	0.0001	277.625	257	257	6
GTCCGT_ATAACATC	5189	614	1456	424	2695	1466	222	8	2	997	987	125	339	523	0.1	0.0001	260.689	605	364	18
GTCCGT_ATCAACTT	4074	453	1056	330	2235	1162	179	7	0	887	865	99	284	482	0.11	0.0001	270.032	441	412	12
GTCCGT_ATGAGTTT	3183	395	734	213	1841	939	134	8	0	760	722	109	207	406	0.11	0.0001	299.808	372	332	18
GTCCGT_ATGGTAGG	5348	744	1519	538	2547	1415	220	3	0	909	899	158	275	466	0.1	0.0001	259.801	461	415	23
GTCCGT_ATTGATGA	6585	696	1663	481	3745	1866	328	14	1	1536	1491	211	457	823	0.11	0.0002	284.93	775	690	26
GTCCGT_ATTGGACC	3121	412	757	218	1734	879	154	7	0	694	665	77	204	384	0.1	0.0001	279.549	343	308	14
GTCCGT_ATTGTGTC	5580	545	1459	396	3180	1547	297	11	1	1324	1285	173	409	703	0.1	0.0002	285.796	757	508	20
GTCCGT_GAAAGTCT	10399	955	2668	812	5964	2882	576	20	1	2485	2434	334	784	1316	0.09	0.0004	296.086	1290	1107	37
GTCCGT_GACCAATA	10003	1108	2563	770	5562	2843	536	19	0	2164	2135	292	666	1177	0.1	0.0003	280.455	1162	938	35
GTCCGT_GACTTGTT	4211	434	1072	310	2395	1209	222	7	0	957	949	118	301	530	0.1	0.0001	280.698	566	367	16
GTCCGT_GATGGTTG	5563	618	1529	525	2891	1529	296	9	0	1057	1050	157	328	565	0.11	0.0002	279.989	607	423	20
GTCCGT_GCTTTCGT	6408	753	1801	617	3237	1728	286	9	1	1213	1194	150	368	676	0.09	0.0002	265.772	595	576	23
GTCCGT_GGTAGCCT	4478	428	1172	359	2519	1290	226	13	0	990	978	124	320	534	0.09	0.0001	278.806	555	415	8
GTCCGT_GGTCCTAA	6925	642	1828	514	3941	1920	363	10	0	1648	1616	245	542	829	0.1	0.0002	284.553	984	610	22
GTCCGT_GTAACTTA	5068	503	1396	444	2725	1446	208	11	0	1060	1045	147	353	545	0.09	0.0002	283.662	559	469	17
GTCCGT_GTAGGTAA	5806	491	1522	489	3304	1658	307	13	1	1325	1312	188	415	709	0.11	0.0002	284.363	691	595	26
GTCCGT_TACCTATC	5907142	705948	1527701	354821	3318672	1781608	274958	9346	419	1252341	1040987	138409	349055	553523	0.09	0.1167	263.612	1029198	2204	9585
GTCCGT_TAGGTTAT	13856	1458	3571	992	7835	3902	750	31	0	3152	3042	415	951	1676	0.1	0.0004	294.474	1616	1377	49
GTCCGT_TAGTGATT	8131	822	2080	596	4633	2269	450	12	1	1901	1819	248	567	1004	0.1	0.0003	304.988	1009	777	33
GTCCGT_TATGCTTT	511209	38855	133648	42241	296465	136884	52821	1949	69	104742	83237	6003	39684	37550	0.15	0.0117	288.819	1924	80489	824
GTCCGT_TCCTTGCC	3076	344	774	216	1742	884	148	6	0	704	667	86	209	372	0.09	0.0001	296.457	361	290	16
GTCCGT_TCGTATCC	2577	275	639	191	1472	716	158	5	0	593	571	65	189	317	0.11	0.0001	302.948	248	313	10
GTCCGT_TCTTACAA	8869	951	2340	694	4884	2490	463	26	0	1905	1869	257	579	1033	0.1	0.0003	294.51	946	892	31
GTCCGT_TGACCGTT	4738	514	1264	373	2587	1355	236	7	1	988	969	142	302	525	0.1	0.0001	276.448	493	458	18
GTCCGT_TGCCTCGG	3941	661	1111	433	1736	964	160	10	1	601	594	102	188	304	0.12	0.0001	249.676	351	223	20
GTCCGT_TGCTCCAC	4106	558	1089	348	2111	1127	184	7	0	793	780	102	282	396	0.12	0.0001	254.206	411	356	13
GTCCGT_TGCTCGGA	7302	781	1905	669	3947	2032	365	9	0	1541	1518	229	481	808	0.11	0.0002	273.189	768	717	33
GTCCGT_TGGAATGT	4080	454	1064	343	2219	1194	185	6	1	833	815	130	260	425	0.1	0.0001	279.424	410	391	14
GTCCGT_TGGACTTG	6872	876	1859	704	3433	1837	280	8	0	1308	1295	190	385	720	0.11	0.0002	282.641	684	571	40
GTCCGT_TGGGTGGG	4626	570	1297	459	2300	1250	172	4	0	874	862	103	308	451	0.1	0.0001	250.572	436	409	17
GTCCGT_TTAGGTGT	5443	598	1444	448	2953	1500	289	9	0	1155	1126	145	374	607	0.11	0.0002	276.796	619	488	19
GTCCGT_TTCACGAA	243886	21879	68209	23334	130464	67073	12208	465	16	50702	46411	6581	15767	24063	0.11	0.0066	275.971	803	45032	576
GTCCGT_TTGTAGAA	4588	441	1217	333	2597	1294	229	9	0	1065	1039	146	323	570	0.09	0.0002	296.556	536	484	19
GTCCGT_TTGTTGGC	13163	1391	3384	965	7423	3703	695	27	1	2997	2916	366	923	1627	0.1	0.0004	302.554	1453	1422	41
GTCTCA_AAAGGGCT	2845	408	698	231	1508	790	156	4	0	558	525	81	165	279	0.1	0.0001	313.728	245	271	9
GTCTCA_AGCCGTTT	5295	695	1411	421	2768	1374	270	14	0	1110	1064	181	356	527	0.11	0.0002	293.439	391	659	14
GTCTCA_GACCAATA	2551	352	683	213	1303	724	108	4	0	467	449	62	149	238	0.11	0.0001	291.377	189	252	8
GTCTCA_GCTTTCGT	2649	367	687	193	1402	748	131	5	0	518	502	72	183	247	0.1	0.0001	274.836	171	325	6
GTCTCA_TACCTATC	4012	597	1050	335	2030	1083	201	10	0	736	698	105	241	352	0.1	0.0001	251.111	322	361	15
GTCTCA_TACGGGCG	4730	571	1312	451	2396	1254	238	11	0	893	865	121	301	443	0.12	0.0001	279.437	278	567	20
GTCTCA_TAGGTTAT	3989	538	1029	302	2120	1136	181	7	0	796	732	117	251	364	0.1	0.0001	265.594	256	458	18
GTCTCA_TAGTGATT	2467	340	658	177	1292	697	106	6	0	483	439	74	144	221	0.1	0.0001	284.027	183	243	13
GTCTCA_TATGCTTT	2539	408	661	203	1267	740	109	3	0	415	385	59	119	207	0.08	0.0001	271.296	180	192	13
GTCTCA_TCTTACAA	2542	337	688	200	1317	667	131	6	0	513	492	80	176	236	0.1	0.0001	264.363	172	306	14
GTCTCA_TGCCTCGG	3097	463	802	273	1559	848	163	4	0	544	523	68	174	281	0.11	0.0001	258.746	180	328	15
GTCTCA_TGCTCCAC	2161	269	551	170	1171	549	116	7	0	499	472	83	162	227	0.1	0.0001	304.048	182	280	10
GTCTCA_TGGGTGGG	3877	1074	857	300	1646	1039	108	3	0	496	453	89	134	230	0.06	0.0001	245.571	197	241	15
GTCTCA_TTGTTGGC	1196506	99060	310101	97649	689696	338417	70008	2508	68	278695	221236	27540	68202	125494	0.11	0.0297	290.418	3306	214727	3203
GTGGTG_AAAGGGCT	5313	453	1411	377	3072	1502	293	10	1	1266	1246	161	418	667	0.1	0.0002	291.568	791	436	19
GTGGTG_AAATCTAA	3330	275	895	262	1898	917	164	5	0	812	790	107	253	430	0.1	0.0001	283.227	448	334	8
GTGGTG_AACTCGTA	3356	290	877	249	1940	928	164	10	0	838	818	116	258	444	0.09	0.0001	296.523	457	347	14
GTGGTG_AAGGATGA	4232	406	1073	333	2420	1135	208	12	1	1064	1041	131	345	565	0.1	0.0002	286.322	611	413	17
GTGGTG_AATCGCAT	3335	289	882	244	1920	928	173	7	1	811	796	101	264	431	0.12	0.0001	288.544	449	334	13
GTGGTG_ACAGCTAG	3744	301	1055	299	2089	1041	179	4	0	865	854	116	277	461	0.1	0.0001	279.733	456	388	10
GTGGTG_ACCAATAA	3198	301	860	259	1778	873	167	6	0	732	708	90	221	397	0.09	0.0001	272.617	397	305	6
GTGGTG_ACTAGTCA	7880	656	2063	648	4513	2180	434	19	1	1879	1852	222	585	1045	0.1	0.0003	293.102	1084	741	27
GTGGTG_AGCCGTTT	10502	901	2895	805	5901	2764	555	23	1	2558	2504	317	799	1388	0.1	0.0004	293.656	1519	951	34
GTGGTG_ATAACATC	3766	328	1010	335	2093	1075	177	4	0	837	823	119	272	432	0.11	0.0001	277.821	517	290	16
GTGGTG_ATAATAGA	6509	605	1622	463	3819	1879	324	9	0	1607	1561	202	507	852	0.11	0.0002	312.219	889	653	19
GTGGTG_ATCAACTT	2518	237	679	189	1413	691	149	3	0	570	563	82	174	307	0.1	0.0001	280.986	331	225	7
GTGGTG_ATGGTAGG	6638	658	1703	509	3768	1888	306	11	0	1563	1527	210	502	815	0.09	0.0002	296.928	850	651	26
GTGGTG_ATTGATGA	3522	289	883	253	2097	975	200	9	0	913	884	117	288	479	0.1	0.0001	286.501	514	359	11
GTGGTG_ATTGTGTC	2913	244	751	182	1736	821	153	8	0	754	743	88	257	398	0.11	0.0001	288.602	449	284	10
GTGGTG_GAAAGTCT	5976	453	1649	448	3426	1583	334	10	0	1499	1474	192	474	808	0.1	0.0002	288.358	850	603	21
GTGGTG_GACCAATA	4791	397	1313	419	2662	1345	238	7	0	1072	1061	160	319	582	0.1	0.0002	282.843	601	444	16
GTGGTG_GAGTTCGG	3183	224	857	240	1862	886	166	8	1	801	793	102	246	445	0.12	0.0001	283.06	467	309	17
GTGGTG_GATGGTTG	5768	433	1455	387	3493	1604	312	19	0	1558	1549	180	522	847	0.09	0.0002	300.356	972	563	14
GTGGTG_GCTCACCG	176496	15954	50993	18321	91228	48495	8349	270	5	34109	32096	3741	9141	19214	0.11	0.0046	267.24	556	30906	634
GTGGTG_GCTTTCGT	5518	422	1465	389	3242	1507	311	10	0	1414	1389	172	450	767	0.11	0.0002	294.351	789	585	15
GTGGTG_GGTCCTAA	3594	310	1010	280	1994	942	209	6	0	837	826	126	247	453	0.11	0.0001	297.192	505	307	14
GTGGTG_GTAACTTA	3864	475	995	336	2058	1031	171	0	0	856	836	126	266	444	0.08	0.0001	284.923	490	328	18
GTGGTG_GTAAGCTG	3574	306	1009	258	2001	994	180	9	0	818	801	113	258	430	0.08	0.0001	272.94	476	312	13
GTGGTG_GTAGGTAA	437773	31034	119692	40563	246484	124361	23954	784	15	97370	86823	9594	25503	51726	0.1	0.0122	286.815	922	85060	841
GTGGTG_GTGGACAT	3301	314	969	274	1744	895	144	4	0	701	693	108	214	371	0.1	0.0001	278.762	412	269	12
GTGGTG_TACCTATC	7513	684	2089	637	4103	2058	366	11	1	1667	1646	199	555	892	0.1	0.0002	277.322	1066	560	20
GTGGTG_TACGGGCG	9001	828	2505	737	4931	2429	446	6	0	2050	2026	287	658	1081	0.1	0.0003	274.691	1094	893	39
GTGGTG_TAGGTTAT	7888	664	2078	553	4593	2244	424	18	1	1906	1851	252	578	1021	0.09	0.0003	286.566	1090	732	29
GTGGTG_TAGTGATT	4618	392	1157	307	2762	1382	223	8	0	1149	1092	144	373	575	0.11	0.0002	276.654	651	425	16
GTGGTG_TATCAATG	5152	480	1309	406	2957	1492	265	11	0	1189	1148	156	358	634	0.1	0.0002	279.15	671	466	11
GTGGTG_TATGCTTT	5268	493	1376	423	2976	1425	271	16	0	1264	1233	169	421	643	0.1	0.0002	303.767	800	411	22
GTGGTG_TCCAAACG	3540	286	982	311	1961	974	182	5	0	800	785	116	270	399	0.11	0.0001	285.511	404	371	10
GTGGTG_TCTTACAA	4359	400	1159	327	2473	1207	214	7	0	1045	1023	143	325	555	0.09	0.0001	289.317	557	455	11
GTGGTG_TGACCGTT	3062	298	829	231	1704	835	161	9	0	699	671	80	198	393	0.1	0.0001	282.143	390	273	8
GTGGTG_TGCCTCGG	6530	526	1744	503	3757	1794	355	13	2	1593	1561	206	504	851	0.11	0.0002	294.294	920	616	25
GTGGTG_TGCTCGGA	4953	392	1339	392	2830	1350	268	13	1	1198	1172	157	393	622	0.1	0.0002	295.548	679	474	19
GTGGTG_TGGAATGT	2973	273	721	226	1753	916	160	7	0	670	645	83	211	351	0.09	0.0001	281.657	391	242	12
GTGGTG_TGGACTTG	1021721	84366	266781	66532	604042	303252	53733	1918	99	245040	217007	27226	69543	120238	0.1	0.0304	287.823	158568	55983	2456
GTGGTG_TGGGTGGG	4890	414	1251	350	2875	1439	283	6	0	1147	1124	169	341	614	0.1	0.0002	281.58	625	483	16
GTGGTG_TTAGGTGT	3737	375	918	260	2184	1083	197	5	0	899	865	116	289	460	0.09	0.0001	284.804	520	330	15
GTGGTG_TTGTAGAA	2534	203	626	182	1523	750	145	9	0	619	606	79	165	362	0.09	0.0001	285.194	351	240	15
GTGGTG_TTGTTGGC	6816	582	1842	456	3936	1892	372	17	2	1653	1610	215	520	875	0.1	0.0002	293.947	897	684	29
GTTAAC_AAAGGGCT	2698	334	686	209	1469	688	141	8	0	632	614	77	179	358	0.12	0.0001	286.044	340	262	12
GTTAAC_ACAGCTAG	2547	265	688	169	1425	675	153	1	0	596	578	81	189	308	0.08	0.0001	273.782	269	301	8
GTTAAC_ACTAGTCA	4947	457	1375	382	2733	1336	276	11	0	1110	1068	151	369	548	0.11	0.0002	286.749	515	533	20
GTTAAC_AGCCGTTT	4004	485	1139	382	1998	1027	158	6	1	806	793	103	239	451	0.11	0.0001	265.947	356	423	14
GTTAAC_ATAATAGA	4415	534	1113	321	2447	1270	217	13	0	947	914	140	304	470	0.09	0.0001	284.835	453	446	15
GTTAAC_ATGGTAGG	3069	293	816	243	1717	824	164	11	0	718	702	90	233	379	0.12	0.0001	289.979	314	374	14
GTTAAC_GAAAGTCT	2953	281	785	244	1643	761	174	7	0	701	680	82	217	381	0.09	0.0001	304.401	313	361	6
GTTAAC_GACCAATA	3277	319	901	274	1783	841	156	6	1	779	758	98	235	425	0.11	0.0001	298.866	368	374	16
GTTAAC_GGTCCTAA	2397	277	641	163	1316	674	127	3	1	511	499	68	174	257	0.08	0.0001	287.086	273	218	8
GTTAAC_TACCTATC	5451	568	1455	448	2980	1438	287	9	0	1246	1198	169	384	645	0.11	0.0002	284.808	639	534	25
GTTAAC_TACGGGCG	6215	618	1703	532	3362	1638	326	20	0	1378	1343	182	434	727	0.11	0.0002	285.029	609	707	27
GTTAAC_TAGGTTAT	4133	481	1138	313	2201	1131	192	10	0	868	821	126	277	418	0.11	0.0001	280.995	423	382	16
GTTAAC_TAGTGATT	3130	601	759	239	1531	870	115	4	0	542	501	92	153	256	0.09	0.0001	288.351	281	203	17
GTTAAC_TATCAATG	3235	354	881	261	1739	923	149	5	0	662	629	98	227	304	0.09	0.0001	279.74	285	330	14
GTTAAC_TATGCTTT	2957	398	750	229	1580	808	135	7	0	630	609	88	187	334	0.1	0.0001	307.176	320	278	11
GTTAAC_TCTTACAA	2475	273	666	208	1328	639	115	3	0	571	561	73	189	299	0.1	0.0001	282.419	226	322	13
GTTAAC_TGCCTCGG	3648	401	997	278	1972	1001	201	3	1	766	739	113	266	360	0.1	0.0001	294.426	378	348	13
GTTAAC_TGGACTTG	3865	341	1063	308	2153	1034	214	6	0	899	880	107	290	483	0.11	0.0001	277.72	403	458	19
GTTAAC_TGGGTGGG	3478	500	877	262	1839	980	157	6	0	696	652	106	189	357	0.09	0.0001	270.866	342	294	16
GTTAAC_TTAGGTGT	541180	50798	141292	34000	315090	155155	27351	1074	54	131456	111922	14796	39569	57557	0.09	0.0158	284.765	110439	254	1229
GTTAAC_TTGTTGGC	3634	415	965	302	1952	970	182	2	0	798	775	97	244	434	0.13	0.0001	274.619	352	411	12
TAACCT_AGCCGTTT	4040	419	1156	323	2142	1021	211	8	0	902	873	108	261	504	0.1	0.0001	294.112	125	726	22
TAACCT_AGTGAAGT	100316	7265	25587	7749	59715	27946	6297	280	8	25184	22207	2279	7967	11961	0.1	0.0032	307.744	334	21509	364
TAACCT_ATAATAGA	2522	327	670	199	1326	651	118	6	0	551	530	94	140	296	0.1	0.0001	293.586	89	434	7
TAACCT_ATATTCTG	91421	6348	22950	7009	55114	24184	9788	431	13	20698	17424	1081	8350	7993	0.14	0.0025	303.619	126	17116	182
TAACCT_ATTGTGTC	138595	9481	35824	10783	82507	38223	8041	317	8	35918	29902	2932	9539	17431	0.11	0.0043	304.845	247	29337	318
TAACCT_GTAGCGGA	51030	3548	13353	4079	30050	13700	3271	94	3	12982	11969	1143	3649	7177	0.11	0.0017	303.609	82	11679	208
TAACCT_TACCTATC	3846	446	988	317	2095	1045	224	11	0	815	786	90	264	432	0.12	0.0001	303.995	194	574	18
TAACCT_TACGGGCG	3727	455	961	344	1967	940	168	8	0	851	817	109	253	455	0.11	0.0001	280.902	83	716	18
TAACCT_TAGGTTAT	2638	285	703	235	1415	668	127	5	0	615	590	68	197	325	0.11	0.0001	301.833	81	501	8
TAACCT_TATCAATG	182600	14675	47753	15021	105151	50693	10852	401	15	43190	35928	3589	10610	21729	0.1	0.0051	295.879	356	35131	441
TAACTC_AACTCGTA	79588	6680	18871	5841	48196	22093	7155	322	19	18607	16259	1992	7567	6700	0.11	0.0023	299.436	417	15542	300
TAACTC_AATCGCAT	143278	10102	36675	11274	85227	39752	9244	484	16	35731	30555	3696	12162	14697	0.1	0.0044	310.028	497	29553	505
TAACTC_ACTAGTCA	3788	546	939	264	2039	995	213	7	1	823	774	122	250	402	0.1	0.0001	292.886	275	479	20
TAACTC_AGCCGTTT	4418	639	1076	324	2379	1170	223	8	0	978	931	150	277	504	0.11	0.0001	304.529	326	586	19
TAACTC_GACCAATA	2517	355	594	169	1399	696	145	8	0	550	530	79	180	271	0.09	0.0001	282.825	175	346	9
TAACTC_GCGCTACA	86944	6301	22344	6761	51538	23171	5654	254	13	22446	20211	2117	7342	10752	0.1	0.0029	308.468	279	19725	207
TAACTC_GCTCACCG	45443	3041	11367	3532	27503	12205	4506	191	9	10592	9638	891	4925	3822	0.12	0.0014	300.56	185	9318	135
TAACTC_TACCTATC	4212	539	1044	320	2309	1082	239	5	0	983	956	146	297	513	0.09	0.0001	301.83	362	574	20
TAACTC_TCCAAACG	128880	9747	32578	9847	76708	35535	7968	330	10	32865	27715	3324	9349	15042	0.11	0.004	308.003	350	26947	418
TAACTC_TGCCTCGG	2436	357	561	191	1327	646	139	2	0	540	525	88	170	267	0.11	0.0001	283.709	159	351	15
TAACTC_TGGACTTG	2643	301	677	208	1457	712	136	3	0	606	596	81	187	328	0.13	0.0001	310.706	190	395	11
TAACTC_TTGTTGGC	3463	625	765	255	1818	937	179	8	0	694	648	117	217	314	0.11	0.0001	278.929	187	445	16
TAATAG_AAGCCCAA	49667	2651	12920	3905	30191	13565	3094	110	2	13420	11185	1608	3466	6111	0.11	0.0016	312.27	92	10874	219
TAATAG_GCTCACCG	44606	2367	11383	3706	27150	12166	3075	136	5	11768	10883	1418	3999	5466	0.11	0.0016	306.375	197	10528	158
TAATAG_TACAGACT	83609	5117	21191	6579	50722	23530	5669	221	14	21288	17838	1774	6275	9789	0.1	0.0026	306.427	204	17331	303
TAATAG_TCGTATCC	84464	5911	20707	4216	53630	22841	4808	122	12	25847	21867	1667	3791	16409	0.1	0.0031	312.245	21674	18	175
TACACA_AAGCCCAA	89307	5594	23144	7012	53557	24591	5941	211	7	22807	18691	1753	6128	10810	0.11	0.0027	306.637	239	18197	255
TACACA_ACTAGTCA	3915	514	952	269	2180	1095	182	11	0	892	827	131	249	447	0.08	0.0001	276.793	597	210	20
TACACA_AGCCGTTT	3569	567	877	238	1887	979	162	5	1	740	715	143	208	364	0.1	0.0001	286.772	486	211	18
TACACA_ATAATAGA	2574	362	644	155	1413	724	132	3	0	554	523	75	175	273	0.09	0.0001	292.531	360	154	9
TACACA_GCTCACCG	98617	8669	25778	5935	58235	27194	5101	236	12	25692	24031	3345	8527	12159	0.1	0.0035	275.235	23738	62	231
TACACA_GGTCCTAA	476705	39109	122313	24106	291177	128304	27121	1080	57	134615	116283	17104	39560	59619	0.1	0.0163	295.3	115018	117	1148
TACACA_GTAGGTAA	3747	2065	455	158	1069	584	71	2	0	412	386	79	99	208	0.06	0.0001	304.556	253	114	19
TACACA_TACCTATC	3470	486	853	250	1881	903	175	4	0	799	762	89	253	420	0.09	0.0001	278.173	553	203	6
TACACA_TACGGGCG	3653	489	896	256	2012	966	199	9	1	837	797	121	258	418	0.1	0.0001	273.687	515	268	14
TACCGA_AAGCCCAA	102439	6382	26248	7907	61902	27528	6072	237	7	28058	23554	2360	7038	14156	0.11	0.0034	307.432	199	23003	352
TACCGA_ACGGAGGC	8874	8086	208	76	504	285	30	2	0	187	178	40	38	100	0.07	0	305.385	89	81	8
TACCGA_ACTAGTCA	2843	386	674	179	1604	730	183	8	0	683	660	101	222	337	0.11	0.0001	329.36	348	297	15
TACCGA_AGCCGTTT	3692	484	900	204	2104	1004	225	4	0	871	835	125	270	440	0.1	0.0001	299.317	451	373	11
TACCGA_GAAACGCC	75058	5447	19913	5851	43847	18656	4887	165	6	20133	18931	2438	5923	10570	0.11	0.0027	301.328	193	18506	232
TACCGA_GGCACTAC	30291	2703	7815	2384	17389	8452	1946	83	1	6907	6662	837	2528	3297	0.12	0.001	281.9	135	6393	134
TACCGA_TACCTATC	3209	406	834	208	1761	817	186	4	0	754	733	114	250	369	0.13	0.0001	294.635	380	335	18
TACCGA_TACTCCCG	71035	9214	20413	5534	35874	18491	2917	112	1	14353	13347	2109	4500	6738	0.11	0.0019	238.477	13147	28	172
TACCGA_TATGCTTT	329856	25538	77951	15495	210872	85999	39624	1329	48	83872	70425	11887	29361	29177	0.14	0.01	301.847	69692	185	548
TACCGA_TCTGCAGA	83931	7595	21522	3960	50854	21179	5074	232	4	24365	23037	3059	8176	11802	0.11	0.0033	292.657	22778	39	220
TACCGA_TGCTCCAC	241824	19580	62473	18948	140823	65234	15264	615	20	59690	52256	6589	17064	28603	0.11	0.0075	306.727	1150	50197	909
TACCGA_TTAGGTGT	189442	14739	47812	14065	112826	51681	12009	534	20	48582	40827	5256	16109	19462	0.11	0.0058	309.622	785	39433	609
TACCGA_TTGTTGGC	2372	386	594	139	1253	588	135	8	0	522	504	71	177	256	0.11	0.0001	329.487	251	241	12
TAGAGG_ATCAACTT	56730	2605	13160	4472	36493	16089	6173	250	14	13967	12192	1191	6063	4938	0.13	0.0018	311.439	210	11831	151
TAGAGG_GCGCTACA	65726	4267	17001	3671	40787	16477	3770	149	10	20381	18746	2107	5820	10819	0.11	0.0027	307.427	18620	9	117
TAGAGG_TAGTGATT	123528	9181	29693	7276	77378	34864	6602	250	12	35650	29174	4838	8847	15489	0.1	0.0042	313.936	28875	61	238
TAGAGG_TCGTATCC	135930	6647	34713	8326	86244	35507	10540	393	13	39791	33737	3422	12732	17583	0.11	0.0049	306.963	23262	10164	311
TAGAGG_TGACCGTT	49484	2429	12890	4153	30012	13700	3341	105	7	12859	11378	1197	3501	6680	0.11	0.0016	305.066	273	10949	156
TAGAGG_TGGAATGT	171360	12239	42876	11506	104739	47738	10557	385	29	46030	38890	4556	12771	21563	0.11	0.0056	307.671	20943	17510	437
TAGGAC_AATCGCAT	117432	6444	31705	10184	69099	32028	9058	320	12	27681	24225	2693	8519	13013	0.12	0.0035	308.449	342	23566	317
TAGGAC_ACTAGTCA	3362	394	809	224	1935	940	180	11	2	802	773	118	235	420	0.12	0.0001	280.362	413	349	11
TAGGAC_AGCCGTTT	4253	438	1065	294	2456	1202	246	11	0	997	964	125	311	528	0.12	0.0001	287.214	502	445	17
TAGGAC_ATAATAGA	2746	297	661	195	1593	801	131	7	0	654	625	85	195	345	0.09	0.0001	286.679	341	273	11
TAGGAC_ATGGTAGG	2526	259	654	186	1427	690	142	7	0	588	582	82	179	321	0.08	0.0001	313.641	336	234	12
TAGGAC_GACCAATA	2697	265	634	205	1593	784	161	6	1	641	617	114	198	305	0.1	0.0001	312.301	368	240	9
TAGGAC_GCGTGCTC	39209	2646	10761	3350	22452	10417	2361	93	4	9577	8881	1093	2625	5163	0.11	0.0013	309.813	102	8656	123
TAGGAC_TACCTATC	5112	591	1320	301	2900	1471	264	13	1	1151	1089	165	317	607	0.09	0.0002	292.603	627	431	31
TAGGAC_TACGGGCG	5339	522	1412	395	3010	1485	259	10	1	1255	1216	146	405	665	0.08	0.0002	296.615	720	484	12
TAGGAC_TAGGTTAT	2973	280	743	229	1721	789	167	7	1	757	737	104	244	389	0.11	0.0001	296.651	415	312	10
TAGGAC_TGCCTCGG	2955	297	757	174	1727	842	170	4	0	711	689	97	236	356	0.1	0.0001	285.222	420	258	11
TAGGAC_TGGACTTG	3841	401	1020	262	2158	1011	203	6	0	938	916	109	327	480	0.1	0.0001	278.899	647	264	5
TAGGAC_TGGGTGGG	3610	1044	705	209	1652	931	125	4	0	592	566	116	177	273	0.09	0.0001	286.211	356	182	28
TAGGAC_TTGTTGGC	2802	338	739	215	1510	748	154	4	1	603	582	89	177	316	0.09	0.0001	267.073	320	249	13
TAGGTA_AAGGATGA	94182	5194	24331	7434	57223	26659	5581	256	6	24721	20766	2506	6560	11700	0.11	0.003	308.45	239	20164	363
TAGGTA_AATCGCAT	81428	3999	21499	6482	49448	22829	5213	201	4	21201	18276	2396	5971	9909	0.1	0.0026	312.921	214	17841	221
TAGGTA_ACCAATAA	102269	5343	26839	7975	62112	28618	6259	193	5	27037	22501	2295	6457	13749	0.11	0.0032	307.879	187	22020	294
TAGGTA_ATTGGACC	75291	4709	19486	3867	47229	19749	6731	273	13	20463	17692	1808	8320	7564	0.12	0.0026	292.854	17493	38	161
TAGGTA_GGCACTAC	7798	549	2085	537	4627	2124	417	13	0	2073	2017	388	543	1086	0.1	0.0003	297.836	1987	6	24
TAGGTA_GTGGACAT	62601	3433	15529	4980	38659	16663	6659	267	14	15056	13127	1197	6264	5666	0.13	0.0019	309.589	288	12681	158
TAGGTA_GTTCTCGG	48110	1984	11994	3708	30424	13257	3548	176	8	13435	12237	1467	4742	6028	0.11	0.0018	313.903	243	11821	173
TAGGTA_TGACGTCG	130440	9309	32741	8512	79878	37295	7975	313	13	34282	29313	3271	10263	15779	0.11	0.0042	301.46	13088	15850	375
TAGGTA_TGGAATGT	106339	7177	27056	8162	63944	30296	6314	235	6	27093	23015	2500	7640	12875	0.1	0.0033	309.891	295	22367	353
TAGGTA_TGGAGCCG	127171	8047	31828	6014	81282	35628	7460	294	18	37882	33379	5039	10993	17347	0.1	0.0048	301.78	32960	76	343
TAGGTA_TGGGTGGG	97790	7040	23881	4957	61912	28000	5873	264	19	27756	24143	3681	9670	10792	0.09	0.0035	305.468	23762	93	288
TATGCG_ACTAGTCA	3460	478	824	233	1925	971	197	3	0	754	707	107	203	397	0.11	0.0001	298.324	397	296	14
TATGCG_AGCCGTTT	3365	399	890	224	1852	899	205	3	1	744	717	93	230	394	0.12	0.0001	283.251	401	307	9
TATGCG_ATAATAGA	2341	298	613	153	1277	625	115	5	0	532	498	69	170	259	0.1	0.0001	295.068	266	222	10
TATGCG_GAGTTCGG	72819	4639	19032	5954	43194	19473	4937	206	5	18573	16842	1917	5590	9335	0.11	0.0024	311.776	320	16136	386
TATGCG_GCTTTCGT	4977	1202	1088	284	2403	1424	148	4	1	826	760	161	170	429	0.07	0.0001	262.718	455	262	43
TATGCG_GGACCAAC	45982	3902	11812	2362	27906	12074	2623	107	5	13097	12365	2061	4183	6121	0.1	0.0018	299.121	12238	19	108
TATGCG_GTAACCAT	108147	7105	28294	5308	67440	27214	6584	214	14	33414	30492	3560	10461	16471	0.11	0.0044	298.963	30206	24	262
TATGCG_TACCTATC	3390	396	828	269	1897	955	161	7	0	774	741	111	234	396	0.1	0.0001	299.952	460	267	14
TATGCG_TACGGGCG	3298	387	905	261	1745	823	185	6	1	730	698	85	218	395	0.12	0.0001	280.537	343	342	13
TATGCG_TGCCTCGG	2627	388	645	198	1396	690	122	6	0	578	559	69	183	307	0.11	0.0001	285.592	300	251	8
TATGCG_TTGTTGGC	2552	336	679	178	1359	708	123	3	0	525	490	69	150	271	0.09	0.0001	283.518	253	225	12
TATTTC_ACTAGTCA	3622	511	918	276	1917	953	179	8	1	776	743	88	250	405	0.1	0.0001	283.191	225	502	16
TATTTC_ACTGCATC	1540	253	374	111	802	421	53	8	0	320	286	27	104	155	0.07	0	293.45	133	149	4
TATTTC_AGCCGTTT	3911	578	968	269	2096	1037	222	9	0	828	792	105	246	441	0.12	0.0001	297.393	248	525	19
TATTTC_ATAATAGA	2472	363	612	158	1339	712	133	3	0	491	448	61	155	232	0.1	0.0001	268.633	141	296	11
TATTTC_GAAAGTCT	2196	306	530	140	1220	624	112	2	0	482	450	59	147	244	0.1	0.0001	288.261	146	296	8
TATTTC_GACCAATA	2571	413	617	189	1352	712	131	4	0	505	472	71	148	253	0.12	0.0001	285.315	154	305	13
TATTTC_TACCTATC	4153	643	1052	306	2152	1095	205	11	0	841	785	99	261	425	0.09	0.0001	279.848	283	482	20
TATTTC_TACGGGCG	4175	515	1021	331	2308	1181	209	11	0	907	852	126	277	449	0.1	0.0001	330.82	220	612	20
TATTTC_TAGGTTAT	2562	283	651	195	1433	690	158	9	0	576	554	71	190	293	0.1	0.0001	293.684	139	404	11
TATTTC_TATCAATG	210700	15854	54475	16650	123721	56672	14035	631	18	52365	42407	3909	15425	23073	0.1	0.0061	310.844	634	41054	719
TATTTC_TGACCGTT	108546	7460	27684	8293	65109	30201	6729	283	13	27883	24186	2745	8337	13104	0.1	0.0035	307.087	400	23377	409
TATTTC_TGCCTCGG	2603	366	632	178	1427	677	137	12	0	601	565	79	176	310	0.11	0.0001	303.889	169	384	12
TATTTC_TGGACTTG	2674	321	682	191	1480	718	164	8	0	590	569	78	176	315	0.13	0.0001	304.973	174	381	14
TATTTC_TGGGTGGG	161558	12209	40455	12442	96452	44900	10568	403	19	40562	34819	4220	12083	18516	0.1	0.005	312.408	539	33699	581
TATTTC_TTGTACGG	7589	3726	1131	339	2393	1541	110	12	1	729	625	161	137	327	0.09	0.0001	255.469	305	273	47
TATTTC_TTGTTGGC	2920	445	755	214	1506	802	123	7	0	574	512	88	183	241	0.13	0.0001	294.561	155	347	10
TGAAAC_ACTAGTCA	2639	326	697	219	1397	655	185	6	1	550	520	76	188	256	0.12	0.0001	317.387	72	439	9
TGAAAC_AGCCGTTT	2378	281	618	202	1277	649	152	5	0	471	455	60	149	246	0.13	0.0001	306.601	80	362	13
TGAAAC_ATAATAGA	5012	2227	751	279	1755	971	159	5	0	620	555	93	157	305	0.09	0.0001	286.639	175	359	21
TGAAAC_ATTGATGA	63383	3885	14730	4709	40059	17697	7283	301	18	14760	12516	830	5848	5838	0.14	0.0018	311.383	194	12148	174
TGAAAC_GAACTTCG	4975	4144	266	66	499	308	22	1	0	168	153	60	21	72	0.09	0	271.315	73	62	18
TGAAAC_GCGCTACA	122736	9205	32138	9550	71843	33259	7485	243	6	30850	27865	2617	8492	16756	0.11	0.004	303.159	172	27397	296
TGAAAC_GCTATAGC	7050	545	1679	534	4292	2004	461	22	0	1805	1751	242	563	946	0.1	0.0003	311.323	8	1726	17
TGAAAC_TACCTATC	2984	380	720	216	1668	780	192	3	1	692	662	80	234	348	0.12	0.0001	275.071	156	497	9
TGAAAC_TACGGGCG	3176	338	871	263	1704	818	208	10	0	668	648	77	226	345	0.15	0.0001	292.159	73	566	9
TGATGA_AGCATATG	37592	2845	9537	2896	22314	10491	2309	100	4	9410	8627	764	2551	5312	0.11	0.0012	307.622	90	8431	106
TGATGA_AGCCGTTT	5275	579	1370	394	2932	1345	268	11	1	1307	1267	178	446	643	0.11	0.0002	297.347	695	553	19
TGATGA_ATAAAGGC	97412	7084	25086	7478	57764	27833	5688	213	7	24023	20619	2213	6768	11638	0.11	0.003	297.92	213	20131	275
TGATGA_ATAATAGA	3396	425	836	219	1916	978	144	8	1	785	740	105	247	388	0.07	0.0001	269.036	416	313	11
TGATGA_ATCAACTT	80424	6936	20152	6248	47088	22746	7443	210	14	16675	14561	1537	6513	6511	0.13	0.0021	294.294	249	14187	125
TGATGA_ATGGTAGG	3168	350	782	213	1823	830	185	9	1	798	780	101	234	445	0.12	0.0001	285.479	427	341	12
TGATGA_GACCAATA	3270	406	815	224	1825	906	159	9	1	750	727	94	224	409	0.09	0.0001	297.184	432	285	10
TGATGA_GATGGTTG	2902	266	740	187	1709	782	162	7	0	758	744	123	219	402	0.09	0.0001	321.81	471	257	16
TGATGA_GCTATAGC	11730	1059	2818	599	7254	3380	662	18	1	3193	3113	365	1030	1718	0.09	0.0005	307.184	3076	10	27
TGATGA_TACCTATC	4243	476	1133	302	2332	1103	239	7	1	982	964	134	270	560	0.11	0.0001	294.6	588	360	16
TGATGA_TACGGGCG	5438	591	1388	365	3094	1549	283	9	0	1253	1194	158	392	644	0.12	0.0002	276.316	665	512	17
TGATGA_TAGGTTAT	3362	326	810	226	2000	955	182	7	0	856	836	104	285	447	0.09	0.0001	304.849	485	341	10
TGATGA_TATCAATG	2565	260	669	173	1463	674	130	4	0	655	627	98	191	338	0.1	0.0001	282.434	350	271	6
TGATGA_TGACCGTT	97257	7718	24725	7595	57219	27861	5790	226	12	23330	20483	1816	6545	12122	0.11	0.0029	296.804	429	19766	288
TGATGA_TGCCTCGG	3552	383	919	244	2006	977	183	8	0	838	818	102	263	453	0.11	0.0001	297.048	496	314	8
TGATGA_TGCTCGGA	89982	6699	23504	7175	52604	24864	5878	231	14	21617	19419	1705	6901	10813	0.11	0.0028	297.221	502	18630	287
TGATGA_TGGGTGGG	2211	221	567	149	1274	594	127	5	0	548	531	65	160	306	0.1	0.0001	278.361	283	245	3
TGATGA_TGTCCAAT	244113	18825	62038	18770	144480	68537	15080	555	17	60291	51922	5638	17693	28591	0.1	0.0074	299.435	458	50775	689
TGATGA_TTGTTGGC	3511	409	884	242	1976	951	179	6	0	840	811	116	271	424	0.1	0.0001	305.461	443	351	17
TGCAGT_AAGCCCAA	89425	5249	23146	6783	54247	24675	5613	215	3	23741	19506	2557	6500	10449	0.1	0.0028	308.388	218	19036	252
TGCAGT_ACCAGCCT	169040	13548	45632	14610	95250	46684	9050	333	12	39171	33037	4914	10361	17762	0.11	0.0047	284.949	365	32264	408
TGCAGT_ACTAGTCA	6110	712	1533	470	3395	1660	292	12	1	1430	1327	210	400	717	0.1	0.0002	281.867	541	765	21
TGCAGT_AGCCGTTT	5829	619	1444	462	3304	1586	328	9	0	1381	1341	156	382	803	0.11	0.0002	295.031	467	860	14
TGCAGT_ATAATAGA	4237	538	1035	291	2373	1197	190	9	0	977	923	128	289	506	0.12	0.0001	293.428	374	533	16
TGCAGT_ATGGTAGG	3206	320	809	259	1818	873	168	7	0	770	763	103	216	444	0.11	0.0001	303.052	246	506	11
TGCAGT_GAAACGCC	97400	7805	24220	7479	57896	26133	7725	304	9	23725	22067	2441	9415	10211	0.11	0.0032	298.3	371	21412	284
TGCAGT_GACCAATA	3567	408	916	267	1976	976	181	5	0	814	780	117	211	452	0.08	0.0001	295.98	299	471	10
TGCAGT_GCTATAGC	5466	397	1378	414	3277	1509	358	8	3	1399	1361	122	441	798	0.1	0.0002	326.994	22	1320	19
TGCAGT_GCTCACCG	9772	1048	2602	801	5321	2586	507	25	0	2203	2157	277	693	1187	0.1	0.0003	290.356	130	1981	46
TGCAGT_GCTTTCGT	2767	309	713	229	1516	710	159	2	0	645	623	79	184	360	0.1	0.0001	302.634	234	382	7
TGCAGT_TACCTATC	5785	617	1442	446	3280	1537	326	11	0	1406	1346	170	410	766	0.1	0.0002	293.686	550	777	19
TGCAGT_TACGGGCG	5159	554	1353	410	2842	1309	287	10	0	1236	1190	139	368	683	0.11	0.0002	286.195	411	755	24
TGCAGT_TAGGTTAT	3234	260	857	241	1876	883	193	5	0	795	768	95	249	424	0.1	0.0001	297.678	241	513	14
TGCAGT_TCTGCAGA	39208	3232	9723	2002	24251	10418	2235	90	4	11504	10800	1388	3718	5694	0.1	0.0016	307.699	10664	46	90
TGCAGT_TCTTACAA	3026	405	746	211	1664	845	146	3	0	670	637	83	193	361	0.09	0.0001	290.161	229	398	10
TGCAGT_TGGACTTG	3912	395	1051	277	2189	1000	195	5	0	989	966	120	289	557	0.1	0.0001	304.97	348	600	18
TGCAGT_TGGGTGGG	2241	233	607	154	1247	619	118	6	0	504	491	66	153	272	0.1	0.0001	294.879	133	350	8
TGCAGT_TTCACGAA	123207	8937	33022	10254	70994	32421	7426	239	13	30895	28027	2327	7701	17999	0.11	0.004	298.343	203	27536	288
TGCAGT_TTGTTGGC	4212	478	1095	316	2323	1139	234	8	0	942	890	106	273	511	0.12	0.0001	285.521	362	520	8
TGCGAA_ACTAGTCA	4155	509	1079	297	2270	1114	205	11	1	939	901	114	285	502	0.1	0.0001	280.195	442	446	13
TGCGAA_AGCCGTTT	4167	476	1045	326	2320	1122	229	9	0	960	931	120	298	513	0.1	0.0001	298.176	442	475	14
TGCGAA_ATAATAGA	2845	363	727	209	1546	775	145	4	0	622	604	88	189	327	0.11	0.0001	264.278	260	332	12
TGCGAA_ATGGTAGG	2602	278	673	218	1433	655	153	5	0	620	610	77	204	329	0.11	0.0001	300.9	274	328	8
TGCGAA_GCCTAAGA	74087	4608	19499	5980	44000	19276	4847	216	7	19654	18106	2010	6531	9565	0.11	0.0026	313.103	222	17645	239
TGCGAA_GCGCTACA	108316	7422	28750	7237	64907	27768	6568	247	14	30310	27609	3661	8923	15025	0.11	0.004	308.335	15956	11293	360
TGCGAA_GCTATAGC	7518	556	1924	344	4694	1982	483	14	0	2215	2165	245	750	1170	0.11	0.0003	349.05	2152	3	10
TGCGAA_GCTCGACC	50958	3474	13680	4289	29515	13649	2889	129	3	12845	12081	1377	4090	6614	0.11	0.0017	292.058	216	11684	181
TGCGAA_TACCTATC	2969	381	797	238	1553	809	136	5	0	603	591	81	204	306	0.12	0.0001	267.519	341	242	8
TGCGAA_TGCCTCGG	3001	321	758	220	1702	848	173	3	0	678	663	100	223	340	0.11	0.0001	286.535	309	340	14
TGCGAA_TGGACTTG	2855	286	772	237	1560	803	162	5	0	590	575	76	199	300	0.11	0.0001	266.564	246	316	13
TGCGAA_TGGGTGGG	3655	798	789	212	1856	1009	138	6	0	703	659	154	177	328	0.08	0.0001	277.735	299	321	39
TGCGAA_TGTCCAAT	95218	6502	24949	7654	56113	25330	6236	233	11	24303	21073	1939	6949	12185	0.11	0.003	307.451	247	20497	329
TGCGAA_TTGTTGGC	3218	383	844	237	1754	830	149	6	0	769	731	105	231	395	0.1	0.0001	287.973	357	354	20
TGCTCG_ACCAATAA	211315	14785	55745	16730	124055	55569	13700	542	19	54225	44310	4309	14123	25878	0.11	0.0063	302.735	422	43270	618
TGCTCG_ACTAGTCA	3363	338	875	275	1875	865	169	6	0	835	807	121	268	418	0.1	0.0001	289.182	366	427	14
TGCTCG_AGCCGTTT	3292	329	864	260	1839	843	178	14	0	804	788	96	269	423	0.1	0.0001	279.841	332	452	4
TGCTCG_GCTCACCG	59013	4355	15684	5401	33573	16037	3377	153	0	14006	13142	1940	4563	6639	0.11	0.0019	281.394	203	12788	151
TGCTCG_GGACCAAC	134834	10581	36139	8678	79436	34408	8255	357	13	36403	34117	4384	12191	17542	0.11	0.0049	293.561	19442	14339	336
TGCTCG_GTAACCAT	82516	5638	22776	7105	46997	20684	5623	266	4	20420	18651	1533	6726	10392	0.12	0.0027	294.3	197	18109	345
TGCTCG_TACCTATC	3852	370	935	285	2262	1062	220	5	0	975	953	125	293	535	0.11	0.0001	301.467	471	459	23
TGCTCG_TACGGGCG	3529	356	954	254	1965	912	192	12	0	849	825	112	298	415	0.12	0.0001	273.77	286	521	18
TGCTCG_TAGGTTAT	2435	206	657	177	1395	596	142	4	0	653	632	76	224	332	0.13	0.0001	306.052	238	385	9
TGCTCG_TGCCTCGG	2210	243	593	171	1203	553	126	7	0	517	504	82	158	264	0.11	0.0001	297.085	209	280	15
TGCTCG_TGGACTTG	2605	224	690	190	1501	669	144	8	0	680	657	72	209	376	0.1	0.0001	295.247	300	344	13
TGCTCG_TTGTAGAA	3044	1403	504	136	1001	542	74	3	1	381	363	79	92	192	0.09	0.0001	276.522	199	150	14
TGCTCG_TTGTTGGC	2614	271	640	184	1519	716	139	8	0	656	631	67	229	335	0.11	0.0001	305.369	251	373	7
TGGCTT_AAAGGGCT	3120	292	799	220	1809	823	188	8	0	790	765	106	238	421	0.11	0.0001	288.551	495	262	8
TGGCTT_AACCTACG	77995	4546	19734	6255	47460	21191	4815	205	4	21245	19004	2513	6416	10075	0.11	0.0027	300.529	446	18242	316
TGGCTT_AAGGATGA	2591	244	660	187	1500	722	142	7	0	629	611	94	183	334	0.1	0.0001	278.963	374	223	14
TGGCTT_ACAGCTAG	3204	365	844	211	1784	848	181	7	0	748	730	96	243	391	0.11	0.0001	289.348	418	302	10
TGGCTT_ACCAGCCT	158588	14434	40143	8401	95610	42027	8683	374	10	44516	37458	5465	13241	18752	0.1	0.0054	289.861	37003	140	315
TGGCTT_ACTAGTCA	7411	772	1904	504	4231	2137	383	11	0	1700	1642	243	510	889	0.09	0.0002	289.438	1054	568	20
TGGCTT_ACTGCATC	2450	296	610	150	1394	705	122	5	0	562	537	78	167	292	0.1	0.0001	285.27	362	167	8
TGGCTT_AGTGAAGT	119894	7788	29901	9005	73200	32080	7701	340	7	33072	29163	3947	9601	15615	0.12	0.0042	299.952	533	28352	278
TGGCTT_ATAACATC	3303	291	812	217	1983	910	175	6	0	892	868	113	269	486	0.11	0.0001	298.313	558	305	5
TGGCTT_ATAATAGA	5056	648	1294	308	2806	1507	235	10	1	1053	1016	181	293	542	0.09	0.0001	331.283	604	395	17
TGGCTT_ATACATAC	82769	7676	21888	4573	48632	22124	4931	221	10	21346	18917	2861	6998	9058	0.11	0.0027	279.071	18663	78	176
TGGCTT_ATGGTAGG	4440	496	1115	262	2567	1249	246	9	0	1063	1043	159	312	572	0.11	0.0002	283.503	604	419	20
TGGCTT_ATTGATGA	2415	206	646	169	1394	634	123	5	0	632	624	91	192	341	0.1	0.0001	288.366	385	228	11
TGGCTT_GATGGTTG	4408	413	1169	258	2568	1197	223	5	1	1142	1123	158	356	609	0.09	0.0002	292.505	759	350	14
TGGCTT_GCGTGCTC	47532	2992	12450	3730	28360	12451	3025	130	7	12747	11894	1337	4154	6403	0.11	0.0017	310.029	152	11553	189
TGGCTT_GCGTTTGC	6130	388	1564	442	3736	1669	413	8	1	1645	1607	165	559	883	0.12	0.0002	309.649	36	1551	20
TGGCTT_GCTCGACC	2249	180	589	144	1336	612	125	2	2	595	585	92	174	319	0.09	0.0001	303.472	354	221	10
TGGCTT_GCTTTCGT	4471	461	1120	269	2621	1320	244	11	0	1046	1016	143	281	592	0.11	0.0001	296.057	652	351	13
TGGCTT_TACCTATC	8375	956	1987	580	4852	2391	463	11	0	1987	1921	285	592	1044	0.09	0.0003	287.785	1259	642	20
TGGCTT_TACTCCCG	2323	248	602	154	1319	630	127	1	0	561	546	69	164	313	0.11	0.0001	391.014	320	213	13
TGGCTT_TAGGTTAT	5224	477	1397	324	3026	1489	269	9	0	1259	1222	182	369	671	0.11	0.0002	303.459	724	473	25
TGGCTT_TAGTGATT	3035	300	770	196	1769	890	128	3	0	748	710	100	233	377	0.12	0.0001	287.889	435	261	14
TGGCTT_TATCAATG	3538	402	894	230	2012	1004	180	11	1	816	782	113	243	426	0.09	0.0001	280.651	498	265	19
TGGCTT_TATGCTTT	3520	352	867	229	2072	1048	209	9	0	806	785	119	234	432	0.1	0.0001	294.435	515	254	16
TGGCTT_TCCAAACG	3169	520	758	242	1649	814	125	2	0	708	686	110	187	389	0.09	0.0001	284.904	394	274	18
TGGCTT_TCTGCAGA	41776	2315	11252	3187	25022	10490	3041	127	7	11357	10772	987	3790	5995	0.13	0.0016	303.808	94	10531	147
TGGCTT_TGCCTCGG	5689	601	1448	382	3258	1538	330	10	0	1380	1342	206	431	705	0.12	0.0002	288.415	900	430	12
TGGCTT_TGCTCCAC	3078	324	772	203	1779	842	161	8	0	768	737	113	215	409	0.09	0.0001	284.775	458	265	14
TGGCTT_TGCTCGGA	3484	343	887	267	1987	964	164	4	0	855	836	137	251	448	0.11	0.0001	289.889	525	296	15
TGGCTT_TGGAGCCG	2299	213	553	185	1348	655	130	4	0	559	547	82	168	297	0.08	0.0001	290.941	341	195	11
TGGCTT_TGGGTGGG	3713	431	968	225	2089	1067	184	6	0	832	805	133	222	450	0.12	0.0001	276.688	490	301	14
TGGCTT_TTGTTGGC	6084	739	1494	382	3469	1761	292	17	0	1399	1326	194	380	752	0.11	0.0002	287.793	791	513	22
TGTATG_AAAGGGCT	2503	309	623	175	1396	674	140	7	0	575	555	72	178	305	0.12	0.0001	318.89	143	401	11
TGTATG_AACTCGTA	2270	242	570	185	1273	619	117	6	0	531	507	72	172	263	0.11	0.0001	284.136	115	382	10
TGTATG_ACAGCTAG	3015	428	743	262	1582	769	145	4	0	664	640	87	196	357	0.12	0.0001	321.943	120	512	8
TGTATG_ACTAGTCA	6072	722	1525	481	3344	1707	304	12	0	1321	1255	185	362	708	0.1	0.0002	306.209	267	961	27
TGTATG_ACTGCATC	2552	576	580	161	1235	697	101	3	0	434	409	77	115	217	0.07	0.0001	321.154	151	244	14
TGTATG_AGCCGTTT	7591	1027	1875	616	4073	1963	371	12	2	1725	1656	224	536	896	0.11	0.0002	285.055	365	1257	34
TGTATG_ATAACATC	2463	224	645	194	1400	687	137	6	0	570	556	75	173	308	0.14	0.0001	294.668	190	354	12
TGTATG_ATAATAGA	4402	575	1077	351	2399	1215	209	12	0	963	915	117	273	525	0.08	0.0001	303.525	217	681	17
TGTATG_ATCAACTT	153870	13296	34654	7031	98889	43020	18378	678	52	36761	31281	3685	16454	11142	0.13	0.0045	303.42	30672	292	317
TGTATG_ATGGTAGG	3997	545	1050	323	2079	1004	213	10	1	851	826	102	252	472	0.09	0.0001	291.181	152	663	11
TGTATG_GAAAGTCT	3488	451	884	274	1879	961	184	8	0	726	700	77	210	413	0.12	0.0001	293.799	125	570	5
TGTATG_GAACTTCG	153405	13378	39003	11531	89493	42092	9696	358	15	37332	33083	2716	10810	19557	0.11	0.0047	302.075	240	32415	428
TGTATG_GACCAATA	4106	559	1033	306	2208	1097	192	14	1	904	881	109	271	501	0.1	0.0001	294.175	217	650	14
TGTATG_GATGGTTG	3332	347	824	214	1947	954	171	4	0	818	794	100	236	458	0.1	0.0001	296	199	586	9
TGTATG_GCTTTCGT	3304	397	842	249	1816	910	159	5	0	742	724	92	237	395	0.11	0.0001	287.139	158	558	8
TGTATG_GGTCCTAA	2367	264	590	158	1355	667	135	3	0	550	537	76	172	289	0.1	0.0001	285.829	151	372	14
TGTATG_GTAACTTA	2725	311	717	185	1512	768	158	5	0	581	564	88	178	298	0.1	0.0001	291.775	180	368	16
TGTATG_GTAAGCTG	2310	252	607	180	1271	626	123	5	0	517	503	80	144	279	0.08	0.0001	330.83	112	384	7
TGTATG_TACCTATC	6216	699	1496	539	3482	1709	337	13	0	1423	1371	195	429	747	0.11	0.0002	294.172	350	988	33
TGTATG_TACGGGCG	6649	781	1717	544	3607	1713	365	12	0	1517	1452	204	455	793	0.1	0.0002	285.349	233	1193	26
TGTATG_TAGGTTAT	3992	428	977	339	2248	1076	222	4	0	946	914	123	323	468	0.12	0.0001	296.914	179	724	11
TGTATG_TAGTGATT	2625	311	667	195	1452	715	144	5	1	587	556	79	169	308	0.09	0.0001	295.336	144	404	8
TGTATG_TATCAATG	3403	394	880	282	1847	940	163	4	1	739	702	95	221	386	0.1	0.0001	288.655	123	566	13
TGTATG_TATGCTTT	2862	332	710	217	1603	808	147	5	0	643	618	82	209	327	0.11	0.0001	316.18	153	455	10
TGTATG_TCTTACAA	2207341	233036	550083	155555	1268667	629885	119046	4505	165	515066	426316	53178	141404	231734	0.1	0.0569	296.239	122756	299214	4346
TGTATG_TGCCTCGG	5021	651	1303	361	2706	1371	270	10	0	1055	1014	146	335	533	0.1	0.0001	278.757	223	768	23
TGTATG_TGCTCCAC	2321	319	590	181	1231	638	129	2	0	462	447	59	141	247	0.11	0.0001	291.807	91	348	8
TGTATG_TGCTCGGA	3012	310	765	256	1681	837	165	2	0	677	664	87	219	358	0.11	0.0001	301.443	137	521	6
TGTATG_TTGTTGGC	4482	607	1176	354	2345	1220	228	9	0	888	852	122	313	417	0.1	0.0001	308.056	173	666	13
TGTGGC_ACAGCTAG	2400	286	581	178	1355	665	119	2	0	569	541	61	168	312	0.09	0.0001	292.995	201	336	4
TGTGGC_ATAATAGA	3534	412	937	241	1944	955	182	6	0	801	764	111	242	411	0.08	0.0001	288.557	350	400	14
TGTGGC_GAAACGCC	3002	391	823	266	1522	775	147	3	0	597	593	72	176	345	0.11	0.0001	273.434	40	542	11
TGTGGC_GAAAGTCT	2742	361	676	219	1486	731	129	6	0	620	602	74	196	332	0.1	0.0001	286.435	257	340	5
TGTGGC_GACCAATA	3597	461	845	204	2087	1030	200	3	2	852	814	112	247	455	0.1	0.0001	357.027	359	439	16
TGTGGC_GATGGTTG	2682	306	653	198	1525	701	142	6	1	675	657	97	187	373	0.09	0.0001	287.616	301	343	13
TGTGGC_GCTTTCGT	2555	282	622	172	1479	745	133	3	0	598	586	88	167	331	0.11	0.0001	308.003	258	316	12
TGTGGC_GTAAGCTG	160861	13173	41781	12831	93076	43882	9440	395	15	39344	35506	4135	11419	19952	0.11	0.0051	302.361	506	34417	583
TGTGGC_GTAGGTAA	2352	520	533	125	1174	596	92	1	0	485	477	77	130	270	0.11	0.0001	289.652	219	241	17
TGTGGC_TACCTATC	5596	630	1388	392	3186	1567	296	17	1	1305	1249	176	367	706	0.09	0.0002	349.11	631	598	20
TGTGGC_TACGGGCG	5449	643	1389	429	2988	1431	258	11	0	1288	1236	182	362	692	0.1	0.0002	281.923	490	720	26
TGTGGC_TACTCCCG	351182	30328	91233	18971	210650	93496	19716	761	41	96636	83383	10615	28085	44683	0.1	0.0118	292.126	82450	222	711
TGTGGC_TAGGTTAT	3403	368	873	249	1913	907	169	3	0	834	795	95	239	461	0.12	0.0001	313.332	326	459	10
TGTGGC_TATCAATG	4821	1373	1026	257	2165	1188	152	2	2	821	742	166	198	378	0.09	0.0001	278.708	354	350	38
TGTGGC_TATGCTTT	2438	229	616	159	1434	693	117	6	0	618	592	75	174	343	0.11	0.0001	285.167	285	300	7
TGTGGC_TCTGCAGA	33186	2295	8507	2536	19848	8968	1996	68	1	8815	8249	766	2706	4777	0.11	0.0012	312.077	69	8102	78
TGTGGC_TCTTACAA	2819	399	710	187	1523	771	130	8	0	614	583	86	149	348	0.1	0.0001	295.842	251	316	16
TGTGGC_TGCCTCGG	3790	459	923	266	2142	1080	187	4	0	871	839	109	271	459	0.1	0.0001	286.215	346	477	16
TGTGGC_TGGACTTG	3639	395	913	255	2076	1017	168	7	0	884	863	121	265	477	0.12	0.0001	309.569	348	501	14
TGTGGC_TTGTTGGC	3593	480	889	233	1991	1040	159	5	0	787	749	104	217	428	0.09	0.0001	291.795	304	427	18
TTACGG_AAAGGGCT	2522	208	619	156	1539	680	172	5	1	681	672	77	241	354	0.1	0.0001	297.17	418	245	9
TTACGG_AAGCCCAA	74470	4528	19487	6002	44453	20396	4830	128	7	19092	15945	1307	4703	9935	0.11	0.0023	299.299	224	15394	327
TTACGG_AAGGATGA	100420	4822	24019	7276	64303	28728	12360	531	19	22665	18918	1894	9222	7802	0.13	0.0027	313.439	656	17915	347
TTACGG_ACAGCTAG	2825	318	700	201	1606	780	162	8	0	656	636	90	228	318	0.1	0.0001	290.043	378	243	15
TTACGG_ACGGAGGC	59974	3462	14299	4358	37855	17189	6628	242	10	13786	12328	1399	5899	5030	0.12	0.0018	309.443	228	11823	277
TTACGG_ACTAGTCA	6277	670	1590	428	3589	1699	386	22	1	1481	1419	185	470	764	0.11	0.0002	301.05	828	567	24
TTACGG_AGCCGTTT	6533	691	1608	409	3825	1792	378	18	0	1637	1574	195	542	837	0.1	0.0002	294.652	927	629	18
TTACGG_ATGGTAGG	4629	459	1126	292	2752	1324	292	11	0	1125	1095	127	396	572	0.11	0.0002	293.276	729	347	19
TTACGG_ATTGATGA	2094	168	515	117	1294	555	134	6	0	599	579	71	199	309	0.11	0.0001	306.541	361	212	6
TTACGG_GAAAGTCT	3352	345	861	203	1943	929	197	8	0	809	788	99	245	444	0.11	0.0001	290.644	489	282	17
TTACGG_GACCAATA	4722	555	1121	276	2770	1339	262	17	0	1152	1109	155	391	563	0.1	0.0002	298.255	679	406	24
TTACGG_GATGGTTG	3200	296	819	187	1898	837	184	8	0	869	848	116	271	461	0.11	0.0001	331.69	555	284	9
TTACGG_GCGTTTGC	15593	1125	3719	1139	9610	4652	1019	46	2	3891	3793	395	1410	1988	0.1	0.0005	307.088	53	3702	38
TTACGG_GCTTTCGT	3133	318	839	207	1769	810	204	5	0	750	732	108	244	380	0.12	0.0001	285.032	429	285	18
TTACGG_GTAACTTA	2512	317	684	136	1375	651	132	3	0	589	576	80	190	306	0.11	0.0001	276.628	376	191	9
TTACGG_TACCTATC	7731	1127	1795	482	4327	2163	396	15	0	1753	1697	231	577	889	0.1	0.0002	284.871	1126	536	35
TTACGG_TACGGGCG	5902	608	1514	423	3357	1530	343	14	0	1470	1441	182	524	735	0.1	0.0002	297.82	866	548	27
TTACGG_TAGGTTAT	4547	444	1196	283	2624	1256	244	11	0	1113	1077	141	395	541	0.11	0.0002	296.356	692	368	17
TTACGG_TAGTGATT	2714	217	713	181	1603	703	165	6	0	729	695	85	242	368	0.1	0.0001	299.176	434	251	10
TTACGG_TATCAATG	3113	277	782	202	1852	833	201	7	0	811	786	108	247	431	0.1	0.0001	305.216	499	275	12
TTACGG_TATGCTTT	3079	282	782	205	1810	806	208	6	0	790	766	96	280	390	0.12	0.0001	299.375	522	225	19
TTACGG_TCTTACAA	2808	367	678	178	1585	736	141	8	2	698	675	108	216	351	0.11	0.0001	307.741	385	278	12
TTACGG_TGCTCCAC	2298	261	592	137	1308	614	139	6	0	549	535	55	189	291	0.1	0.0001	322.665	337	192	6
TTACGG_TGCTCGGA	3131	272	784	220	1855	841	194	8	0	812	786	84	283	419	0.12	0.0001	298.719	496	275	15
TTACGG_TGGACTTG	5021	434	1267	332	2988	1315	294	18	1	1360	1321	165	487	669	0.1	0.0002	304.407	831	467	23
TTACGG_TGGAGCCG	79269	4777	20593	6356	47543	22054	5111	217	8	20153	17971	1701	6281	9989	0.11	0.0026	298.921	401	17247	323
TTACGG_TGGGTGGG	3339	306	805	210	2018	946	212	6	0	854	829	107	267	455	0.11	0.0001	287.317	568	244	17
TTACGG_TTGTTGGC	4827	580	1235	300	2712	1312	281	10	1	1108	1068	139	357	572	0.11	0.0002	293.387	620	427	21
TTAGCA_ACCAATAA	85172	4107	20537	6329	54199	23629	10808	431	30	19301	15870	1313	8065	6492	0.14	0.0023	319.892	593	14961	316
TTAGCA_ACGGAGGC	80665	7200	20208	4262	48995	21846	4389	163	6	22591	20373	2786	6873	10714	0.1	0.0029	299.702	20108	64	201
TTAGCA_AGCCGTTT	5286	659	1313	376	2938	1462	284	11	0	1181	1145	173	343	629	0.1	0.0002	281.857	655	469	21
TTAGCA_ATAATAGA	3716	473	946	244	2053	997	186	7	0	863	831	101	267	463	0.09	0.0001	285.718	479	338	14
TTAGCA_ATGGTAGG	2943	348	753	222	1620	783	145	4	0	688	666	84	199	383	0.11	0.0001	296.571	314	337	15
TTAGCA_GAAAGTCT	2696	343	670	163	1520	764	125	1	2	628	599	77	183	339	0.09	0.0001	301.971	331	259	9
TTAGCA_GACCAATA	3468	412	848	194	2014	1028	165	5	0	816	794	102	248	444	0.09	0.0001	294.053	478	299	17
TTAGCA_GATGGTTG	412022	35714	106010	32943	237355	118373	21643	814	30	96495	86773	11964	26626	48183	0.1	0.0122	304.445	1251	84237	1285
TTAGCA_GCTTTCGT	2784	355	734	201	1494	759	139	3	0	593	579	87	174	318	0.1	0.0001	294.396	324	249	6
TTAGCA_GTAACTTA	854425	78328	208054	40127	527916	250743	44740	1554	95	230784	201185	24678	58178	118329	0.09	0.0277	300.719	199570	283	1332
TTAGCA_TACCTATC	5143	586	1325	326	2906	1458	256	12	0	1180	1143	148	368	627	0.1	0.0002	293.02	734	388	21
TTAGCA_TACGGGCG	4888	558	1286	378	2666	1346	222	7	0	1091	1067	150	332	585	0.1	0.0002	289.383	528	512	27
TTAGCA_TAGGTTAT	3455	363	851	237	2004	977	220	9	1	797	773	98	238	437	0.09	0.0001	301.964	422	335	16
TTAGCA_TAGTGATT	1807	155	456	123	1073	531	87	6	0	449	429	66	136	227	0.1	0.0001	309.249	239	183	7
TTAGCA_TCTTACAA	2602	320	641	195	1446	697	131	8	0	610	577	84	169	324	0.08	0.0001	302.805	320	244	13
TTAGCA_TGCCTCGG	3559	394	933	265	1967	959	178	11	0	819	788	118	250	420	0.09	0.0001	289.204	446	327	15
TTAGCA_TGCTCGGA	2302	221	572	141	1368	639	127	5	0	597	575	80	175	320	0.14	0.0001	308.462	307	256	12
TTAGCA_TGGACTTG	3656	369	964	276	2047	981	196	9	0	861	837	103	261	473	0.11	0.0001	281.382	408	422	7
TTAGCA_TGGGTGGG	136780	10237	35075	10454	81014	38251	8616	399	12	33736	29182	2609	10404	16169	0.1	0.0042	312.276	552	28214	416
TTAGCA_TTGTTGGC	3490	476	862	244	1908	995	169	4	0	740	715	100	217	398	0.1	0.0001	296.004	384	317	14
TTCAAG_ACAGAGCA	131714	8314	33173	9987	80240	36461	8071	340	8	35360	30441	4027	9877	16537	0.11	0.0044	308.53	264	29791	386
TTCAAG_ACTAGTCA	2117	296	546	151	1124	623	93	3	0	405	373	55	106	212	0.1	0.0001	326.751	84	283	6
TTCAAG_AGCGGGCA	101115	7236	26427	7759	59693	27067	6301	235	2	26088	22730	2487	7154	13089	0.11	0.0033	299.823	210	22295	225
TTCAAG_GCTGTGAC	30211	2309	7845	2349	17708	8071	1907	83	6	7641	7235	717	2644	3874	0.1	0.001	310.001	98	6995	142
TTCAAG_TACGGGCG	2567	466	559	196	1346	739	95	3	0	509	467	85	133	249	0.09	0.0001	291.139	134	317	16
TTCTTT_AAAGGGCT	4233	415	1047	288	2483	1127	239	12	1	1104	1077	158	331	588	0.12	0.0002	295.132	562	502	13
TTCTTT_AACTCGTA	2686	237	680	205	1564	722	159	6	1	676	651	91	221	339	0.11	0.0001	285.426	355	280	16
TTCTTT_AAGGATGA	3315	321	818	233	1943	908	157	9	0	869	840	109	281	450	0.1	0.0001	304.38	502	330	8
TTCTTT_AATCGCAT	2595	241	622	199	1533	707	145	4	0	677	662	95	215	352	0.11	0.0001	299.7	345	308	9
TTCTTT_ACAGAGCA	1764	179	463	101	1021	453	103	2	0	463	454	63	140	251	0.11	0.0001	288.037	279	168	7
TTCTTT_ACAGCTAG	4096	391	994	273	2438	1134	241	13	2	1048	1014	132	328	554	0.11	0.0001	304.541	568	433	13
TTCTTT_ACCAATAA	2657	273	675	176	1533	762	147	7	0	617	596	84	193	319	0.09	0.0001	282.63	334	249	13
TTCTTT_ACGCAGCT	155321	13601	40564	11967	89189	42770	8825	355	9	37230	34591	4034	11890	18667	0.11	0.005	305.117	318	33844	429
TTCTTT_ACTAGTCA	13486	3825	2665	736	6260	3261	521	20	0	2458	2289	381	697	1211	0.1	0.0003	290.8	1328	915	46
TTCTTT_ACTGCATC	3086	389	781	190	1726	826	167	6	0	727	701	117	232	352	0.1	0.0001	298.398	453	237	11
TTCTTT_AGCCGTTT	9941	915	2540	623	5863	2724	564	26	1	2548	2459	339	823	1297	0.1	0.0004	291.992	1334	1093	32
TTCTTT_AGTGAAGT	1936	192	527	102	1115	523	104	4	0	484	462	57	136	269	0.11	0.0001	291.116	248	209	5
TTCTTT_ATAAAGGC	146914	9223	38194	11193	88304	39326	9350	396	17	39215	32879	3302	10884	18693	0.11	0.0047	309.548	476	31952	451
TTCTTT_ATAACATC	3201	254	838	223	1886	841	175	9	0	861	830	109	273	448	0.1	0.0001	291.922	498	320	12
TTCTTT_ATAATAGA	7030	1203	1660	417	3750	1835	311	13	0	1591	1508	236	506	766	0.09	0.0002	294.289	895	583	30
TTCTTT_ATGGTAGG	5293	516	1330	348	3099	1450	284	14	0	1351	1310	187	432	691	0.11	0.0002	308.553	741	541	28
TTCTTT_ATTGATGA	2894	269	704	199	1722	802	170	7	0	743	715	94	245	376	0.11	0.0001	295.233	382	325	8
TTCTTT_ATTGTGTC	2548	238	681	170	1459	652	146	7	0	654	629	70	218	341	0.15	0.0001	291.202	360	257	12
TTCTTT_GAAAGTCT	5412	480	1390	361	3181	1372	355	14	1	1439	1402	188	475	739	0.12	0.0002	314.635	708	678	16
TTCTTT_GACCAATA	4582	597	1126	311	2548	1207	247	4	0	1090	1061	146	336	579	0.1	0.0002	286.694	586	460	15
TTCTTT_GACTTGTT	159406	11228	40929	12338	94911	43442	9531	396	11	41531	36802	3307	12079	21416	0.11	0.0053	313.125	491	35778	533
TTCTTT_GAGTTCGG	2772	193	677	197	1705	762	172	9	0	762	749	93	246	410	0.11	0.0001	328.034	423	322	4
TTCTTT_GATGGTTG	4755	413	1178	268	2896	1305	296	9	0	1286	1268	160	454	654	0.1	0.0002	299.222	761	491	16
TTCTTT_GCTCGACC	2671	203	713	164	1591	706	149	7	0	729	717	112	231	374	0.13	0.0001	308.756	399	306	12
TTCTTT_GCTTTCGT	5065	498	1339	330	2898	1307	269	12	1	1309	1270	180	432	658	0.11	0.0002	288.8	696	560	14
TTCTTT_GGACCAAC	63447	6083	15819	3296	38249	16576	3806	141	12	17714	16631	2374	5911	8346	0.1	0.0024	295.221	16447	57	127
TTCTTT_GGTAGCCT	2930	310	714	195	1711	746	167	4	0	794	771	110	264	397	0.11	0.0001	305.466	397	367	7
TTCTTT_GGTCCTAA	2821	244	733	199	1645	769	165	1	0	710	697	94	230	373	0.1	0.0001	286.625	432	251	14
TTCTTT_GTAACTTA	2930	314	778	195	1643	799	168	4	0	672	654	93	217	344	0.1	0.0001	293.836	386	253	15
TTCTTT_GTGGACAT	2903	280	754	178	1691	788	175	10	0	718	699	97	227	375	0.09	0.0001	309.732	379	312	8
TTCTTT_TACCTATC	9701	946	2410	648	5697	2587	592	22	0	2496	2406	324	763	1319	0.11	0.0003	301.863	1489	891	26
TTCTTT_TACGGGCG	10747	965	2729	675	6378	2933	578	21	0	2846	2724	359	911	1454	0.1	0.0004	298.805	1637	1054	33
TTCTTT_TACTCCCG	2667	247	688	176	1556	681	151	11	0	713	702	83	243	376	0.1	0.0001	300.76	424	271	7
TTCTTT_TAGGTTAT	6152	506	1566	410	3670	1694	329	19	1	1627	1589	224	497	868	0.1	0.0002	301.829	915	657	17
TTCTTT_TAGTGATT	3796	436	991	235	2134	1010	202	12	1	909	841	131	262	448	0.1	0.0001	305.059	488	336	17
TTCTTT_TATCAATG	3974	308	1006	274	2386	1050	244	8	0	1084	1051	145	337	569	0.1	0.0002	292.395	588	450	13
TTCTTT_TATGCTTT	4204	450	1060	268	2426	1126	236	10	1	1053	1003	116	317	570	0.11	0.0001	290.537	576	412	15
TTCTTT_TCCAAACG	3328	286	870	231	1941	867	184	9	0	881	851	121	276	454	0.11	0.0001	293.035	481	354	16
TTCTTT_TCTTACAA	4410	494	1054	318	2544	1203	231	7	0	1103	1054	159	329	566	0.1	0.0002	292.393	557	474	23
TTCTTT_TGCCTCGG	6496	662	1647	426	3761	1697	323	15	0	1726	1676	233	575	868	0.11	0.0002	303.923	1007	643	26
TTCTTT_TGCTCCAC	3233	295	818	234	1886	847	182	12	0	845	819	137	241	441	0.12	0.0001	303.314	488	321	10
TTCTTT_TGCTCGGA	132579	11266	31175	6433	83705	34790	13353	557	32	34973	30937	2974	15664	12299	0.13	0.0045	303.072	30266	433	238
TTCTTT_TGGAATGT	2693	361	684	183	1465	742	123	4	0	596	574	78	183	313	0.11	0.0001	307.794	312	251	11
TTCTTT_TGGACTTG	6805	602	1775	465	3963	1835	381	13	0	1734	1684	218	569	897	0.11	0.0002	304.065	972	687	25
TTCTTT_TGGAGCCG	2878	252	703	170	1753	813	175	5	1	759	733	92	256	385	0.11	0.0001	311.647	447	274	12
TTCTTT_TGGGTGGG	3746	340	937	235	2234	1079	216	5	1	933	909	106	283	520	0.1	0.0001	300.192	520	373	16
TTCTTT_TTGTACGG	3442	476	846	226	1894	918	166	4	1	805	741	111	230	400	0.08	0.0001	268.468	462	271	8
TTCTTT_TTGTTGGC	6698	712	1754	438	3794	1768	372	6	1	1647	1579	216	529	834	0.11	0.0002	303.77	864	692	23
TTGGGT_ACTAGTCA	3961	387	995	307	2272	1079	245	9	0	939	900	109	255	536	0.11	0.0001	295.444	343	547	10
TTGGGT_AGCATATG	80620	4545	20302	4494	51279	23149	5173	199	9	22749	20920	2520	6805	11595	0.1	0.003	301.285	14030	6690	200
TTGGGT_AGCCGTTT	4649	445	1165	328	2711	1279	247	8	0	1177	1143	134	376	633	0.09	0.0002	283.054	391	730	22
TTGGGT_ATAATAGA	2705	284	645	223	1553	736	139	9	0	669	649	94	215	340	0.11	0.0001	306.728	220	414	15
TTGGGT_GAAACGCC	2847	235	737	236	1639	782	180	6	0	671	664	68	232	364	0.09	0.0001	325.232	37	616	11
TTGGGT_GAAAGTCT	2326	273	611	151	1291	605	133	1	0	552	542	76	167	299	0.12	0.0001	308.953	193	337	12
TTGGGT_GACCAATA	2336	218	575	189	1354	619	142	3	2	588	568	93	190	285	0.1	0.0001	304.519	212	342	14
TTGGGT_GATGGTTG	2406	223	585	149	1449	669	144	5	1	630	620	78	205	337	0.09	0.0001	307.321	231	378	11
TTGGGT_GCGTGCTC	54498	3163	14277	4273	32785	14747	3476	125	5	14432	13316	1289	4221	7806	0.11	0.0019	309.221	124	13044	148
TTGGGT_GCTATAGC	2941	178	710	236	1817	815	292	15	0	695	679	45	315	319	0.11	0.0001	324.699	15	652	12
TTGGGT_GCTTTCGT	2769	268	719	187	1595	752	150	4	1	688	663	65	222	376	0.09	0.0001	315.798	174	480	9
TTGGGT_GTTCTCGG	86734	4228	22901	6960	52645	24009	5535	151	7	22943	20833	1489	4064	15280	0.1	0.003	320.729	141	20288	404
TTGGGT_TACAGACT	98925	5612	26083	8142	59088	27075	6263	207	5	25538	21449	2118	6251	13080	0.11	0.0031	306.251	171	21011	267
TTGGGT_TACCGCAG	72726	3590	19001	5843	44292	20281	4671	187	4	19149	17005	1821	5456	9728	0.11	0.0024	309.463	152	16656	197
TTGGGT_TACCTATC	4480	423	1093	323	2641	1241	243	13	0	1144	1101	146	368	587	0.1	0.0002	292.974	428	657	16
TTGGGT_TACGGGCG	4550	437	1144	347	2622	1218	289	8	0	1107	1073	132	311	630	0.11	0.0002	294.993	322	738	13
TTGGGT_TAGGTTAT	3376	261	904	275	1936	844	178	7	0	907	856	96	271	489	0.1	0.0001	321.646	269	568	19
TTGGGT_TATGCTTT	1899	173	497	144	1085	512	110	4	0	459	445	42	150	253	0.11	0.0001	412.453	157	284	4
TTGGGT_TCCAAACG	136320	9997	32717	7207	86399	38985	7678	204	16	39516	33461	2316	5872	25273	0.09	0.0048	304.686	32922	297	242
TTGGGT_TGCCTCGG	3523	347	905	266	2005	940	221	4	0	840	810	71	270	469	0.11	0.0001	294.674	285	519	6
TTGGGT_TGGACTTG	3216	252	848	255	1861	823	173	4	1	860	839	109	236	494	0.11	0.0001	289.434	279	547	13
TTGGGT_TGGAGCCG	62502	3260	16193	4814	38235	17020	3985	115	4	17111	14946	1906	4175	8865	0.11	0.0022	306.3	166	14668	112
TTGGGT_TTAGGTGT	455192	36178	114860	26934	277220	128687	25634	1019	36	121844	97581	12286	30304	54991	0.1	0.0139	304.118	59205	37498	878
TTGGGT_TTGTTGGC	3040	338	783	238	1681	818	166	9	1	687	651	84	211	356	0.1	0.0001	296.584	217	428	6
TTGGTC_ACGGAGGC	95371	7527	24338	7459	56047	25910	6182	239	9	23707	20895	1957	7530	11408	0.11	0.003	299.654	305	20338	252
TTGGTC_ACTAGTCA	4408	601	1074	337	2396	1230	208	2	0	956	891	114	272	505	0.08	0.0001	295.659	243	635	13
TTGGTC_AGCATATG	37987	2575	9772	2923	22717	10639	2339	96	2	9641	8853	1072	2922	4859	0.1	0.0013	308.698	67	8655	131
TTGGTC_AGCCGTTT	5198	719	1306	402	2771	1410	242	9	0	1110	1047	159	329	559	0.1	0.0002	291.286	261	769	17
TTGGTC_AGTGAAGT	128070	9482	32831	9739	76018	35553	7683	280	2	32500	28182	3656	9172	15354	0.1	0.004	305.806	464	27318	400
TTGGTC_ATAATAGA	3067	449	787	217	1614	834	128	7	0	645	602	91	195	316	0.09	0.0001	280.647	163	429	10
TTGGTC_ATGGTAGG	2481	347	618	153	1363	710	108	5	0	540	523	61	172	290	0.09	0.0001	269.328	93	426	4
TTGGTC_GAAAGTCT	2840	381	734	196	1529	772	128	4	0	625	593	66	184	343	0.11	0.0001	283.662	137	448	8
TTGGTC_GACCAATA	2747	380	668	199	1500	787	144	1	0	568	538	77	163	298	0.09	0.0001	281.086	145	382	11
TTGGTC_GCTTTCGT	580196	51822	152992	46579	328803	162731	31900	1130	44	132998	117377	12697	36233	68447	0.11	0.0164	306.053	1275	114849	1253
TTGGTC_GGCTGCAG	70572	5127	18194	5585	41666	19247	4234	181	6	17998	16287	2302	5101	8884	0.1	0.0023	309.809	114	15936	237
TTGGTC_GGTTTGTC	63917	5371	15655	3193	39698	17019	3510	151	14	19004	17564	2498	6000	9066	0.1	0.0025	311.562	17347	75	142
TTGGTC_GTAACTTA	2248	339	536	160	1213	637	102	3	0	471	434	61	127	246	0.08	0.0001	328.289	144	283	7
TTGGTC_TACCTATC	4976	668	1237	363	2708	1392	237	7	0	1072	1000	128	306	566	0.11	0.0001	296.836	307	672	21
TTGGTC_TACGGGCG	4734	586	1212	356	2580	1327	215	14	1	1023	979	134	326	519	0.1	0.0001	290.67	198	765	16
TTGGTC_TGCCTCGG	5276	1727	1054	326	2169	1167	167	10	0	825	742	144	223	375	0.09	0.0001	278.16	263	456	23
TTGGTC_TGGACTTG	3042	321	792	227	1702	873	143	2	0	684	662	81	224	357	0.1	0.0001	313.76	152	504	6
TTGGTC_TTAGGTGT	183918	13392	48109	14292	108125	50279	11366	368	16	46096	37051	3556	10808	22687	0.11	0.0053	308.066	339	36190	522
TTGGTC_TTGTTGGC	3436	487	893	241	1815	958	175	6	0	676	612	86	187	339	0.1	0.0001	277.746	138	457	17
TTGTCC_AAGGATGA	3354	1614	481	149	1110	570	91	5	1	443	407	66	110	231	0.09	0.0001	290.151	207	187	13
TTGTCC_ACGTCGTC	89096	6624	20278	4080	58114	24269	11380	350	23	22092	18913	2667	8951	7295	0.14	0.0027	307.031	18648	66	199
TTGTCC_ACTAGTCA	4281	741	982	298	2260	1179	185	10	0	886	820	130	252	438	0.09	0.0001	297.242	416	381	23
TTGTCC_AGCCGTTT	4011	580	1036	277	2118	1089	184	6	2	837	806	118	235	453	0.1	0.0001	323.916	392	404	10
TTGTCC_ATAATAGA	807638	87118	190379	40061	490080	240083	38792	1301	94	209810	167979	28623	46917	92439	0.09	0.0234	299.072	165110	432	2437
TTGTCC_ATTGATGA	129022	9127	33151	9960	76784	36310	8131	234	6	32103	26720	3664	6862	16194	0.11	0.0038	307.28	311	26009	400
TTGTCC_GAAAGTCT	2093	285	523	152	1133	561	102	4	0	466	444	56	142	246	0.11	0.0001	281.62	230	204	10
TTGTCC_GACCAATA	3390	605	795	206	1784	974	143	5	0	662	623	96	184	343	0.07	0.0001	276.414	323	283	17
TTGTCC_GATGGTTG	1863	216	439	156	1052	490	101	7	0	454	437	64	132	241	0.1	0.0001	339.689	219	214	4
TTGTCC_GCATCACA	214076	17339	56610	17257	122870	57606	13131	512	21	51600	45610	4950	14652	26008	0.1	0.0065	310.144	501	44331	778
TTGTCC_GCTCACCG	3274	279	830	177	1988	841	346	9	1	791	772	121	340	311	0.12	0.0001	300.978	698	66	8
TTGTCC_TACCTATC	4113	515	992	287	2319	1136	203	13	1	966	918	127	302	489	0.1	0.0001	296.359	500	396	22
TTGTCC_TACGGGCG	3885	513	986	272	2114	1081	170	8	0	855	826	121	298	407	0.1	0.0001	312.518	381	438	7
TTGTCC_TGACGTCG	141596	14207	35807	7823	83759	37717	7184	338	28	38492	33252	4792	11758	16702	0.1	0.0048	297.876	32837	50	365
TTGTCC_TGGACTTG	2319	296	584	178	1261	600	140	6	0	515	500	74	152	274	0.12	0.0001	299.816	267	230	3
TTGTCC_TTGTTGGC	2941	452	701	176	1612	817	150	7	0	638	593	90	177	326	0.1	0.0001	294.447	285	295	13
TTTACT_AACTCGTA	52109	2365	13121	4104	32519	14983	4841	140	2	12553	10859	4855	2614	3390	0.11	0.0016	324.631	164	10170	525
TTTACT_AGCCGTTT	4732	562	1187	326	2657	1296	268	11	1	1081	1040	151	306	583	0.11	0.0002	300.535	221	797	22
TTTACT_ATAATAGA	3057	437	724	238	1658	830	147	7	0	674	630	88	204	338	0.11	0.0001	293.289	150	471	9
TTTACT_ATGGTAGG	2402	316	597	171	1318	660	137	4	0	517	499	82	158	259	0.1	0.0001	286.402	118	371	10
TTTACT_GAAAGTCT	2642	331	653	203	1455	749	145	4	0	557	539	77	164	298	0.09	0.0001	299.318	132	402	5
TTTACT_GACCAATA	3116	429	736	211	1740	873	163	4	0	700	673	95	208	370	0.11	0.0001	299.89	200	461	12
TTTACT_GACTTGTT	131557	9196	33540	10126	78695	35367	9497	418	17	33396	29774	3340	11443	14991	0.11	0.0043	313.252	511	28842	421
TTTACT_GCTCACCG	131700	9016	31684	9990	81010	37210	7955	292	6	35547	31946	4423	9308	18215	0.11	0.0046	298.753	376	31164	406
TTTACT_GCTCGACC	110732	7978	28859	8690	65205	29885	6471	231	10	28608	26109	2662	7872	15575	0.11	0.0038	311.094	186	25589	334
TTTACT_GCTTTCGT	2500	314	572	148	1466	715	130	3	0	618	597	111	187	299	0.08	0.0001	300.437	170	407	20
TTTACT_GGCTGCAG	84620	6212	22094	6628	49686	22741	5206	201	4	21534	19624	1929	6107	11588	0.11	0.0028	298.358	189	19226	209
TTTACT_GGTTTGTC	149634	11513	38889	11331	87901	39524	9263	349	6	38759	35525	3989	10633	20903	0.11	0.0051	301.44	247	34859	419
TTTACT_TACCGCAG	122496	8849	31844	9723	72080	33814	7048	256	17	30945	27228	3609	8621	14998	0.11	0.0039	295.241	229	26692	307
TTTACT_TACCTATC	5048	575	1216	380	2877	1385	279	8	1	1204	1144	134	368	642	0.09	0.0002	299.605	337	794	13
TTTACT_TACGGGCG	5175	513	1358	392	2912	1389	259	15	0	1249	1206	164	403	639	0.12	0.0002	299.183	247	944	15
TTTACT_TAGGTTAT	3124	319	797	282	1726	806	199	4	0	717	671	89	209	373	0.11	0.0001	279.248	160	502	9
TTTACT_TCTTACAA	2660	362	661	204	1433	707	138	6	0	582	548	84	165	299	0.1	0.0001	288.9	116	424	8
TTTACT_TGCCTCGG	3128	375	758	252	1743	858	163	4	0	718	688	93	199	396	0.12	0.0001	301.497	171	503	14
TTTACT_TGGACTTG	3152	360	803	243	1746	839	176	9	0	722	700	97	227	376	0.11	0.0001	302.946	171	515	14
TTTACT_TGTCCAAT	14563	1379	3596	1139	8449	3880	878	47	2	3642	3070	443	1181	1446	0.1	0.0004	301.423	164	2826	80
TTTACT_TTCACGAA	147798	10059	36215	11287	90237	41081	9450	390	17	39299	35064	4733	11758	18573	0.11	0.005	300.177	298	34254	512
TTTACT_TTGTTGGC	3343	449	791	222	1881	920	192	2	0	767	720	74	234	412	0.11	0.0001	282.387	174	537	9
