# Supplementary material for: Highly efficient chromatin conformation capture with post-enrichment in single cells by HiChew
Source: Genome Biol. 2026 Apr 27;27:127. doi: 10.1186/s13059-026-04059-1 (PMC13112749; doi:10.1186/s13059-026-04059-1)
Supplement: Supplementary file 12 — Additional file 12: Table S10. Metadata of the single cells detected in the snHiChew testis library. [file 13059_2026_4059_MOESM12_ESM.xlsx]

## Sheet: Sheet1
Table S3. Metadata of the single cells detected in the snHiChew HEK293T 200-cell library.
The table presents detailed quality control and mapping statistics for a single-nucleus HiChew (snHiChew) experiment performed on approximately 200 HEK293T cells. Each row corresponds to a single nucleus, uniquely identified by a barcode (e.g., "CCTTGT_TACGGGCG"). The columns report the following key metrics for each cell:
Total_pairs_processed: Total number of read pairs sequenced.
Unmapped_pairs / Low_qual_pairs / Pairs_with_singleton: Reads filtered out due to failed alignment, low quality, or being singletons.
Reported_pairs: Read pairs remaining after initial filtering.
Dangling_end_pairs / Religation_pairs / Self_Cycle_pairs / Dumped_pairs: Categories of invalid pairs as defined by HiC-Pro.
valid_pairs: The number of pairs identified as valid chromatin contacts.
valid_interaction_rmdup: Valid pairs after removing PCR duplicates.
trans_interaction / cis_shortRange / cis_longRange: Counts of valid pairs categorized as trans-chromosomal, short-range cis (within 20 kb), and long-range cis interactions.
Dangling_end_pairs_gatc_ratio: Ratio of singleton reads icluding the GATC motif (ligation scar).
validpair_genome_frag_cov: The fraction of the genome covered by fragments involved in valid pairs.
mean_frag_size: The average size of DNA fragments in the library.
sample	Total_pairs_processed	Unmapped_pairs	Low_qual_pairs	Pairs_with_singleton	Reported_pairs	Dangling_end_pairs	Religation_pairs	Self_Cycle_pairs	Dumped_pairs	valid_pairs	valid_interaction_rmdup	trans_interaction	cis_shortRange	cis_longRange	Dangling_end_pairs_gatc_ratio	validpair_genome_frag_cov	mean_frag_size
CCTTGT_TACGGGCG	4955423	507665	1123442	291183	3033133	1471543	381344	13351	1843	1165052	770620	85242	293796	391582	0.13	0.1769	316.802
TTACGG_TCTTACAA	4724055	529482	1056958	257944	2879671	1469212	343222	12130	1406	1053701	698043	77903	262761	357379	0.12	0.1631	307.805
TTTACT_TTGTTGGC	5979947	759304	1323342	340373	3556928	1836998	401325	13910	2291	1302404	687936	82245	243298	362393	0.13	0.1614	307.868
TTGGTC_TGCCTCGG	4159355	412203	924889	254992	2567271	1248196	317891	10861	1770	988553	609687	66067	229203	314417	0.13	0.1461	330.219
ACCTAG_TACCTATC	3932823	431565	902941	241245	2357072	1156123	294998	9347	1288	895316	587098	65445	218158	303495	0.13	0.1413	314.598
TGATGA_TGCCTCGG	3980528	433628	917399	232819	2396682	1202162	295919	10339	1272	886990	561723	63503	218384	279836	0.12	0.1357	310.243
ACCGCA_TTGTTGGC	4998018	560842	1128880	318321	2989975	1648309	331680	10625	2063	997298	514441	58810	185443	270188	0.12	0.1259	302.033
TGCGAA_TGCCTCGG	3463918	358360	806388	210091	2089079	1002626	268556	9408	1410	807079	498529	60827	188621	249081	0.13	0.122	317.746
ACAAGC_ATAATAGA	3077447	286246	704055	180907	1906239	886013	240977	9068	1051	769130	487575	60897	186519	240159	0.13	0.1199	320.344
TATTTC_ACAGCTAG	2713571	292734	599630	159555	1661652	829268	194699	7102	1000	629583	449010	48511	167660	232839	0.12	0.1119	325.778
CAGACT_TGCCTCGG	2710199	250452	620389	167053	1672305	787363	218126	8240	1121	657455	407559	49502	163545	194512	0.13	0.1024	327.14
CTTTCG_GAAACGCC	2198228	226478	504298	133082	1334370	642550	168027	6057	832	516904	403117	48208	154064	200845	0.13	0.1016	316.771
CTTGGA_ACGCAGCT	2093514	214890	468633	122762	1287229	619648	158003	5083	796	503699	398958	45992	141094	211872	0.13	0.1006	323.223
AGGCGA_ACAGCTAG	2257229	269703	516915	141937	1328674	664221	165745	5122	697	492889	368429	40144	134607	193678	0.13	0.0936	311.2
CCCAAA_ATAATAGA	2269335	212564	512348	143700	1400723	650677	172660	5959	881	570546	360196	41505	131833	186858	0.13	0.0918	330.025
GCTTAA_ATAATAGA	2707033	343154	648030	204518	1511331	820720	162561	5584	869	521597	356970	47244	130167	179559	0.11	0.0909	298.998
ACCTAG_ATAATAGA	2208996	226328	496106	143881	1342681	634492	168761	7047	979	531402	344953	45279	138453	161221	0.12	0.0883	327.368
CTGTAC_AGCCGTTT	2710063	401626	593092	139139	1576206	884243	174640	5423	805	511095	330596	35712	119959	174925	0.12	0.0847	284.288
TGAAAC_TTGTACGG	2161347	244314	524725	143141	1249167	640480	146909	4879	694	456205	330229	45609	123245	161375	0.13	0.0847	303.983
ACAAGC_TGCCTCGG	2028741	188533	473109	125294	1241805	581857	155696	5195	736	498321	321207	36865	117750	166592	0.13	0.0825	323.213
TTGGTC_TTGTACGG	2006826	220650	451894	125832	1208450	596000	146803	5720	794	459133	321059	38867	126199	155993	0.12	0.0829	322.606
CCTCTA_TACGGGCG	1993975	204947	444014	121249	1223765	586321	156443	5052	807	475142	313661	32529	111648	169484	0.13	0.081	325.198
ACAAGC_ATGGTAGG	1768743	201495	393750	104196	1069302	544747	128113	4512	683	391247	313317	37207	121139	154971	0.12	0.0808	318.903
CTTGGA_GATGGTTG	1796393	186609	392148	107987	1109649	549120	137789	5620	784	416336	313069	43777	126802	142490	0.11	0.0809	334.852
ATACTT_TGCCTCGG	2063344	186190	473359	120937	1282858	607740	161995	5278	782	507063	311571	34756	114667	162148	0.13	0.08	321.46
TGCAGT_TTGTACGG	1817687	186888	418649	111306	1100844	529141	135827	4890	713	430273	305726	37243	119180	149303	0.13	0.079	317.383
CCCAAA_TTGTACGG	1664084	165784	382462	110357	1005481	468147	127219	4811	708	404596	298852	33328	113790	151734	0.13	0.0775	326.759
GCTAGA_GCTTTCGT	1845461	227308	447454	130960	1039739	572668	116165	3736	545	346625	298491	38772	110928	148791	0.12	0.0772	295.016
AAGCTC_TGCCTCGG	1922864	180994	450235	118192	1173443	557377	137287	5380	616	472783	294374	25775	106266	162333	0.12	0.0753	315.565
CACGTT_TTGTACGG	1759138	186158	399398	107203	1066379	514760	132653	4995	697	413274	286016	34527	112553	138936	0.12	0.0744	319.29
GGGTCT_TTGTTGGC	2418809	307076	539434	155143	1417156	754081	164923	5602	1016	491534	281171	37159	105859	138153	0.12	0.0732	311.769
CTATTA_TTGTAGAA	1429588	156774	320995	83596	868223	423893	103123	3575	528	337104	280629	31136	102443	147050	0.12	0.0731	322.046
TAGGTA_ACAGCTAG	1730922	195805	389388	108278	1037451	525343	127037	4455	719	379897	280563	29714	109369	141480	0.12	0.0731	315.922
GTCCGT_GGTAGCCT	2028568	245387	494713	141268	1147200	606681	138573	4606	555	396785	280230	32641	108649	138940	0.13	0.0728	291.823
CACTGA_ATGGTAGG	1461757	142197	336522	77673	905365	445852	111922	4110	432	343049	277183	28270	110506	138407	0.12	0.0721	309.853
ACCTAG_TGCCTCGG	1850462	203638	446213	130390	1070221	528264	139211	4636	608	397502	268715	30244	108476	129995	0.13	0.0701	307.528
ATAACG_AGGCAAAC	1751450	215667	389792	106684	1039307	514823	124084	4299	645	395456	268282	30614	96711	140957	0.12	0.07	317.189
CTTTCG_TGCTCCAC	1672242	156879	383667	99161	1032535	476747	132189	4721	670	418208	259413	29930	97496	131987	0.13	0.0678	326.543
TACACA_ACTAGTCA	2669116	421430	569406	158542	1519738	861047	159045	6196	1057	492393	259280	30243	100661	128376	0.11	0.0679	303.132
CCTCTA_GATGGTTG	1490847	154265	309747	88668	938167	489421	102711	2900	595	342540	258385	14007	58518	185860	0.1	0.0677	345.607
TAACTC_TACCTATC	1950757	216085	428640	111530	1194502	587225	192603	6470	786	407418	258322	28352	120058	109912	0.14	0.0674	315.046
AAGCTC_TACCTATC	1784768	180826	409108	141900	1052934	486534	140950	4708	1238	419504	257907	28813	103634	125460	0.14	0.0673	354.28
ATTGAG_ACGCAGCT	1399873	156401	314478	81486	847508	422131	102096	3650	511	319120	255633	31236	96233	128164	0.12	0.067	315.431
TTCTTT_GGTAGCCT	1718266	199926	365478	103454	1049408	533979	121443	3246	594	390146	252437	15892	60253	176292	0.12	0.0662	330.329
ACAGTG_GGTAGCCT	1776985	225773	434201	122616	994395	535571	115146	3625	449	339604	248167	32141	92922	123104	0.13	0.0649	286.562
TGCGAA_AGGCAAAC	1546757	155214	361401	91789	938353	452569	117624	3888	549	363723	247395	32727	90276	124392	0.13	0.0645	307.432
CTCCTG_GGTAGCCT	1652835	193142	368170	98072	993451	493080	122599	4639	624	372509	245565	24359	99796	121410	0.13	0.0645	318.365
CCTACC_GTAACTTA	1416206	151505	325742	81758	857201	396838	108473	3943	474	347473	245072	28263	94941	121868	0.13	0.0643	318.836
AAGCTC_GCTTTCGT	1396430	178270	305780	82228	830152	435607	89939	3511	578	300517	240135	31826	90908	117401	0.11	0.0632	317.85
CCGCGC_GGAGCGAT	1302734	122195	299334	73351	807854	378535	105615	3589	457	319658	239840	27683	93866	118291	0.13	0.0628	321.677
AACGGC_ACGCAGCT	1206623	141276	284457	73020	707870	333429	90428	3196	404	280413	230545	25522	91070	113953	0.14	0.0609	302.233
CTCCTG_TTGTTGGC	2047917	256079	464374	115525	1211939	640631	133552	4452	747	432557	226810	29332	81753	115725	0.13	0.0597	309.908
TGATGA_AGGCAAAC	1504101	168659	353203	92443	889796	457091	104971	3606	444	323684	225527	28228	85532	111767	0.13	0.0592	303.45
GGACCG_ATAATAGA	1702775	200690	402508	111780	987797	535491	117546	3665	517	330578	224699	24521	84215	115963	0.12	0.0592	290.985
CTGTAC_TTGTACGG	1346829	134653	312296	83726	816154	394127	103514	3539	502	314472	224050	25857	87640	110553	0.13	0.0592	318.44
TTAGCA_GATGGTTG	1260819	120458	276138	78462	785761	396071	92290	3199	629	293572	221064	26349	83482	111233	0.11	0.0584	339.319
ACCGCA_GCTTTCGT	1279644	162394	278798	75925	762527	409528	83377	3011	511	266100	215188	22384	76945	115859	0.12	0.057	315.378
GAAATA_GATGGTTG	1386233	175695	316978	114750	778810	415152	95144	2976	690	264848	211192	20038	81140	110014	0.13	0.056	332.311
CACTGA_TGCCTCGG	1445303	158104	313933	91857	881409	444805	105104	4667	687	326146	209664	24005	86354	99305	0.12	0.0557	331.49
ATAACG_TCTTACAA	1284315	143192	287140	76648	777335	371375	98705	3385	430	303440	209062	21195	77964	109903	0.13	0.0555	321.116
TACCGA_TGCCTCGG	1525901	208852	362210	113260	841579	454988	98253	3168	445	284725	208390	23317	81062	104011	0.12	0.0553	290.462
TAACCT_TCTTACAA	1427890	161765	319764	87358	859003	423222	109522	3739	573	321947	204902	21369	80640	102893	0.13	0.0544	318.133
GCTTAA_ACTGCATC	1436101	172297	331495	101801	830508	412930	97035	3825	522	316196	204828	21466	79568	103794	0.12	0.0541	314.815
AAGTAT_TGCCTCGG	1439151	141317	316608	88896	892330	432635	117600	4668	745	336682	203017	27158	85683	90176	0.12	0.0541	330.959
ACAGTG_ATAATAGA	1284952	113935	288373	81585	801059	380409	99803	3491	582	316774	202452	20039	77308	105105	0.13	0.0538	326.924
TAGAGG_ACTGCATC	1322212	128671	307003	84862	801676	387939	97974	3047	475	312241	201380	23855	74222	103303	0.13	0.0533	317.032
CTATTA_TTGTACGG	1068567	105933	242649	67990	651995	314673	79508	2974	409	254431	201050	23182	75722	102146	0.12	0.0534	332.299
CTTTCG_TACGGGCG	1243586	135258	267517	103325	737486	347140	86472	3247	913	299714	199042	21542	72626	104874	0.13	0.0531	376.111
TTCTTT_TTGTAGAA	1012718	108564	228548	57190	618416	299940	77314	2728	311	238123	197954	18364	75188	104402	0.12	0.0526	312.325
TAGAGG_ATGGTAGG	1183416	138960	259050	72677	712729	388702	73328	2436	382	247881	196327	32630	62391	101306	0.11	0.0523	324.17
CCTCTA_GAAAGTCT	1232128	118828	277234	67168	768898	339372	104799	4051	343	320333	193731	21617	76631	95483	0.13	0.0515	323.693
GCTTAA_GCTTTCGT	1119761	138769	259359	77751	643882	343021	70113	2380	371	227997	193107	21175	69028	102904	0.12	0.0515	309.146
GTGGTG_GATGGTTG	1133480	113018	255815	68946	695701	362214	79861	2653	405	250568	192842	23356	71985	97501	0.11	0.0513	318.796
CCCTTC_GAAAGTCT	1225987	113236	276268	66366	770117	332938	108094	3602	368	325115	191749	17325	70415	104009	0.13	0.0511	326.592
ATAACG_TACCTATC	1271409	134253	291292	78271	767593	371649	97010	3025	437	295472	191720	21897	69986	99837	0.13	0.0509	315.913
TACCGA_TTGTACGG	1066533	111150	259404	66225	629754	307914	75543	2362	308	243627	190298	22336	68283	99679	0.13	0.0507	296.122
AGCTTA_TCTTACAA	1262194	148579	283978	101831	727806	349642	88167	3061	790	286146	183091	24988	66792	91311	0.13	0.049	347.896
ACAGTG_ACTGCATC	1301542	157981	288501	86439	768621	387996	89124	3402	568	287531	182044	22863	66760	92421	0.12	0.0486	326.798
AGCACC_GATGGTTG	1020789	107433	236374	69356	607626	304419	75069	2722	372	225044	180623	23753	71514	85356	0.12	0.0483	323.824
CTTCAT_ACTGCATC	1224332	112560	280809	72190	758773	356032	99180	3453	429	299679	180200	19162	71356	89682	0.13	0.0481	320.945
TACCGA_TCTTACAA	1039241	98134	237652	61203	642252	300271	84415	2876	347	254343	178766	19365	67856	91545	0.13	0.0476	324.095
CCTACC_GAAAGTCT	1080848	93503	250262	58462	678621	292876	93711	3390	404	288240	178132	20257	67132	90743	0.14	0.0475	324.957
GGGAGC_TTGTTGGC	1745383	252543	415422	128149	949269	533428	124094	4368	545	286834	177791	23681	75236	78874	0.13	0.0475	284.953
TGGCTT_GGTAGCCT	1119705	134791	255964	66120	662830	325032	83264	2579	358	251597	177405	20215	61985	95205	0.13	0.0474	308.528
GCGTGG_GAAAGTCT	1145724	108586	289295	91853	655990	337627	79066	2724	392	236181	176718	22372	69192	85154	0.12	0.0472	306.51
TAACTC_TTGTACGG	1167647	140781	261502	78170	687194	352586	79534	2979	474	251621	175760	21850	65954	87956	0.12	0.0471	322.413
CTCAGC_GAAAGTCT	1170230	128712	266668	69417	705433	326566	89968	3550	484	284865	175541	19560	67649	88332	0.13	0.0469	326.153
TAACTC_TCTTACAA	1270223	150791	284158	76639	758635	383986	90899	3480	506	279764	173843	25201	69786	78856	0.12	0.0466	321.026
CACGTT_TTGTTGGC	1537609	201068	333899	92202	910440	487600	101571	3635	664	316970	173813	26328	63754	83731	0.12	0.0466	317.29
ATTCGC_TACCTATC	1242194	145788	286104	79987	730315	362060	85772	4056	604	277823	171759	24908	70401	76450	0.12	0.0461	323.405
TAGAGG_GTAACTTA	960696	83256	214592	65296	597552	278936	74855	2975	456	240330	170386	18589	66368	85429	0.12	0.0456	338.318
AGCACC_ACAGCTAG	1003194	110650	224770	65981	601793	299427	73071	2834	383	226078	168253	19339	66640	82274	0.12	0.0451	325.904
CCTACC_ATAATAGA	1012108	99803	230819	61900	619586	287520	76069	2527	367	253103	163391	17452	61105	84834	0.13	0.0438	327.597
TGCGAA_ACTAGTCA	1517438	196103	342449	88979	889907	474435	99150	3288	498	312536	162248	20717	57362	84169	0.13	0.0435	302.633
TTGTCC_GAAACGCC	878304	92157	197218	52527	536402	254694	72048	2536	349	206775	161312	16680	64836	79796	0.14	0.0433	318.852
CCAATT_TGCTCCAC	1022439	89839	242802	59366	630432	286807	78372	3117	381	261755	159546	20669	58889	79988	0.13	0.0427	324.624
CAATCC_GTAACTTA	871902	85448	197064	52758	536632	240248	67737	2505	330	225812	158766	17567	58401	82798	0.13	0.0427	332.618
GCGTGG_ACGCAGCT	961756	119895	242023	73846	525992	281152	62599	1962	247	180032	155033	18607	59475	76951	0.13	0.0416	292.167
CCCTTC_GCTTTCGT	860285	92201	187270	46729	534085	276436	62175	2191	309	192974	155025	17346	60581	77098	0.12	0.0417	311.253
TTAGCA_AGCCGTTT	1393276	226732	292206	76449	797889	454184	91039	2984	577	249105	153224	15271	60503	77450	0.12	0.0412	294.922
GGGTCT_ACTGCATC	1044926	106768	254685	68727	614746	295114	74818	2614	354	241846	153023	20376	57200	75447	0.13	0.0411	305.799
GAGCAA_GAAAGTCT	1046503	130658	256882	84614	574349	298107	64795	1633	254	209560	151775	11156	34668	105951	0.12	0.0408	303.018
TTGGGT_TACCTATC	1005354	95937	226171	55458	627788	301540	90655	3430	300	231863	150619	14342	69740	66537	0.13	0.0405	309.721
TAACCT_TGCCTCGG	1088992	132753	250465	73394	632380	322173	75660	2907	391	231249	150491	21671	60170	68650	0.12	0.0406	309.799
CGAGTC_TTGTACGG	929969	99730	205804	60837	563598	271593	73417	2775	446	215367	150091	19282	58579	72230	0.13	0.0405	331.101
CGAACA_ACAGCTAG	935933	109626	214385	56170	555752	286676	66703	2277	202	199894	149387	14074	57605	77708	0.12	0.0403	299.17
TGCAGT_GTAACTTA	847821	70581	204061	49301	523878	240165	66699	2274	205	214535	148580	18497	50131	79952	0.13	0.04	310.649
AGTCTG_GACCAATA	1290933	228592	271947	71352	719042	415156	72294	2608	379	228605	148173	19963	56459	71751	0.11	0.0399	295.952
ATGGCC_GTAACTTA	821030	75381	188326	53051	504272	232611	64464	2214	320	204663	147869	16837	55776	75256	0.13	0.0398	330.727
TACACA_TTGTTGGC	1353239	190792	301336	78848	782263	429589	83835	2801	568	265470	147274	20107	50865	76302	0.12	0.0397	304.371
GGCCTC_ACTAGTCA	1408935	205814	333569	87762	781790	425655	91399	2679	402	261655	147264	16958	56404	73902	0.14	0.0396	286.475
CTCAGC_TCTTACAA	956535	103434	210114	64742	578245	277464	69560	2721	497	228003	146561	17784	56222	72555	0.12	0.0396	342.48
TTAGCA_TTGTACGG	847292	81227	169132	56852	540081	290323	58852	1433	323	189150	142972	41359	29469	72144	0.1	0.0385	370.994
AGTCTG_TTGTTGGC	1500827	213542	314963	87747	884575	485697	109982	4736	750	283410	142774	20595	65301	56878	0.11	0.0386	311.984
TTGGTC_GTAACTTA	770908	64061	176020	46584	484243	217350	63512	2007	307	201067	140987	15615	52019	73353	0.13	0.0381	332.225
ACAAGC_TACCTATC	952449	106148	212464	63103	570734	284151	67561	2434	430	216158	140601	18695	53377	68529	0.12	0.038	327.059
CCGCGC_GCTTTCGT	755063	94193	168046	45060	447764	227577	53053	1969	322	164843	138037	18523	54245	65269	0.12	0.0373	313.807
ATGGCC_TGCCTCGG	937216	109285	218862	65553	543516	271227	67974	2444	331	201540	136681	17463	55961	63257	0.13	0.037	313.851
CCCAAA_TGCTCCAC	857305	82490	190268	51950	532597	246137	65377	2335	265	218483	135292	15240	47264	72788	0.12	0.0366	328.485
GTCCGT_ACTAGTCA	1377867	198668	322048	85820	771331	426629	91145	2632	412	250513	135112	16496	52585	66031	0.13	0.0365	294.095
TAGGTA_AGCCGTTT	1173211	192301	244919	64225	671766	387646	68737	2505	469	212409	132072	16693	49187	66192	0.11	0.0357	296.005
TTGGGT_GATGGTTG	832615	92851	166847	52073	520844	271829	68294	2408	513	177800	131687	16171	58513	57003	0.11	0.0357	343.889
TGATGA_GATGGTTG	956492	104771	195101	52906	603714	321237	102465	3747	491	175774	130994	11599	71412	47983	0.13	0.0354	316.912
AATTCA_TACCTATC	1000291	111436	223029	59485	606341	299964	90790	3809	522	211256	130436	12848	64131	53457	0.13	0.0353	315.944
TAACCT_GACCAATA	1156894	214315	245293	63098	634188	363025	67059	1974	319	201811	130260	14626	44723	70911	0.12	0.0352	298.06
CACCAC_AGCCGTTT	1008472	136278	227412	52914	591868	323961	67496	2181	300	197930	129275	14396	49311	65568	0.13	0.0349	291.863
CGAGTC_ATAATAGA	844168	87155	198000	57066	501947	243117	63783	2252	272	192523	126414	15976	46034	64404	0.14	0.0343	317.068
ATCCAA_GCTTTCGT	687520	79933	151619	39005	416963	217112	45285	1590	248	152728	123369	13528	44717	65124	0.12	0.0334	318.533
ACCGCA_GTAACTTA	566312	41347	144747	36269	343949	142799	42603	1422	135	156990	123144	14222	41884	67038	0.15	0.0332	314.702
GAAGGT_GCTTTCGT	800734	112707	173537	54433	460057	266521	45949	1022	220	146345	122197	7504	24159	90534	0.11	0.0331	309.907
ACCTAG_ACTAGTCA	1120343	162474	247362	68033	642474	346082	68308	2607	488	224989	121705	16944	44461	60300	0.12	0.0331	310.453
CACCAC_TACCTATC	805199	89003	178467	52653	485076	237291	58243	2134	414	186994	121223	15510	46893	58820	0.12	0.033	332.12
TACACA_GGAGCGAT	835795	102154	195145	57858	480638	253038	55953	1880	283	169484	120976	15668	45490	59818	0.12	0.0329	302.955
CTGCCA_TACCTATC	813915	82428	183251	53972	494264	234634	64606	2433	378	192213	120925	15652	50693	54580	0.13	0.0329	333.199
CCAATT_TACCTATC	830528	96066	181972	52846	499644	253707	57176	2195	409	186157	119499	17338	44712	57449	0.12	0.0325	331.588
TAATAG_AGCCGTTT	1012156	167151	223020	57018	564967	316065	63434	2172	362	182934	119254	13718	45495	60041	0.13	0.0324	285.138
GAGCAA_GGTAGCCT	912476	120606	232585	71001	488284	274913	56074	1328	199	155770	119204	14302	41738	63164	0.13	0.0323	270.904
GTTAAC_TACGGGCG	772259	86196	189498	60473	436092	223998	51319	1688	308	158779	115898	15292	42386	58220	0.12	0.0315	313.496
TTGGTC_ACGCAGCT	660041	76277	144981	40090	398693	200350	48290	1706	268	148079	115663	15821	43580	56262	0.12	0.0315	326.968
TGATGA_GGAGCGAT	814160	98522	200401	58534	456703	243249	52766	1700	263	158725	115602	16554	45090	53958	0.13	0.0314	299.369
CTGCCA_ATAATAGA	755065	78262	165850	50190	460763	215112	59056	2365	331	183899	114986	13324	45133	56529	0.13	0.0313	334.235
CCAATT_ACTAGTCA	1171667	166442	260038	70022	675165	362513	77798	2850	472	231532	113413	15666	44180	53567	0.12	0.0308	310.471
CACCAC_AGGCAAAC	641316	58528	148406	39065	395317	180979	51101	1742	253	161242	112036	10867	42697	58472	0.13	0.0305	324.036
CTCCTG_ACAGCTAG	686535	78934	157760	45615	404226	204863	46739	1708	298	150618	111278	15982	40992	54304	0.12	0.0303	318.453
CGTGCT_ATAATAGA	699860	65223	161146	42958	430533	199395	55919	2233	304	172682	109935	14160	43912	51863	0.13	0.0299	320.272
GGGTCT_GACCAATA	981539	182363	231244	62887	505045	300444	50518	1625	191	152267	108130	15399	39025	53706	0.11	0.0294	271.164
TGGCTT_TGCTCCAC	682617	63668	156825	40335	421789	192533	57823	2043	276	169114	105941	9471	43903	52567	0.14	0.0288	322.327
GTTAAC_TTGTACGG	674686	76392	167588	52943	377763	197244	44068	1621	228	134602	104053	14584	41029	48440	0.12	0.0283	308.203
ACATCT_AGGCAAAC	698044	82473	147749	41899	425923	217582	52883	2146	329	152983	103981	16505	40204	47272	0.12	0.0283	327.698
GCGTGG_ATAATAGA	794522	102932	192850	62637	436103	240833	48536	1438	262	145034	103913	14899	37315	51699	0.12	0.0283	298.23
ATTCGC_GAAACGCC	571737	59844	130968	35918	345007	170096	45768	1560	232	127351	103620	9607	41665	52348	0.13	0.0282	310.322
GCTAGA_TACCTATC	778323	103878	203907	66962	403576	222515	42445	1564	165	136887	103395	14071	38527	50797	0.12	0.028	288.938
AGCTTA_ACTAGTCA	967609	141629	212345	55280	558355	300822	60973	2067	286	194207	100830	11905	35473	53452	0.12	0.0275	299.527
TGTGGC_TCTTACAA	671992	81548	148102	43415	398927	196322	46461	1772	319	154053	100674	10825	36916	52933	0.12	0.0274	329.173
AGCTTA_GGTAGCCT	648037	77225	145275	42307	383230	187040	45080	1691	292	149127	100282	13888	38444	47950	0.13	0.0274	326.481
TAACTC_TTGTAGAA	525853	57357	117337	37872	313287	149387	42483	1613	362	119442	99277	11187	44146	43944	0.14	0.0271	349.165
CCGCGC_ACGCAGCT	503189	58432	113734	30887	300136	145345	36946	1213	184	116448	98132	12204	36392	49536	0.13	0.0268	313.763
GTTAAC_GATGGTTG	588168	66750	138015	42787	340616	179868	38657	1383	220	120488	97400	10680	35345	51375	0.11	0.0266	320.08
CTTGGA_GTAACTTA	501328	39383	117739	32253	311953	136981	40933	1367	229	132443	96848	10908	37359	48581	0.13	0.0264	335.534
GTATAT_ACGCAGCT	580983	64211	126169	37940	352663	183258	50770	2025	284	116326	95717	7761	44097	43859	0.13	0.0262	312.968
TGCAGT_TGCTCCAC	629055	62626	144544	40102	381783	184313	46449	1686	239	149096	94266	12331	34925	47010	0.12	0.0257	321.646
ATTCGC_TGCTCCAC	630739	73184	135272	52026	370257	173628	44371	1601	389	150268	93989	11442	34714	47833	0.13	0.0257	372.47
AGCTTA_AGCCGTTT	736515	95722	171516	39762	429515	223319	54741	1690	246	149519	93718	9759	37199	46760	0.15	0.0256	291.523
TTGTCC_TTGTAGAA	463423	46457	109069	26703	281194	134051	34553	1224	159	111207	92264	11040	35323	45901	0.13	0.0252	322.411
TAATAG_AGGCAAAC	581608	68355	126832	36858	349563	174535	38618	1468	277	134665	90972	13482	33420	44070	0.12	0.0249	326.934
AACGGC_AGGCAAAC	547246	62390	125692	32463	326701	158366	40275	1631	186	126243	89776	10951	35538	43287	0.12	0.0246	308.873
TGCAGT_GGTAGCCT	667429	90677	165897	48567	362288	196661	41926	1352	176	122173	89386	12126	33909	43351	0.13	0.0244	282.91
TGCGAA_TGCTCCAC	634360	43089	143824	27035	420412	175451	98567	2864	82	143448	89189	4823	51676	32690	0.23	0.0243	285.611
ACCGCA_AGCCGTTT	737341	111626	161551	42797	421367	232010	47837	1761	335	139424	87718	10424	36079	41215	0.12	0.024	303.777
TTCTTT_ACGCAGCT	445495	47973	96610	25296	275616	134856	34906	1272	188	104394	82166	9912	32429	39825	0.12	0.0226	316.33
ACCGCA_AGGCAAAC	504613	53226	111797	28162	311428	149602	39928	1341	168	120389	81610	8684	31112	41814	0.13	0.0224	317.075
CACGTT_ACGCAGCT	452050	51786	99453	28478	272333	136191	32426	1040	171	102505	81314	10527	29479	41308	0.12	0.0223	324.753
TAGGAC_TTGTAGAA	420503	42394	93775	25803	258531	128196	33548	1129	172	95486	81090	7753	31941	41396	0.12	0.0222	319.838
ACAAGC_AGCCGTTT	683979	115461	168111	46300	354107	207420	36321	1000	132	109234	81060	12211	28950	39899	0.13	0.0222	264.442
CCAATT_AGGCAAAC	507510	53420	113138	32427	308525	146662	37142	1390	287	123044	80961	11170	31440	38351	0.12	0.0222	333.535
CGTGCT_ATGGTAGG	483458	56392	101366	30865	294835	162020	31522	1339	234	99720	79441	8817	31006	39618	0.1	0.0218	325.706
GGACCG_AGCCGTTT	580182	81147	143642	40948	314445	172956	35885	1037	177	104390	78497	10064	29704	38729	0.13	0.0215	282.98
ATACTT_ATGGTAGG	433431	50533	94723	26750	261425	132653	29889	1290	207	97386	78286	9945	31292	37049	0.12	0.0215	321.229
GCTTAA_GGTAGCCT	526990	64834	125973	41431	294752	155799	33114	1085	209	104545	77798	10433	27279	40086	0.12	0.0214	310.514
CTTGGA_GAAACGCC	398479	40178	92384	24235	241682	114017	32458	1073	161	93973	74623	6863	29343	38417	0.14	0.0205	314.979
AGTCTG_ATGGTAGG	480901	68268	98573	31547	282513	159381	28768	1083	263	93018	74264	5530	21442	47292	0.1	0.0203	355.471
ATAACG_GACCAATA	599106	100060	133561	33814	331671	182574	35887	1264	199	111747	73252	10313	26314	36625	0.12	0.0202	300.395
TAGAGG_TGCTCCAC	479995	49557	105751	31962	292725	145501	34512	1174	188	111350	71894	11568	22753	37573	0.12	0.0197	340.893
TTACGG_GTAACTTA	421179	44740	96267	27390	252782	121325	30913	1002	139	99403	70975	9766	24824	36385	0.13	0.0195	325.913
GGCCTC_TGCCTCGG	498015	78849	132102	51081	235983	127942	24637	720	102	82582	70706	15692	23572	31442	0.13	0.0194	338.045
ACAAGC_GACCAATA	655684	125208	136135	35157	359184	213615	34374	1252	190	109753	69767	7805	24814	37148	0.1	0.0192	293.289
TATTTC_GAAACGCC	360706	32112	83299	21985	223310	103549	29596	1081	185	88899	68756	7616	27985	33155	0.14	0.0189	322.13
GGGAGC_GACCAATA	701314	132075	148810	43519	376910	226168	44797	1457	232	104256	68644	4766	20409	43469	0.11	0.0189	306.312
TACACA_ACGCAGCT	407721	49855	92260	25906	239700	122572	31142	1154	153	84679	68353	8224	29098	31031	0.13	0.0188	303.239
ACATCT_GAAAGTCT	387258	30644	89338	25188	242088	106634	31028	1319	200	102907	67443	8480	26354	32609	0.13	0.0185	334.21
TGAAAC_TGCTCCAC	488545	58664	106354	34685	288842	144724	39067	1652	328	103071	67141	6588	30536	30017	0.12	0.0185	336.011
GTGGTG_ATGGTAGG	418108	53557	90801	27623	246127	138339	25558	1009	191	81030	66042	7492	25506	33044	0.1	0.0182	318.515
CACTGA_GAAACGCC	330054	33760	75681	20807	199806	90918	27704	968	155	80061	64882	7719	26742	30421	0.14	0.0179	325.633
TTCAAG_TTGTAGAA	320729	34416	71199	19392	195722	94371	22799	885	134	77533	64377	7336	23917	33124	0.12	0.0178	331.319
TGTGGC_GTAACTTA	450994	42150	93681	25939	289224	135187	61350	2095	283	90309	63942	5027	39296	19619	0.16	0.0176	318.214
GAGCAA_GACCAATA	594746	113764	141347	41112	298523	180951	28607	875	160	87930	63667	8233	23139	32295	0.12	0.0175	259.033
GTTAAC_GCTTTCGT	410893	54466	99372	31598	225457	126619	24424	798	142	73474	63247	8533	23947	30767	0.12	0.0174	300.113
GTCTCA_TGCTCCAC	393904	38449	88837	29097	237521	114067	31129	789	131	91405	60542	5962	19249	35331	0.13	0.0167	337.048
GCTTAA_TTGTAGAA	356934	44163	88133	26249	198389	107535	22007	644	106	68097	59101	7136	21102	30863	0.12	0.0163	298.041
CAAGAA_TTGTAGAA	269915	29758	58944	17043	164170	78961	18530	668	115	65896	54846	6503	20246	28097	0.12	0.0152	335.887
GACTTG_GAAAGTCT	388165	61333	99247	42852	184733	105055	17906	700	129	60943	52442	11037	18664	22741	0.12	0.0144	351.374
AGGCGA_GACCAATA	458941	89428	98674	28589	242250	139584	24554	815	174	77123	51322	7217	18448	25657	0.11	0.0142	308.679
CCCAAA_AGCCGTTT	420800	66854	88136	26054	239756	134650	26866	845	164	77231	50253	7514	15660	27079	0.12	0.0139	313.404
ACCTAG_GACCAATA	423395	77777	93521	25099	226998	129040	24120	934	142	72762	49987	6907	19288	23792	0.12	0.0138	296.047
GTGGTG_GTAACTTA	296650	27105	73777	22569	173199	85752	21850	686	92	64819	49837	7697	17951	24189	0.13	0.0138	306.404
GAGCAA_TGCTCCAC	309895	30635	75831	23699	179730	88210	22885	793	83	67759	48147	5987	18690	23470	0.13	0.0133	315.201
ATACTT_GAAAGTCT	249543	17403	57973	15719	158448	67521	22160	773	99	67895	44853	5265	17575	22013	0.14	0.0124	333.029
ACCTAG_GAAAGTCT	255247	20322	59244	16492	159189	70162	21652	781	106	66488	44349	5470	17530	21349	0.13	0.0123	340.826
GCGTGG_ACTGCATC	380795	65582	98539	36939	179735	105879	16974	622	92	56168	43717	9066	15969	18682	0.12	0.0121	315.364
AGCTTA_ACGCAGCT	266199	29140	54930	15766	166363	79094	36417	1121	148	49583	39489	3567	23506	12416	0.17	0.0109	306.001
TGGCTT_TCTTACAA	275089	38660	73545	25477	137407	72981	15104	511	62	48749	38222	4780	12222	21220	0.14	0.0106	286.292
GATTCC_GAAACGCC	247901	36712	65084	20391	125714	67571	14977	526	49	42591	36392	5303	15244	15845	0.14	0.0101	273.898
GCCGAC_ACTAGTCA	422263	103033	101217	35586	182427	118259	15856	307	59	47946	34178	3153	6609	24416	0.11	0.0095	253.442
CATCGG_GTAACTTA	234043	27309	45083	15734	145917	75026	22947	996	156	46792	33163	7660	12938	12565	0.11	0.0092	387.691
TACCGA_TGCTCCAC	222071	23820	44013	12669	141569	68746	28609	1010	131	43073	29497	2342	17226	9929	0.15	0.0082	319.756
GCCGAC_TTGTAGAA	126906	12705	29245	8569	76387	37465	9078	365	57	29422	25432	3456	10029	11947	0.12	0.0071	327.439
CGAGTC_ACTGCATC	130775	13412	32209	8223	76931	36485	9196	406	68	30776	18106	2768	6144	9194	0.15	0.005	359.356
CTTGGA_TGCCTCGG	62776	5723	13989	3954	39110	17611	5093	175	28	16203	15882	1958	5950	7974	0.14	0.0044	328.754
CCGGAT_TTGTACGG	84330	8380	18002	5657	52291	25073	7902	342	57	18917	15880	1806	7358	6716	0.14	0.0044	332.218
CCCAAA_GAAAGTCT	104380	8469	21591	6672	67648	29208	14870	558	64	22948	15737	1417	9158	5162	0.16	0.0044	334.672
ACTAAT_GTAACTTA	94590	9866	24182	8100	52442	27170	6276	195	28	18773	15538	1965	5644	7929	0.12	0.0043	292.883
CCGGAT_TACGGGCG	71105	7160	15865	4566	43514	21177	5235	162	26	16914	13990	1670	5122	7198	0.12	0.0039	322.688
CCGGAT_TGCTCCAC	68996	5891	16043	4053	43009	19765	5481	161	19	17583	13393	1569	5313	6511	0.13	0.0037	325.404
CCCTTC_ACTGCATC	97500	12177	22620	7126	55577	25400	7123	274	48	22732	13267	2538	4258	6471	0.16	0.0037	356.358
ACAAGC_TTGTACGG	55101	5257	12729	3523	33592	15586	4391	148	19	13448	13159	1658	4964	6537	0.13	0.0037	320.167
CCACAG_TTGTAGAA	52125	4575	11868	3733	31949	14063	4426	148	21	13291	12006	1239	4915	5852	0.14	0.0034	362.698
CTATTA_TGCCTCGG	44330	3875	9976	3000	27479	12246	3520	129	9	11575	11357	1417	4142	5798	0.14	0.0032	336.785
CCTTGT_TGCCTCGG	43912	3992	9860	2860	27200	11886	3698	126	22	11468	11246	1363	4271	5612	0.14	0.0031	322.631
CCTCTA_TGCCTCGG	40925	4010	9015	2640	25260	11594	3197	104	14	10351	10151	933	3203	6015	0.13	0.0028	337.133
CCCAAA_TGCCTCGG	39942	3691	8983	2836	24432	10721	3244	117	14	10336	10124	1216	3789	5119	0.14	0.0028	332.316
CCACAG_AGCCGTTT	62248	8667	13813	3672	36096	18965	4085	142	28	12876	10088	1348	4042	4698	0.13	0.0028	295.587
GCTTAA_TGCCTCGG	45080	4731	10938	3678	25733	12407	3072	116	18	10120	9997	1365	3594	5038	0.13	0.0028	324.225
CTTTCG_TGCCTCGG	39236	3614	8983	2678	23961	10551	3160	123	19	10108	9868	1156	3689	5023	0.13	0.0028	345.05
TTCTTT_TGCCTCGG	38568	3372	8611	2317	24268	10855	3200	135	12	10066	9855	996	3459	5400	0.13	0.0028	327.51
TAGAGG_TGCCTCGG	34829	3363	8153	2394	20919	10061	2475	121	14	8248	8068	1223	2690	4155	0.13	0.0023	325.978
CTTGGA_ATAATAGA	30991	2687	6949	1993	19362	8689	2508	93	11	8061	7920	972	2910	4038	0.14	0.0022	329.86
ACAAGC_TTGTTGGC	32696	3296	7298	2145	19957	9359	2559	78	14	7947	7749	998	2963	3788	0.13	0.0022	336.679
CACTGA_TTGTACGG	31007	2749	7157	1817	19284	8747	2571	89	11	7866	7673	842	3100	3731	0.14	0.0021	320.795
TGCAGT_TGCCTCGG	30204	2867	6851	1977	18509	8303	2303	80	7	7816	7665	958	2939	3768	0.13	0.0021	328.766
ACCGCA_TGCCTCGG	34744	3880	7923	2545	20396	10048	2533	85	13	7717	7572	855	2801	3916	0.13	0.0021	331.5
CTTGGA_TTGTTGGC	28754	2572	6454	1719	18009	8177	2325	76	18	7413	7280	879	2798	3603	0.14	0.002	330.725
CACGTT_TGCCTCGG	28125	2770	6336	1889	17130	7767	2214	92	8	7049	6879	889	2669	3321	0.13	0.0019	323.839
CTTGGA_TACCTATC	27207	2424	6289	1770	16724	7438	2243	81	9	6953	6856	808	2581	3467	0.13	0.0019	323.412
AACGGC_TGCCTCGG	27903	3944	6255	1649	16055	6751	2172	92	9	7031	6799	787	2601	3411	0.15	0.0019	317.571
CCGCGC_TGCCTCGG	28629	2781	6485	1859	17504	8284	2161	101	10	6948	6781	915	2577	3289	0.13	0.0019	318.912
CCTTGT_TTGTACGG	25059	2228	5819	1542	15470	6698	2090	68	3	6611	6528	778	2507	3243	0.14	0.0018	323.423
ACAGTG_TGCCTCGG	27595	2660	6222	1922	16791	7970	2101	72	8	6640	6506	832	2498	3176	0.13	0.0018	320.082
GCCGAC_GAAACGCC	54678	11188	15097	5391	23002	13885	2162	60	8	6887	6488	1109	2322	3057	0.14	0.0018	247.93
TATTTC_TGCCTCGG	25938	2556	5840	1674	15868	7332	1995	71	6	6464	6307	707	2385	3215	0.13	0.0018	319.432
GCTTAA_TTGTTGGC	26070	2806	5849	1787	15628	7313	1852	72	7	6384	6292	796	2234	3262	0.13	0.0018	325.577
TAACTC_TGCCTCGG	27732	2895	6292	2096	16449	7688	2261	87	17	6396	6270	828	2593	2849	0.13	0.0018	328.166
TTAGCA_TGCCTCGG	26206	2625	5623	1695	16263	8052	1918	67	12	6214	6060	1136	1894	3030	0.12	0.0017	363.702
TTGGTC_TACCTATC	23881	2087	5346	1580	14868	6815	1881	86	14	6072	6004	788	2310	2906	0.13	0.0017	326.946
TTGGTC_ATAATAGA	24504	2231	5430	1600	15243	7092	1986	73	10	6082	5971	739	2270	2962	0.13	0.0017	328.87
TTCTTT_TTGTACGG	23199	2088	5160	1481	14470	6629	1838	54	8	5941	5867	576	2052	3239	0.13	0.0016	319.39
CTTGGA_GGTAGCCT	22901	2087	5180	1504	14130	6220	1841	87	13	5969	5855	717	2192	2946	0.13	0.0016	327.431
AAGCTC_TTGTACGG	24278	2477	5568	1711	14522	6879	1682	69	6	5886	5746	684	2145	2917	0.13	0.0016	335.394
GTTAAC_TGCCTCGG	26360	2777	6463	2057	15063	7282	1883	62	9	5827	5742	751	2252	2739	0.14	0.0016	332.234
ACAAGC_TCTTACAA	23895	2270	5376	1604	14645	6853	1876	63	9	5844	5731	729	2224	2778	0.13	0.0016	324.956
CCTCTA_TTGTACGG	23461	2496	5060	1570	14335	6750	1803	45	7	5730	5599	532	1773	3294	0.13	0.0016	337.643
TTGGTC_TTGTTGGC	23272	2283	5251	1527	14211	6716	1842	44	8	5601	5503	700	2101	2702	0.13	0.0015	326.175
CACTGA_ATAATAGA	21654	1888	4896	1350	13520	6111	1731	70	5	5603	5474	644	2124	2706	0.14	0.0015	329.619
TGATGA_TTGTACGG	23404	2261	5423	1564	14156	6633	1912	67	8	5536	5448	636	2235	2577	0.14	0.0015	311.026
CTTGGA_TCTTACAA	21814	1974	5007	1428	13405	6012	1794	62	14	5523	5436	675	2018	2743	0.14	0.0015	323.498
GCGTGG_TGCCTCGG	26888	2818	6935	2381	14754	7415	1822	59	10	5448	5399	766	2053	2580	0.14	0.0015	306.62
ACCTAG_TTGTTGGC	22003	2470	4896	1456	13181	5932	1678	63	11	5497	5380	700	2085	2595	0.13	0.0015	333.26
CTTGGA_GAAAGTCT	20220	1662	4560	1219	12779	5607	1725	63	10	5374	5281	631	1918	2732	0.13	0.0015	336.797
ATTGAG_TGCCTCGG	22246	2229	5107	1476	13434	6265	1720	54	11	5384	5253	637	1989	2627	0.15	0.0015	332.628
ACAAGC_GATGGTTG	20731	1870	4623	1364	12874	5907	1652	48	6	5261	5206	690	2016	2500	0.13	0.0015	337.048
ACCGCA_ATAATAGA	22096	2369	4947	1406	13374	6343	1697	62	11	5261	5162	619	1879	2664	0.12	0.0014	323.756
CTATTA_ATAATAGA	20219	1873	4597	1307	12442	5583	1606	51	12	5190	5111	634	1872	2605	0.13	0.0014	324.112
CTTTCG_ATAATAGA	20393	1810	4648	1453	12482	5576	1641	55	12	5198	5108	629	1949	2530	0.14	0.0014	325.043
CACTGA_TTGTTGGC	20595	1903	4662	1215	12815	5924	1631	64	7	5189	5084	590	1989	2505	0.13	0.0014	315.565
CTGTAC_TGCCTCGG	21819	2236	4981	1310	13292	6312	1750	49	6	5175	5040	629	1901	2510	0.14	0.0014	319.482
CTTTCG_TTGTTGGC	20209	2090	4472	1349	12298	5504	1563	52	13	5166	5022	599	1896	2527	0.14	0.0014	359.322
CCTACC_TGCCTCGG	19558	1712	4424	1288	12134	5408	1529	75	8	5114	5004	580	1860	2564	0.13	0.0014	333.542
TTCTTT_ATAATAGA	20638	1915	4642	1395	12686	5946	1615	47	5	5073	4991	480	1781	2730	0.13	0.0014	319.34
CTCCTG_TGCCTCGG	21076	2302	4707	1478	12589	5955	1603	51	12	4968	4851	614	1812	2425	0.13	0.0014	322.822
ACCTAG_TTGTACGG	20302	2123	4769	1576	11834	5414	1507	57	7	4849	4808	638	1862	2308	0.15	0.0013	323.691
CCTTGT_ATAATAGA	18323	1650	4200	1149	11324	4905	1480	60	5	4874	4768	597	1851	2320	0.14	0.0013	322.471
CTTTCG_TACCTATC	18876	1799	4282	1304	11491	5025	1569	54	12	4831	4759	623	1769	2367	0.14	0.0013	329.254
CACTGA_TACCTATC	19378	1730	4438	1154	12056	5595	1556	58	6	4841	4757	538	1885	2334	0.14	0.0013	313.625
TTCTTT_TACCTATC	18796	1701	4237	1270	11588	5305	1492	55	9	4727	4676	463	1627	2586	0.13	0.0013	326.197
CTTGGA_TTGTACGG	18563	1690	4210	1242	11421	5165	1458	53	6	4739	4662	633	1688	2341	0.14	0.0013	329.588
ATACTT_TTGTACGG	19332	1788	4389	1314	11841	5583	1469	62	7	4720	4633	565	1811	2257	0.14	0.0013	323.725
CCTTGT_TTGTTGGC	17838	1807	3912	1091	11028	4817	1457	50	6	4698	4627	542	1742	2343	0.14	0.0013	316.672
GAAGGT_GAAACGCC	29319	4758	7697	3177	13687	7199	1529	54	8	4897	4625	1003	1584	2038	0.15	0.0013	355.838
TTGGTC_TCTTACAA	18603	1644	4083	1280	11596	5357	1470	58	12	4699	4582	564	1751	2267	0.13	0.0013	333.937
CTATTA_TACCTATC	17720	1657	3940	1145	10978	4956	1392	55	10	4565	4509	520	1657	2332	0.13	0.0013	327.554
CCGCGC_TTGTACGG	18895	1926	4221	1235	11513	5451	1399	49	7	4607	4505	599	1722	2184	0.13	0.0013	336.988
TGCGAA_TTGTACGG	18983	1911	4402	1252	11418	5208	1562	63	7	4578	4502	627	1755	2120	0.14	0.0013	330.011
ACCGCA_TTGTACGG	20930	2436	4813	1596	12085	6117	1397	49	3	4519	4446	569	1548	2329	0.13	0.0012	309.112
GTGGTG_TGCCTCGG	20060	2045	4697	1468	11850	5814	1450	50	15	4521	4444	532	1717	2195	0.12	0.0012	308.122
CTATTA_TTGTTGGC	17750	1745	4017	1155	10833	4894	1367	48	7	4517	4417	491	1647	2279	0.13	0.0012	333.397
GCTAGA_TTGTTGGC	18856	1860	4134	1225	11637	5711	1369	62	0	4495	4415	527	1668	2220	0.13	0.0012	328.608
GCTTAA_TTGTACGG	20269	2171	4981	1709	11408	5553	1351	45	5	4454	4401	635	1616	2150	0.14	0.0012	316.254
TGATGA_ATAATAGA	18447	1730	4174	1156	11387	5265	1577	68	4	4473	4387	556	1813	2018	0.14	0.0012	313.415
TATTTC_TTGTACGG	18072	1812	4126	1152	10982	5120	1332	47	5	4478	4377	474	1693	2210	0.13	0.0012	350.792
GCTTAA_TACCTATC	20619	2297	5014	1793	11515	5679	1384	42	7	4403	4374	592	1587	2195	0.13	0.0012	301.057
TGAAAC_TGCCTCGG	19080	2117	4703	1302	10958	5157	1360	39	8	4394	4292	604	1593	2095	0.15	0.0012	304.492
