# Supplementary material for: Highly efficient chromatin conformation capture with post-enrichment in single cells by HiChew
Source: Genome Biol. 2026 Apr 27;27:127. doi: 10.1186/s13059-026-04059-1 (PMC13112749; doi:10.1186/s13059-026-04059-1)
Supplement: Supplementary file 13 — Additional file 13: Table S11. List of primers. [file 13059_2026_4059_MOESM13_ESM.xlsx]

## Sheet: Sheet1
Table S4. Metadata of the single cells detected in the snHiChew GM12878 library.
The table provides detailed quality control and mapping statistics for a single-nucleus HiChew (snHiChew) experiment performed on GM12878 cells. Each row corresponds to a single nucleus, uniquely identified by a barcode (e.g., "GTGGTG_TAGGTTAT"). The columns report the following key metrics for each cell:
Total_pairs_processed: Total number of read pairs sequenced.
Unmapped_pairs / Low_qual_pairs / Pairs_with_singleton: Reads filtered out due to failed alignment, low quality, or being singletons.
Reported_pairs: Read pairs remaining after initial filtering.
Dangling_end_pairs / Religation_pairs / Self_Cycle_pairs / Dumped_pairs: Categories of invalid pairs as defined by HiC-Pro.
valid_pairs: The number of pairs identified as valid chromatin contacts.
valid_interaction_rmdup: Valid pairs after removing PCR duplicates.
trans_interaction / cis_shortRange / cis_longRange: Counts of valid pairs categorized as trans-chromosomal, short-range cis (within 20 kb), and long-range cis interactions.
Dangling_end_pairs_gatc_ratio: Ratio of singleton reads icluding the GATC motif (ligation scar).
validpair_genome_frag_cov: The fraction of the genome covered by fragments involved in valid pairs.
mean_frag_size: The average size of DNA fragments in the library.
sample	Total_pairs_processed	Unmapped_pairs	Low_qual_pairs	Pairs_with_singleton	Reported_pairs	Dangling_end_pairs	Religation_pairs	Self_Cycle_pairs	Dumped_pairs	valid_pairs	valid_interaction_rmdup	trans_interaction	cis_shortRange	cis_longRange	Dangling_end_pairs_gatc_ratio	validpair_genome_frag_cov	mean_frag_size
GTGGTG_TAGGTTAT	3354351	312436	962257	204897	1874761	716417	274216	8923	146	875059	623784	85871	260585	277328	0.26	0.1519	240.107
CACGTT_TGTAACGT	2875317	290619	832671	166972	1585055	592985	226454	8248	145	757223	513178	68386	211193	233599	0.26	0.1279	238.454
TTGGGT_ATATTCTG	2253463	183830	622036	125119	1322478	468426	193079	6877	180	653916	443081	55243	175784	212054	0.26	0.1127	257.159
TAATAG_AACCTACG	1574943	98006	506815	83975	886147	241295	101127	4659	96	538970	432388	50999	154186	227203	0.27	0.1093	259.368
CAGACT_TATCAATG	2253428	197818	650853	137466	1267291	454544	184032	6102	131	622482	429506	59035	176432	194039	0.26	0.1093	251.184
TACACA_ACGTCGTC	2091247	196784	575728	114276	1204459	436143	214057	5783	131	548345	400265	40708	188479	171078	0.29	0.1023	244.238
CACCAC_ATTGGACC	2062970	174449	571121	106198	1211202	412259	202769	6811	148	589215	399314	55112	184556	159646	0.28	0.1022	254.504
CAATCC_AAGCCCAA	2006181	169382	554841	108535	1173423	393538	170810	6019	122	602934	398699	53374	161249	184076	0.27	0.1023	255.18
AGCTTA_ATAAAGGC	1904993	151138	524332	110813	1118710	382093	200078	4970	130	531439	390893	55149	171545	164199	0.3	0.1003	253.025
CTTGGA_TATGCTTT	1849584	154927	515740	96835	1082082	368146	171485	6039	96	536316	374405	47164	166595	160646	0.27	0.0965	251.957
CTCAGC_TACAGACT	2074169	209214	586050	120889	1158016	460643	157303	5039	102	534929	361788	43462	133448	184878	0.24	0.0934	242.419
GTCCGT_GACTTGTT	1571737	174345	452250	100733	844409	345933	117371	3573	74	377458	313010	42649	123388	146973	0.24	0.0816	234.682
CTTTCG_GAACTTCG	1358837	120914	387067	74268	776588	269899	118352	3806	96	384435	306050	37585	125636	142829	0.28	0.08	250.615
TGATGA_ATTGGACC	1553726	147459	447957	90130	868180	336719	119636	4034	70	407721	301818	36557	120197	145064	0.25	0.079	242.024
TGCGAA_GTGGACAT	1441403	130800	404994	87598	818011	287202	143708	4291	90	382720	297713	35740	140046	121927	0.28	0.0779	249.506
ACATCT_ACCAGCCT	1678908	175839	484670	101410	916989	355696	129099	4521	59	427614	295865	35759	112179	147927	0.25	0.0776	237.101
CTTCAT_ACCAATAA	1613856	150750	447413	90486	925207	335810	135211	4392	79	449715	292013	40057	118594	133362	0.26	0.0767	247.984
ATAACG_TAGTTGTG	1492923	134927	422380	83043	852573	304758	125574	4060	93	418088	285914	40443	116208	129263	0.27	0.0751	248.851
AGTCTG_ATTGGACC	1546699	141105	430637	84488	890469	328443	136378	3918	89	421641	284013	39539	119088	125386	0.27	0.0747	247.257
TATTTC_TATGCTTT	1429426	118395	406813	73897	830321	288879	123865	4129	79	413369	270811	30399	109733	130679	0.27	0.0715	249.728
ACAAGC_GGCTGCAG	1248265	115987	357289	82528	692461	246205	128772	3075	68	314341	261288	66797	114124	80367	0.31	0.0689	242.806
CTCCTG_TGACGTCG	1276393	117571	349881	67591	741350	263237	117106	3323	87	357597	251582	31123	100926	119533	0.28	0.0667	250.155
GGGTCT_TCCAAACG	1356729	133365	404188	97932	721244	267266	119571	3380	84	330943	251169	35250	110776	105143	0.29	0.0664	237.103
CTCAGC_TAGTTGTG	1317237	116887	369107	69740	761503	275169	114214	3825	61	368234	248296	34913	101069	112314	0.27	0.0658	250.347
TGGCTT_TAGGTTAT	1254192	99401	341580	69053	744158	254738	127166	4200	115	357939	245677	32341	117649	95687	0.27	0.0651	257.88
AGTCTG_ATTGATGA	1308006	109456	361184	69853	767513	263861	119664	4200	77	379711	245420	32794	104506	108120	0.27	0.0651	255.415
TATTTC_GACTTGTT	1107340	103125	305325	58249	640641	242402	87889	3015	84	307251	244719	30389	96894	117436	0.24	0.0648	253.735
AGTCGC_GTAACCAT	1027800	78937	277919	55133	615811	216176	94042	3387	76	302130	243760	25872	106523	111365	0.26	0.0648	260.61
CAATCC_TCCTTGCC	1221161	113081	332074	64277	711729	254227	98196	3473	71	355762	243620	29775	95325	118520	0.25	0.0646	259.755
GTATAT_TCCAAACG	1372082	141249	394641	92602	743590	287714	130640	4032	60	321144	234673	28501	107163	99009	0.28	0.0622	236.965
CCCTTC_TGTCCAAT	1159784	103351	329107	63346	663980	227889	92015	3573	103	340400	233359	30414	92176	110769	0.25	0.0621	253.744
ATCCAA_TGACCGTT	1215096	117915	336241	66285	694655	264337	104097	3449	64	322708	232497	30750	100959	100788	0.26	0.0618	240.338
TTGTCC_ATAACATC	1163890	104809	334378	64177	660526	238659	90343	3124	48	328352	226401	32901	87191	106309	0.26	0.0603	246.251
AAGCTC_ATTGGACC	1170682	105942	326697	64203	673840	250071	96151	3130	61	324427	225399	28468	98751	98180	0.26	0.0601	248.646
TGCGAA_ATAAAGGC	1054917	94375	301222	64706	594614	210732	87087	3078	77	293640	219645	27288	92701	99656	0.26	0.0586	250.208
AAGCTC_TATCAATG	1185366	93993	305325	65063	720985	239918	148753	4134	102	328078	219583	25588	118874	75121	0.3	0.0585	260.015
CTGCCA_TATGCTTT	1050449	83611	288861	56147	621830	204648	98592	3642	48	314900	218389	24757	102441	91191	0.26	0.0583	258.201
TTGGTC_ATAACATC	1104652	97873	310115	61993	634671	232643	93039	2798	82	306109	213396	27246	88793	97357	0.27	0.0571	247.415
ACCTAG_GAGTTCGG	982521	87942	282409	63897	548273	195024	96934	2905	65	253345	212901	24510	98663	89728	0.29	0.0567	241.889
CACGTT_TGACGTCG	1084142	102104	309297	54435	618306	232938	88162	3056	62	294088	212616	31112	87227	94277	0.26	0.0567	240.434
TATGCG_ATTGGACC	1099233	97913	309558	63791	627971	223049	104874	3582	81	296385	211307	23717	99720	87870	0.27	0.0564	248.275
ACATCT_ACGTCGTC	1071623	90008	272439	52867	656309	223833	133787	3731	81	294877	211002	28357	111239	71406	0.3	0.0563	256.13
AGTCTG_AAGGATGA	1110571	91848	296746	57825	664152	226206	120871	3245	81	313749	209403	25187	95061	89155	0.29	0.056	252.812
CCTTGT_GTGGACAT	992864	84301	272552	54609	581402	198437	103144	3084	63	276674	207193	28180	97729	81284	0.29	0.0554	257.537
CTCAGC_TGGAGCCG	1033940	89109	294466	54278	596087	214820	84799	2781	65	293622	206077	24988	81891	99198	0.27	0.0552	244.452
AACGGC_GTAGGTAA	940588	83900	279541	60518	516629	180266	75620	2503	51	258189	205141	27795	86073	91273	0.28	0.0549	245.458
TTGGGT_ATAACATC	1101134	89027	287175	60124	664808	229481	141988	3005	79	290255	204957	20948	106419	77590	0.32	0.0547	250.875
TTAGCA_TATCAATG	1109658	102481	319671	69898	617608	231378	89880	3109	44	293197	203945	28978	83059	91908	0.25	0.0545	244.138
CGCTAT_AGTGAAGT	946132	84210	266139	50580	545203	186612	79033	2940	52	276566	203509	20867	82574	100068	0.26	0.0545	251.286
CGAACA_TGTCCAAT	1041316	99440	293291	58551	590034	225474	81570	2655	49	280286	203055	27791	79660	95604	0.25	0.0544	242.239
AACGGC_AGCGGGCA	935151	85895	263550	55380	530326	186867	83055	2667	43	257694	201057	26404	88911	85742	0.27	0.0539	248.557
TAACTC_TCCTTGCC	1010658	88973	276237	55395	590053	195139	93730	3428	55	297701	196404	25141	87515	83748	0.27	0.0528	261.364
AGTCGC_ACCAGCCT	1003827	84401	275963	55547	587916	209231	86013	2793	100	289779	193912	27618	78558	87736	0.26	0.0522	257.159
GCGTGG_TGACCGTT	1160945	132170	368970	109362	550443	233195	85054	2354	43	229797	192837	23659	81473	87705	0.28	0.0515	217.532
ACCGCA_AAGCCCAA	949337	73758	248575	49198	577806	193850	100659	3013	44	280240	192118	24337	93383	74398	0.28	0.0516	260.411
CCCAAA_TATCAATG	1010589	72299	265285	53950	619055	201027	130031	3189	69	284739	191106	20930	99261	70915	0.32	0.0512	257.087
CATCGG_GTGGACAT	879457	79599	248108	47940	503810	178088	75525	2503	48	247646	190049	22588	79253	88208	0.26	0.051	250.829
TAGGTA_TTAGGTGT	964319	78379	277517	50733	557690	195877	73282	2663	58	285810	188363	22063	72141	94159	0.26	0.0507	250.004
CCCAAA_ACCAATAA	1009545	84306	273064	54940	597235	210734	90533	3256	47	292665	187744	24165	81565	82014	0.26	0.0504	255.584
GGCCTC_AGCGGGCA	1055656	137765	331155	84402	502334	207674	73506	2148	50	218956	185063	25581	80155	79327	0.27	0.0496	217.708
CCTTGT_AACTCGTA	911714	82120	252139	47530	529925	191436	78985	2636	51	256817	183931	24116	74109	85706	0.26	0.0494	250.192
TTACGG_ATTGATGA	944360	78349	254037	48827	563147	192958	96371	3113	55	270650	180283	23493	81311	75479	0.27	0.0485	255.477
AAGCTC_ACGTCGTC	882271	87226	248850	47712	498483	182323	71736	2412	44	241968	179147	26597	75522	77028	0.26	0.0482	244.049
CCTACC_TTCACGAA	747843	62199	218406	41562	425676	138289	56623	2064	50	228650	174142	24969	67132	82041	0.26	0.0469	254.821
CGCTAT_ATTGATGA	886133	77143	255135	48617	505238	170591	70417	2609	60	261561	173585	24776	68369	80440	0.26	0.0468	251.832
GCTAGA_TCCTTGCC	942023	77698	250765	53514	560046	194662	108232	3307	86	253759	173469	16946	95571	60952	0.29	0.0468	257.897
ATCCAA_TGTCCAAT	864891	84105	243723	49102	487961	181659	66868	2250	55	237129	171465	18111	69072	84282	0.25	0.0463	246.423
TAGGAC_AAGCCCAA	862941	72265	227199	45329	518148	184594	88308	2562	58	242626	167576	21470	75829	70277	0.28	0.0453	252.063
CGTGCT_ATAACATC	826394	76103	237882	48312	464097	164127	62058	2146	49	235717	165834	27248	63662	74924	0.26	0.0448	249.21
GCGTGG_TGACGTCG	881644	91744	273465	58939	457496	177487	60111	1937	30	217931	165405	20824	62778	81803	0.27	0.0446	225.568
GTGGTG_AACTCGTA	809623	73589	234666	50470	450898	171976	65116	2267	45	211494	165320	19744	70584	74992	0.25	0.0446	241.691
TAGAGG_TGACCGTT	802824	64743	219325	44021	474735	169285	80948	2475	71	221956	163756	19098	77291	67367	0.28	0.0443	249.174
ACAAGC_TCCAAACG	820844	79205	231426	49955	460258	167748	65660	2127	43	224680	162344	21965	64132	76247	0.26	0.0439	249.41
CCCAAA_TGTCCAAT	791723	71023	223173	45394	452133	162870	63702	2315	51	223195	162139	15709	59840	86590	0.25	0.0439	247.405
CTGCCA_AAGCCCAA	752491	63154	213645	43128	432564	133343	60258	2255	41	236667	161971	21099	65247	75625	0.26	0.0438	260.2
CTGTAC_ATTGATGA	824988	72187	227937	44440	480424	168245	72728	2599	73	236779	160651	23116	68290	69245	0.27	0.0435	253.425
ATCCAA_ATTGATGA	820682	62269	222321	44622	491470	159444	86057	2767	83	243119	159634	17539	77793	64302	0.29	0.0433	260.032
GGACCG_TACAGACT	1000586	112211	311069	80366	496940	209003	76457	2096	50	209334	159178	19418	70085	69675	0.28	0.043	221.307
GTCCGT_AGTGAAGT	912124	101157	286460	73508	450999	183033	66265	1888	40	199773	158155	24288	64957	68910	0.28	0.0427	225.348
TTACGG_AGCGGGCA	755573	78947	207933	39333	429360	167698	56192	1979	53	203438	155162	18225	59448	77489	0.24	0.042	242.157
CACTGA_TGTAACGT	812146	71574	226800	45562	468210	166089	72489	2466	53	227113	154576	14493	65824	74259	0.27	0.0419	249.232
TTTACT_ACGGAGGC	689542	64155	183457	34945	406985	139954	68253	2082	31	196665	154474	21428	68488	64558	0.27	0.0418	251.041
ACTAAT_ACCAGCCT	789075	62063	222921	40892	463199	165941	69418	2370	46	225424	154470	19357	62622	72491	0.26	0.0418	247.777
CTCCTG_ACCAATAA	833884	71951	235448	43133	483352	174828	72175	2550	41	233758	153990	19387	63794	70809	0.27	0.0417	247.398
TTGGTC_TAGGTTAT	790536	65416	212119	41163	471838	170354	72197	2576	58	226653	152908	14439	68659	69810	0.26	0.0415	256.455
TGCTCG_ACCAGCCT	824297	67798	213374	45187	497938	164234	101285	2652	75	229692	151501	16042	75605	59854	0.31	0.0411	261.006
ACCGCA_TGTCCAAT	768693	70555	213698	43159	441281	167020	60762	1866	50	211583	150930	16799	60467	73664	0.25	0.0409	245.247
TGTGGC_TGACGTCG	774076	74801	223363	43569	432343	164649	63754	2065	42	201833	148900	18429	61034	69437	0.27	0.0403	237.429
CACCAC_TGACGTCG	824883	87742	234140	48809	454192	174453	81366	2161	43	196169	146774	15956	69204	61614	0.29	0.0397	229.134
ACTAAT_AACCTACG	650727	62337	186876	38152	363362	130514	49987	1644	32	181185	145698	15725	57448	72525	0.25	0.0395	249.051
CACTGA_TGTCCAAT	739474	60845	195965	39676	442988	152291	80937	2286	54	207420	145384	17378	67378	60628	0.29	0.0395	257.374
GTGGTG_ATACATAC	762236	75761	236271	64058	386146	153453	59224	1794	41	171634	144738	18623	63812	62303	0.27	0.0392	230.04
ATACTT_AAGCCCAA	794957	77653	222898	51653	442753	162791	75596	2045	51	202270	144420	17888	63356	63176	0.28	0.0392	237.567
GTCTCA_TTAGGTGT	860246	97201	276173	71441	415431	169875	55308	1604	32	188612	142916	18075	53926	70915	0.27	0.0387	220.215
CTATTA_TAGGTTAT	738118	62765	195438	41091	438824	150113	75688	2264	55	210704	142641	18817	65727	58097	0.28	0.0388	260.83
CACGTT_ACGTCGTC	709611	75634	206512	37448	390017	150205	50312	1641	41	187818	141828	16891	53493	71444	0.26	0.0384	235.683
TAGGAC_TGCTCGGA	716804	73419	214713	51513	377159	149976	51803	1564	26	173790	141503	17592	56163	67748	0.26	0.0384	231.453
CTCCTG_TAGGTTAT	720527	62957	198281	38475	420814	151574	61044	2263	52	205881	140335	18805	58859	62671	0.26	0.0382	256.494
ATCCAA_TGTAACGT	808616	83469	230275	49716	445156	167573	66970	2038	56	208519	140330	22981	56898	60451	0.27	0.0382	240.451
TAACTC_TATCAATG	761752	76360	211273	43817	430302	161056	61853	2152	55	205186	139619	15053	56843	67723	0.26	0.038	248.912
TACACA_GTGGACAT	725783	76279	215751	50586	383167	147205	58495	1878	35	175554	138991	23632	58814	56545	0.27	0.0378	234.493
CCAGTT_ACGTCGTC	629898	55922	177151	32424	364401	126341	47461	1836	54	188709	138475	15994	52542	69939	0.25	0.0376	252.437
CTATTA_AAGGATGA	724438	42003	170745	33782	477908	148876	122865	2572	69	203526	137933	10972	85708	41253	0.35	0.0373	265.87
GGGAGC_TTAGGTGT	807088	89168	246014	60609	411297	164370	56768	1566	41	188552	137398	17327	51820	68251	0.27	0.0373	228.09
TTAGCA_TTAGGTGT	750587	70576	212736	42689	424586	153257	60862	2123	44	208300	136816	19048	53600	64168	0.26	0.0372	248.175
TTGTCC_AGCGGGCA	666146	67150	183141	38136	377719	143261	56978	1970	27	175483	136454	14637	61003	60814	0.25	0.0371	244.145
CCACAG_AACTCGTA	568652	49300	151958	29450	337944	115441	55495	1791	34	165183	133689	17418	59869	56402	0.27	0.0363	256.158
AAGTAT_ACCAGCCT	756789	58272	191568	39823	467126	161288	96714	2682	112	206330	133654	15071	68274	50309	0.29	0.0364	264.221
AGCACC_GCGCTACA	586880	57020	162084	32801	334975	124068	45618	1757	22	163510	133116	16760	48364	67992	0.25	0.0362	249.333
CTTCAT_TACAGACT	685720	58098	195471	36903	395248	140509	53740	1996	57	198946	132552	15986	51575	64991	0.25	0.0361	255.867
TTCTTT_TAGTTGTG	690984	61887	191778	38368	398951	141368	55668	1890	42	199983	132488	15798	50961	65729	0.26	0.0361	255.385
TGTGGC_TAGTTGTG	687618	58693	192298	36037	400590	142928	62113	2048	33	193468	130327	20008	59148	51171	0.27	0.0355	250.562
CACTGA_TTCACGAA	632782	64258	189381	45978	333165	123965	52575	1487	33	155105	129874	17031	53755	59088	0.27	0.0353	231.014
TAGAGG_GGTCCTAA	573568	48488	163221	33577	328282	116247	44074	1258	40	166663	127720	19963	45456	62301	0.26	0.0348	252.161
TAGGTA_AAGCCCAA	646327	54259	172915	34383	384770	133007	65044	2009	44	184666	127705	15787	58967	52951	0.27	0.0348	255.811
TAATAG_GACTTGTT	549512	52292	154162	30728	312330	112439	42183	1595	31	156082	126151	16802	48946	60403	0.24	0.0344	252.073
CACGTT_TGTCCAAT	674500	75490	195691	43166	360153	141107	46870	1587	28	170561	125680	12366	42508	70806	0.24	0.0342	236.161
AAGTAT_GAACTTCG	540606	45685	154741	30747	309433	111832	42026	1453	36	154086	125123	17942	48759	58422	0.25	0.0341	252.741
AGTCGC_GTAAGCTG	576240	46782	155921	36194	337343	120198	63074	1741	44	152286	124888	14489	58600	51799	0.29	0.034	256.572
TTGGTC_ATACATAC	597475	54544	171393	35805	335733	123783	45052	1502	27	165369	124602	17939	51814	54849	0.25	0.034	249.126
ATACTT_ATAACATC	647947	56429	166701	37099	387718	135646	72938	1674	56	177404	123909	10649	47613	65647	0.3	0.0338	258.658
GGACCG_TAGTTGTG	754860	90862	243998	70147	349853	151324	45326	1414	30	151759	123629	14293	47801	61535	0.26	0.0336	211.391
AACGGC_AAGCCCAA	580975	43494	165462	31627	340392	111132	53357	1718	32	174153	122567	17154	52272	53141	0.29	0.0334	253.558
TACCGA_TACAGACT	650573	67484	185102	39012	358975	136273	46865	1817	39	173981	121561	16789	46743	58029	0.24	0.0332	248.408
CCTCTA_TGACCGTT	600351	52950	167740	31210	348451	122975	50772	1781	37	172886	121450	16489	53472	51489	0.26	0.0332	251.338
GTCTCA_TAGGTTAT	697266	73112	202631	48063	373460	143120	61810	1805	39	166686	119445	18289	52899	48257	0.27	0.0326	238.314
TGCGAA_ACGGAGGC	508485	45665	145510	28949	288361	104110	40743	1427	32	142049	118238	15425	50036	52777	0.25	0.0323	245.587
TATGCG_AACCTACG	550379	47641	148909	30599	323230	108741	58246	1584	40	154619	117985	15238	53802	48945	0.3	0.0322	252.44
AGTCTG_ACGTCGTC	603398	50708	154724	30528	367438	122442	76425	1858	41	166672	117397	12356	62632	42409	0.31	0.032	257.402
CGTGCT_GTGGACAT	525300	41852	146518	28099	308831	102175	52101	1882	48	152625	117201	12053	57291	47857	0.27	0.032	256.923
CGAACA_GTAACCAT	517311	48665	142837	29622	296187	109680	44447	1394	32	140634	117047	13826	48731	54490	0.25	0.032	251.93
ATAACG_TATGCTTT	607584	47772	161463	33862	364487	113937	73141	1990	47	175372	116968	15521	58934	42513	0.32	0.032	262.749
TTGTCC_TCCTTGCC	607442	51981	162983	31608	360870	123192	62970	1918	37	172753	116299	15441	53966	46892	0.28	0.0318	259.019
CCCTTC_TAGTTGTG	586237	50375	164779	32033	339050	117673	49112	1646	46	170573	115479	13190	45455	56834	0.26	0.0316	257.575
TTTACT_TGGAGCCG	537502	40215	136272	26650	334365	104970	64283	1880	38	163194	115437	19662	51601	44174	0.28	0.0315	269.683
ATACTT_TAGTTGTG	581937	45929	166378	30730	338900	120050	46177	1486	27	171160	115260	13096	43869	58295	0.26	0.0315	252.697
CCCAAA_ATATTCTG	565544	46533	163757	32885	322369	106997	46610	1713	27	167022	115165	14545	48075	52545	0.27	0.0315	255.949
TGGCTT_TACAGACT	619021	57219	183670	37364	340768	131705	46102	1581	28	161352	114644	12656	44089	57899	0.25	0.0313	242.676
GTGGTG_TAGTTGTG	601257	58850	170892	37527	333988	130273	43434	1517	31	158733	112130	12590	41165	58375	0.24	0.0307	241.547
TGTGGC_GACTTGTT	473254	39477	132676	24002	277099	101475	38887	1419	28	135290	109320	12720	45477	51123	0.25	0.0299	252.716
GTTGAG_AAGGATGA	606607	57644	177235	37773	333955	128361	47982	1485	26	156101	109114	11404	43517	54193	0.27	0.0298	236.822
TGGCTT_AAGGATGA	553884	48634	161772	34930	308548	109329	48512	1570	35	149102	108871	14556	46109	48206	0.28	0.0298	244.958
GTTGAG_AACTCGTA	577817	56257	165870	38599	317091	116728	60212	1286	40	138825	108820	13425	48816	46579	0.32	0.0298	240.522
TGCAGT_AAGCCCAA	582334	49363	145319	30515	357137	121809	71083	1996	46	162203	105636	12184	55241	38211	0.28	0.0289	261.702
TGCGAA_GCTCACCG	498736	44537	140482	31102	282615	100516	50771	1736	31	129561	105574	12908	55869	36797	0.27	0.0289	249.414
AGTCGC_TAGTTGTG	523788	39711	147186	29305	307586	104628	46341	1604	26	154987	105069	14654	44652	45763	0.27	0.0288	260.265
TAGAGG_ATAAAGGC	496980	44959	142574	29964	279483	101052	38314	1289	36	138792	102153	11769	39040	51344	0.26	0.028	247.261
TGTATG_ATACATAC	495812	50387	141338	29914	274173	101853	39889	1319	31	131081	101264	12495	40964	47805	0.25	0.0277	243.702
CTCCTG_ATACATAC	487947	43132	138746	27510	278559	99833	40136	1417	26	137147	101231	15521	42984	42726	0.26	0.0278	249.183
ATACTT_ATACATAC	498688	50881	142962	31526	273319	103480	36462	1074	33	132270	100282	14418	37815	48049	0.25	0.0275	241.792
GTGGTG_TATCAATG	536019	50540	153696	36482	295301	115536	41574	1350	23	136818	98975	15508	40503	42964	0.25	0.0272	241.693
TTTACT_GACTTGTT	449271	42670	121991	23145	261465	92762	43508	1431	32	123732	98637	11546	43658	43433	0.26	0.027	252.735
CTTCAT_ATAACATC	476907	39543	136350	26432	274582	94636	40379	1288	35	138244	98157	12900	39106	46151	0.26	0.0269	251.737
CGCTAT_ACCAATAA	529394	50340	150356	31361	297337	106642	40405	1332	36	148922	97707	17187	35069	45451	0.25	0.0268	248.837
CGAACA_TATGCTTT	495325	43516	140160	28919	282730	99307	42484	1304	36	139599	97593	13807	38166	45620	0.27	0.0268	251.457
ACCGCA_AGTGAAGT	472020	42604	133690	26422	269304	95887	40789	1390	43	131195	97003	8969	43762	44272	0.27	0.0266	246.146
TGTGGC_ACCAGCCT	515181	48379	150336	31258	285208	105611	43704	1453	19	134421	96215	14427	43247	38541	0.27	0.0264	242.02
AGGCGA_GTAACCAT	464899	49044	133936	30491	251428	100054	37329	1111	32	112902	95178	10845	39375	44958	0.25	0.0261	237.877
GGCCTC_ACGTCGTC	486533	51111	143834	29540	262048	101593	36571	1224	20	122640	95032	11888	39707	43437	0.25	0.0261	231.87
GGCCTC_GCGCTACA	515958	58080	155361	41198	261319	103751	46749	1012	22	109785	93515	20504	40229	32782	0.3	0.0256	229.36
CAATCC_GGTCCTAA	438078	38073	120299	23675	256031	90388	38229	1414	33	125967	93327	11849	39571	41907	0.27	0.0256	256.183
TAGGAC_ACGTCGTC	468397	51467	134441	29523	252966	100059	35134	1164	19	116590	91972	11524	35803	44645	0.25	0.0252	231.491
TAACCT_ACCAGCCT	492569	41314	135389	26165	289701	98334	49455	1535	37	140340	91858	11182	39705	40971	0.28	0.0253	257.4
TGCTCG_TTAGGTGT	508329	43785	140238	28380	295926	100748	50957	1531	45	142645	91598	15001	43136	33461	0.29	0.0252	255.617
CCAGTT_TGACGTCG	446598	37525	116960	23123	268990	90492	49645	1500	25	127328	91485	11219	46955	33311	0.3	0.0251	255.009
TGTGGC_AGCGGGCA	461809	48771	133105	27576	252357	97106	38018	1029	37	116167	91392	13738	34520	43134	0.27	0.0251	238.922
GTCCGT_GGTTTGTC	421670	44297	121500	27445	228428	94987	31722	947	18	100754	90690	10406	35865	44419	0.24	0.0249	236.2
TGATGA_TATCAATG	479359	46983	136921	30659	264796	97641	37526	1265	39	128325	90575	12650	35832	42093	0.25	0.0249	248.222
AAGCTC_TGACCGTT	449712	39075	126832	26020	257785	93276	42020	1328	27	121134	90336	12716	40692	36928	0.28	0.0248	248.204
CCGCGC_GCGCTACA	383687	31483	99824	21106	231274	76126	46111	1143	33	107861	90199	13891	47214	29094	0.32	0.0247	257.765
CAAGAA_TAGGTTAT	437058	34812	124354	23715	254177	90884	33660	1010	26	128597	90008	10804	32840	46364	0.25	0.0247	252.602
CATCGG_ATAACATC	454507	39083	128124	25533	261767	90615	39286	1537	37	130292	89722	7625	42793	39304	0.26	0.0246	251.911
CATCGG_ATACATAC	430152	33572	122441	24357	249782	90162	39860	1302	25	118433	89468	8703	41322	39443	0.27	0.0246	246.916
AGCACC_TATGCTTT	441215	37699	121215	24709	257592	86763	41964	1376	28	127461	89368	8471	36655	44242	0.28	0.0246	261.788
GGGAGC_ATATTCTG	477452	34650	125637	29058	288107	93769	63485	1879	71	128903	89079	7641	48547	32891	0.32	0.0245	265.691
GCTGTT_ATAACATC	533377	62083	169632	49000	252662	102714	39522	991	20	109415	88872	10857	38576	39439	0.28	0.0244	218.023
CTTTCG_TGACCGTT	436263	34181	120130	22658	259294	87426	45571	1612	19	124666	88416	9421	45825	33170	0.28	0.0243	255.325
ATCCAA_ATACATAC	430177	35942	115498	24168	254569	89896	43715	1202	21	119735	88364	12493	36848	39023	0.28	0.0243	252.878
CTCCTG_ATTGGACC	457544	32460	114009	23025	288050	89460	65255	1975	52	131308	88138	8884	53143	26111	0.32	0.0243	270.219
TTGTCC_GTGGACAT	399150	35552	115725	23849	224024	79644	32078	1163	28	111111	88052	11945	36132	39975	0.25	0.0242	252.523
TGTATG_TCCAAACG	443111	40770	127393	25455	249493	88237	34374	1105	30	125747	87850	9741	32874	45235	0.26	0.0242	250.704
CTTTCG_GTAAGCTG	401966	35989	112740	22128	231109	81142	36934	1249	24	111760	87841	10368	39957	37516	0.28	0.0242	251.418
CTTCAT_GACTTGTT	376862	33948	104819	20009	218086	77713	31029	1123	18	108203	87827	12465	35395	39967	0.25	0.0241	251.747
AGTCGC_GGTCCTAA	385078	25950	104324	21215	233589	73281	40369	1179	37	118723	87351	13923	39729	33699	0.28	0.0241	268.248
GAAGGT_TCCTTGCC	540726	69943	175643	49549	245591	103853	35024	1063	22	105629	87083	11293	35605	40185	0.27	0.0239	213.262
CAAGAA_ACGTCGTC	403234	34976	115348	21813	231097	81116	33519	1127	25	115310	87066	11099	38706	37261	0.26	0.024	247.191
ATGGCC_TGACGTCG	448370	46851	132421	28530	240568	95950	32626	1100	17	110875	86920	7890	30413	48617	0.26	0.0239	230.349
TTAGCA_GCTCACCG	396240	35824	112483	23042	224891	80708	33809	1121	16	109237	86402	12458	37637	36307	0.26	0.0238	247.792
TTGGGT_ATTGATGA	436962	32596	126146	23012	255208	89450	33662	1188	34	130874	85922	10251	32265	43406	0.26	0.0236	250.244
TTGGTC_AGCGGGCA	402450	31925	111911	20899	237715	87422	38854	1242	32	110165	85729	7659	41574	36496	0.27	0.0236	249.596
GGGTCT_GGTTTGTC	366484	35891	103949	23193	203451	78657	30081	959	27	93727	84891	10965	36648	37278	0.25	0.0233	242.124
TAACCT_TTAGGTGT	471140	53029	133843	28463	255805	100748	29693	1311	15	124038	84735	5844	18549	60342	0.24	0.0233	242.768
CTATTA_GTAAGCTG	376342	32682	105625	21669	216366	76643	33147	1181	33	105362	84690	11186	37977	35527	0.27	0.0233	252.866
TAACCT_TGTAACGT	532941	40152	131062	30186	331541	106946	89206	1684	80	133625	84548	7958	52060	24530	0.39	0.0233	259.37
AGCACC_TGTAACGT	487636	49343	155013	38359	244921	95519	38395	1094	32	109881	83869	10792	35516	37561	0.29	0.0231	221.622
TAACTC_GCGTGCTC	353947	31969	95916	19125	206937	75400	34459	1128	37	95913	83401	11031	38574	33796	0.26	0.0229	249.404
ATACTT_TATCAATG	441856	36002	118628	25793	261433	87689	49600	1489	42	122613	83184	9655	43270	30259	0.29	0.0229	260.419
GTATAT_TGGAGCCG	451353	46717	129597	27432	247607	95584	35353	986	33	115651	82553	9716	31230	41607	0.27	0.0227	234.701
GGGAGC_ACCAATAA	449574	42145	127968	30442	249019	94233	33164	1188	18	120416	81325	11091	34163	36071	0.25	0.0224	249.171
TACCGA_TATGCTTT	384965	37736	106796	22173	218260	79874	26486	946	20	110934	80968	4121	19775	57072	0.23	0.0223	255.466
GTCCGT_AAGCCCAA	494453	43238	134278	29569	287368	103256	57289	1377	54	125392	80907	10171	39042	31694	0.31	0.0223	247.464
TTCTTT_TACAGACT	444348	38211	125770	24583	255784	91029	37368	1282	35	126070	80784	10778	35111	34895	0.26	0.0223	257.874
GAGCAA_GTAACCAT	496164	65443	159488	50568	220665	102459	30178	743	7	87278	80541	10944	33216	36381	0.26	0.0221	204.744
CTTGGA_ACGGAGGC	337212	30021	96156	17975	193060	66063	28178	927	18	97874	80413	10425	34210	35778	0.28	0.0222	248.058
TAGGTA_TGTCCAAT	392978	35138	108869	21891	227080	82574	31301	1055	25	112125	80351	7445	31665	41241	0.25	0.0221	250.501
CGTAAG_AGTGAAGT	397861	29953	102638	22304	242966	75737	54244	1278	40	111667	80241	22939	38566	18736	0.34	0.0221	264.241
ATACTT_GGTTTGTC	309106	24174	80472	15721	188739	65007	33197	1061	23	89451	79500	8780	38665	32055	0.26	0.0219	261.632
ACCGCA_TGTAACGT	439025	40851	125613	26440	246121	92996	35552	1127	17	116429	79494	9666	32009	37819	0.26	0.0219	243.811
TGCTCG_GCGCTACA	347081	29479	98850	19978	198774	68116	33080	1026	20	96532	79282	8789	35035	35458	0.28	0.0218	250.686
CTTTCG_ATTGGACC	423600	31106	102722	21724	268048	86106	63316	1763	53	116810	79192	8296	48382	22514	0.32	0.0218	266.306
TAGGAC_AAGGATGA	387165	33602	110633	22471	220459	77814	30879	1064	29	110673	78696	11850	31676	35170	0.26	0.0217	248.442
GGGAGC_AGCGGGCA	440392	50489	135735	38012	216156	90013	33403	883	25	91832	78609	8736	31547	38326	0.27	0.0216	225.503
GCCGAC_GCGCTACA	358040	33068	102590	21832	200550	77576	29493	939	24	92518	77742	8081	32902	36759	0.26	0.0214	238.185
GAAGGT_TAGGTTAT	434305	44606	133761	31650	224288	88961	30402	945	21	103959	77651	9976	29286	38389	0.26	0.0214	230.8
TGTGGC_AACTCGTA	380095	34398	106138	20989	218570	78406	35513	1145	18	103488	77417	11484	33445	32488	0.28	0.0213	248.785
CTTGGA_TATCAATG	405753	32112	106729	22096	244816	79173	48840	1466	35	115302	77401	8410	39447	29544	0.31	0.0214	262.237
GTATAT_TTCACGAA	401343	45299	124404	30267	201373	78136	28670	938	12	93617	77317	11103	34425	31789	0.27	0.0213	227.237
TGCTCG_ATTGGACC	398855	35218	116222	23180	224235	83233	30908	1013	23	109058	76689	10226	28115	38348	0.26	0.0211	241.735
CCCTTC_TATCAATG	403931	33456	111182	22598	236695	78966	40095	1336	26	116272	76667	9103	37589	29975	0.28	0.0212	258.554
TTACGG_GTAAGCTG	362701	31774	103163	21254	206510	75238	33902	1023	21	96326	76518	8501	35313	32704	0.28	0.0211	244.523
CCTTGT_GTAGGTAA	351434	29453	100792	19519	201670	71227	28346	1009	19	101069	76508	8809	30320	37379	0.26	0.0211	250.62
AACGGC_TGTAACGT	417851	40522	120431	26915	229983	86150	33266	1221	34	109312	76119	9028	32011	35080	0.26	0.021	244.174
TACACA_ACCAGCCT	412678	38687	118917	23551	231523	84704	31964	1075	31	113749	75954	11121	30246	34587	0.26	0.021	244.083
CACTGA_ACGTCGTC	360375	32072	99292	18327	210684	76013	33772	993	32	99874	74974	10623	32890	31461	0.27	0.0207	245.437
CACGTT_AAGGATGA	368973	28420	109470	19071	212012	72587	29526	1016	19	108864	74955	9138	28709	37108	0.27	0.0207	245.738
CTCCTG_TACAGACT	414215	36823	113474	22460	241458	87715	37500	1250	33	114960	74723	11318	30772	32633	0.26	0.0206	256.075
TAACCT_TAGTTGTG	399166	38682	110377	23723	226384	82474	34472	1148	32	108258	73889	9929	31440	32520	0.26	0.0204	254.073
TTCTTT_GACTTGTT	321160	30306	85852	18207	186795	67500	26071	922	23	92279	73773	9084	29657	35032	0.24	0.0204	259.104
ACATCT_TACAGACT	413885	44290	125835	31009	212751	85849	28094	932	18	97858	73646	11011	27908	34727	0.24	0.0203	233.991
GTCTCA_TCCTTGCC	391185	38567	113275	23273	216070	78165	26767	963	30	110145	73514	10175	26295	37044	0.25	0.0203	248.547
AGCACC_AGCGGGCA	354757	36906	98873	20797	198181	76079	28238	966	19	92879	73410	11139	31735	30536	0.25	0.0202	244.309
GGGAGC_ATTGGACC	371182	29911	109598	23644	208029	76845	30707	817	14	99646	73240	8817	28240	36183	0.27	0.0202	245.424
CGGTTG_TTAGGTGT	351201	28586	101146	19373	202096	65867	25714	1024	25	109466	73198	9675	28545	34978	0.26	0.0202	262.123
CGCTAT_TTAGGTGT	362385	29816	95943	19293	217333	73317	36706	1364	28	105918	71652	7018	34536	30098	0.27	0.0198	262.574
TTGGGT_TATGCTTT	353617	26203	98543	18724	210147	69277	34875	1211	26	104758	71091	10482	32356	28253	0.28	0.0197	260.357
CAGACT_GGACCAAC	312895	27734	86025	18731	180405	66831	31877	877	21	80799	70528	8235	34726	27567	0.27	0.0195	247.824
ACGCCG_TGCTCGGA	373442	39832	116691	30352	186567	73867	27243	802	17	84638	70471	11408	27735	31328	0.28	0.0194	224.329
CCTACC_GGCTGCAG	291942	22492	81890	15062	172498	58350	26587	940	11	86610	70222	6981	30044	33197	0.26	0.0194	253.266
CACTGA_TCCTTGCC	333015	28266	92983	18254	193512	67643	24334	770	17	100748	69977	11290	24375	34312	0.24	0.0193	262.918
CATCGG_ATAAAGGC	336370	29420	95918	18148	192884	66904	25833	1006	29	99112	69632	11528	26726	31378	0.25	0.0193	254.142
GGACCG_GCGTGCTC	305980	28598	81025	17152	179205	65614	33450	816	24	79301	69512	7840	33088	28584	0.29	0.0192	248.106
CCTTGT_TAGGTTAT	358708	32915	98252	19815	207726	73983	29515	943	22	103263	68736	8633	28720	31383	0.26	0.019	256.934
CTTGGA_ACCAATAA	353967	27861	101131	20289	204686	68440	30895	931	24	104396	68074	12692	27170	28212	0.28	0.0188	252.267
AACGGC_TGCTCGGA	302079	23837	87042	17272	173928	58100	25863	1071	26	88868	67448	7907	31274	28267	0.27	0.0186	252.727
ATAACG_ACGTCGTC	314964	29982	91049	17406	176527	63424	22117	785	19	90182	67362	10503	24162	32697	0.26	0.0186	247.11
ACAGTG_ACCAATAA	350295	35672	101728	22541	190354	70081	25711	841	20	93701	66225	8707	24012	33506	0.26	0.0183	243.333
TGCAGT_TTAGGTGT	347272	31515	101092	20041	194624	70814	25053	883	15	97859	65176	10025	24461	30690	0.25	0.018	248.993
ACAGTG_GCTCACCG	301427	26673	89928	19501	165325	63935	22998	716	12	77664	65158	9153	25005	31000	0.26	0.018	236.968
GGGAGC_TGTCCAAT	336750	29999	101552	24025	181174	67262	26028	833	19	87032	64971	9398	29239	26334	0.27	0.018	239.312
CCCAAA_ATAAAGGC	316427	18664	76295	15796	205672	60296	51999	903	43	92431	64708	5310	38736	20662	0.37	0.0179	270.102
ACCTAG_TGGAGCCG	334844	35701	100071	22861	176211	67635	24786	703	20	83067	63921	8743	25577	29601	0.27	0.0177	229.486
AGGCGA_ACCAATAA	356213	33508	97190	20973	204542	78055	29561	1063	15	95848	63831	7664	26134	30033	0.25	0.0177	251.726
TAACCT_TAGGTTAT	332169	31069	93028	19692	188380	67177	28964	975	20	91244	63814	6848	25323	31643	0.28	0.0177	253.26
TGGCTT_AGCGGGCA	309770	29954	85533	18287	175996	67144	25439	938	20	82455	63806	8462	27589	27755	0.25	0.0176	248.633
GAAATA_AACTCGTA	372718	38971	113473	30871	189403	72023	38032	883	19	78446	63693	7873	33776	22044	0.33	0.0176	231.739
TGCAGT_TAGGTTAT	317644	28265	89299	18839	181241	64656	24873	1065	31	90616	63517	8989	26957	27571	0.24	0.0176	256.278
CCCTTC_GTGGACAT	290013	23536	77907	15015	173555	58746	28726	1159	25	84899	63178	7726	31358	24094	0.26	0.0175	261.268
TACCGA_ACGTCGTC	304248	22061	71422	14982	195783	60989	46858	1104	29	86803	62859	5572	38363	18924	0.33	0.0174	264.925
GGACCG_ACCAGCCT	416551	38491	119813	30335	227912	88390	54145	1069	24	84284	62700	5913	35016	21771	0.35	0.0173	225.485
CCTTGT_TCCTTGCC	294799	25551	85158	16727	167363	52542	23353	898	27	90543	62561	6940	23780	31841	0.26	0.0173	266.15
CTCCTG_GGTTTGTC	236229	19337	67490	12170	137232	48539	18795	646	19	69233	62229	7771	25106	29352	0.25	0.0172	254.653
CCTCTA_ATAACATC	309828	27345	87980	17337	177166	60309	25031	837	21	90968	61800	9044	26011	26745	0.26	0.0171	253.8
ATACTT_TGTCCAAT	320882	29746	91070	19558	180508	65374	28537	899	34	85664	61644	9019	25460	27165	0.26	0.0171	247.606
ATACTT_TGACCGTT	300153	27160	84100	16559	172334	61812	23576	892	14	86040	61433	9988	24819	26626	0.26	0.017	250.65
TGTATG_ACGGAGGC	273184	26136	76967	15053	155028	52519	23666	772	18	78053	61420	5451	27183	28786	0.27	0.017	248.938
ATACTT_ACCAATAA	328737	31832	96180	20962	179763	64510	23320	845	20	91068	61189	9243	23402	28544	0.25	0.0169	245.911
GTCCGT_AGCGGGCA	314098	29264	88801	20197	175836	64167	33300	963	20	77386	60919	6548	32106	22265	0.29	0.0169	248.497
ATGGCC_ACCAATAA	310937	25438	88799	17155	179545	62843	24457	812	20	91413	60912	9656	24558	26698	0.26	0.0169	256.062
ACAAGC_ATTGATGA	316370	25827	84455	17450	188638	64929	32188	1068	24	90429	60907	5702	28844	26361	0.27	0.0169	260.923
CAGACT_AACCTACG	283680	25449	80363	17083	160785	59065	24164	823	11	76722	60805	8572	26617	25616	0.26	0.0168	249.079
AGTCGC_ATACATAC	285909	24082	82609	17882	161336	57913	21942	639	15	80827	60699	7425	23238	30036	0.25	0.0168	253.066
ACAAGC_TAGGTTAT	324466	29722	90765	19085	184894	66345	30928	862	31	86728	60649	8899	25089	26661	0.28	0.0168	250.802
ATCCAA_AGTGAAGT	290506	25126	82015	16397	166968	57071	24748	815	24	84310	60346	10064	23439	26843	0.27	0.0167	254.105
GGGAGC_ATAACATC	326328	35495	95839	23166	171828	71445	20059	737	10	79577	60083	3966	13601	42516	0.24	0.0166	234.226
CGGTTG_ATAAAGGC	279240	22785	79370	14557	162528	56320	23474	768	13	81953	59791	6317	24298	29176	0.26	0.0165	248.252
GTATAT_TATCAATG	360217	34297	100550	26058	199312	75117	41562	1038	12	81583	59113	7783	31696	19634	0.3	0.0164	241.777
TAGAGG_TAGGTTAT	301181	25640	81056	16918	177567	64504	26082	877	15	86089	59034	7577	23541	27916	0.26	0.0164	258.784
TAACCT_TGACCGTT	298606	26919	84097	16503	171087	60461	25736	830	13	84047	59028	8556	23779	26693	0.27	0.0163	249.704
AAGTAT_GTAACCAT	265461	25263	75823	17055	147320	56142	20926	650	19	69583	58670	7812	23040	27818	0.23	0.0162	254.019
ACCGCA_ATAAAGGC	317950	36211	93454	21639	166646	64706	23001	645	19	78275	58251	7421	21074	29756	0.27	0.0161	229.768
GAAATA_ATACATAC	345135	40756	107547	30086	166746	71107	22961	735	15	71928	58167	7349	23303	27515	0.26	0.0161	220.007
CTATTA_TCCTTGCC	284039	24695	78118	15376	165850	57734	23658	868	19	83571	57860	7230	24249	26381	0.26	0.016	259.295
CTTCAT_TCCTTGCC	274674	23597	78427	14811	157839	54844	19400	707	10	82878	57713	7879	20826	29008	0.25	0.016	257.08
CAATCC_TTCACGAA	254995	23422	72111	15043	144419	50731	21338	694	10	71646	56826	7485	24322	25019	0.26	0.0157	250.029
GATTCC_TGGAGCCG	382368	50703	123383	38439	169843	72423	30513	618	12	66277	56572	11734	24842	19996	0.32	0.0156	210.655
TGCTCG_TATCAATG	300127	27783	88167	17982	166195	58291	21918	700	18	85268	56321	8812	19474	28035	0.27	0.0156	248.304
CAAGAA_TGTCCAAT	267650	20166	72815	14784	159885	52159	29897	872	19	76938	56020	7514	27821	20685	0.29	0.0155	261.072
AGCTTA_TGCTCGGA	263146	24908	75265	16012	146961	53131	20893	595	10	72332	55994	4879	23334	27781	0.27	0.0155	244.487
CAATCC_TAGGTTAT	297882	28188	84281	16884	168529	61500	24008	761	8	82252	55889	10181	20975	24733	0.26	0.0155	249.002
GCTAGA_TGACCGTT	378892	36526	110276	34404	197686	77001	51234	509	19	68923	55691	12736	30551	12404	0.44	0.0154	234.04
CGCTAT_TACAGACT	296384	21029	72832	15066	187457	58243	44350	1125	33	83706	55499	4874	32384	18241	0.33	0.0154	272.422
TGCAGT_ATTGGACC	271701	22879	77813	15476	155533	55284	21728	860	8	77653	55493	7531	23543	24419	0.25	0.0154	255.167
CGTGCT_TCCAAACG	290387	18906	68824	15353	187304	55761	49771	1054	54	80664	55381	4003	34896	16482	0.38	0.0153	269.115
GGCCTC_GTAACCAT	302804	38878	94457	26773	142696	62598	19038	601	10	60449	54655	6712	21825	26118	0.24	0.0151	217.801
TAACCT_AAGCCCAA	266624	22042	75036	14895	154651	52320	20667	735	15	80914	54552	6932	20726	26894	0.26	0.0151	255.428
CGGTTG_GACTTGTT	222083	19342	61347	11952	129442	45715	17587	681	12	65447	53599	7157	21880	24562	0.24	0.0149	254.726
ACAAGC_GGACCAAC	222886	20823	62751	12872	126440	45804	18887	580	10	61159	53508	6647	21988	24873	0.26	0.0148	246.525
ATGGCC_TATCAATG	285170	25562	81158	19024	159426	57945	27265	955	23	73238	53400	5464	26312	21624	0.28	0.0148	249.486
TTGGTC_ACGTCGTC	266769	26670	72740	14803	152556	58599	21184	658	19	72096	53079	6861	21103	25115	0.25	0.0147	248.515
TTTACT_TGACGTCG	258744	24238	74111	14365	146030	50647	20050	664	9	74660	53010	8914	21153	22943	0.26	0.0147	250.883
TAGGTA_AAGGATGA	245966	16981	69990	12919	146076	49566	21279	829	15	74387	52815	6286	21865	24664	0.26	0.0146	256.394
GTCCGT_GCGCTACA	278310	32977	84712	21756	138865	58514	17915	549	21	61866	52672	6211	21591	24870	0.25	0.0146	221.256
TTGGGT_TCCAAACG	250069	19407	70000	14237	146425	48319	22884	809	12	74401	52560	6850	23917	21793	0.27	0.0146	259.877
CAATCC_ATAAAGGC	266804	23352	75869	14913	152670	53739	21886	643	19	76383	52529	6960	20798	24771	0.27	0.0146	253.367
CTTTCG_ATTGATGA	276721	24538	79480	15588	157115	55988	20447	597	15	80068	52418	7964	18342	26112	0.27	0.0145	251.219
CTCCTG_TGCTCGGA	255343	21107	70160	14575	149501	51445	26754	868	10	70424	52188	5761	26298	20129	0.3	0.0145	252.125
CCAGTT_AACCTACG	232594	17937	64067	11999	138591	48360	22271	692	15	67253	52149	5516	22744	23889	0.27	0.0145	252.775
CGAGTC_TGACGTCG	251403	23761	72184	13702	141756	51885	18546	604	19	70702	51963	8485	18795	24683	0.26	0.0144	247.021
AGTCGC_GAACTTCG	222629	18396	61730	13118	129385	48121	17223	592	12	63437	51611	5867	20301	25443	0.25	0.0143	254.81
CGTGCT_ATACATAC	238305	22732	69760	14071	131742	47225	17442	667	19	66389	51417	7722	19139	24556	0.25	0.0143	245.751
AGCTTA_TTCACGAA	245509	23773	75458	19334	126944	48153	18688	588	14	59501	51079	6627	22688	21764	0.27	0.0142	233.284
GAAATA_ACGTCGTC	288530	28964	80731	19114	159721	57795	33132	793	17	67984	51055	6194	27144	17717	0.32	0.0142	239.073
CACTGA_TGCTCGGA	227522	19606	64895	12947	130074	45404	15981	566	21	68102	50820	8971	16366	25483	0.25	0.0141	252.952
CACTGA_GTAGGTAA	226609	18258	67157	13564	127630	43092	18633	631	12	65262	50765	10119	19793	20853	0.28	0.0141	249.971
ATACTT_TGCTCGGA	236950	19714	64624	13173	139439	48238	21501	757	20	68923	50656	6980	22477	21199	0.26	0.0141	257.712
CAGACT_AGCGGGCA	237495	21247	70291	13953	132004	49746	18064	511	13	63670	50500	6325	19515	24660	0.26	0.014	241.375
TAGAGG_ATTGATGA	255366	21865	70938	14154	148409	53577	19270	658	19	74885	50489	6553	18844	25092	0.24	0.014	254.113
TAATAG_TAGGTTAT	265027	25365	77292	17163	145207	52116	19861	681	17	72532	50483	5433	19035	26015	0.26	0.014	256.488
CCGCGC_GAGTTCGG	207492	19255	59639	11842	116756	38781	16732	580	18	60645	50417	5597	20707	24113	0.27	0.014	250.853
TTGGGT_AAGGATGA	244837	18394	69935	13413	143095	48539	20696	683	18	73159	50282	7293	19993	22996	0.26	0.014	254.728
CAAGAA_TCCTTGCC	265810	20223	59457	14027	172103	52937	44837	874	36	73419	49985	4497	31331	14157	0.36	0.0139	274.784
ATAACG_AACCTACG	227426	21433	63827	13040	129126	45626	19202	642	13	63643	49589	7651	19985	21953	0.27	0.0138	250.273
GCGTGG_GACTTGTT	251276	25545	74582	18976	132173	53733	20164	545	19	57712	49506	4528	20741	24237	0.25	0.0137	232.509
GAAATA_AGCGGGCA	267080	29346	84573	20043	133118	53891	18452	590	11	60174	49463	5791	19755	23917	0.26	0.0137	223.415
CATCGG_AACTCGTA	231280	17005	57886	12896	143493	46217	30672	725	44	65835	49376	6488	25076	17812	0.32	0.0137	270.049
GTCTCA_TGACCGTT	282171	29682	83245	19542	149702	59199	24693	743	8	65059	48950	5942	21751	21257	0.27	0.0136	232.916
CGTAAG_TAGTTGTG	256959	24845	69609	14060	148445	55942	20369	726	9	71399	48476	6649	18844	22983	0.25	0.0135	252.396
CATCGG_GTAACCAT	203833	20372	57927	12275	113259	41320	15075	519	17	56328	48443	6840	18967	22636	0.24	0.0134	253.026
CTTCAT_AGCGGGCA	222485	17586	56997	11010	136892	43802	28599	944	19	63528	47982	4786	28098	15098	0.3	0.0133	260.52
AGCTTA_AAGCCCAA	245127	15853	59155	13435	156684	45822	40079	761	27	69995	47372	3616	28782	14974	0.38	0.0131	268.976
ATAACG_TTCACGAA	214977	17714	61372	11187	124704	43054	19503	633	9	61505	47358	5281	19206	22871	0.27	0.0131	246.62
CCAGTT_TGACCGTT	222126	20625	61779	11981	127741	45105	16592	635	16	65393	47123	6928	17594	22601	0.24	0.0131	254.876
TATTTC_GAACTTCG	209259	17244	55999	11977	124039	42618	21113	657	25	59626	46820	3722	20261	22837	0.26	0.013	267.37
TTGTCC_GCTCACCG	225360	22758	66796	14686	121120	47336	16232	509	11	57032	46576	4808	18153	23615	0.25	0.0129	238.8
ACCTAG_GGCTGCAG	238394	23681	71507	19146	124060	46910	23024	589	16	53521	46470	5490	21652	19328	0.31	0.0129	229.874
CTATTA_AACTCGTA	216878	21593	59961	12830	122494	46371	14748	533	14	60828	46384	2842	12119	31423	0.23	0.0129	253.292
AAGTCA_TCCAAACG	226131	18841	64586	13231	129473	45787	17132	646	18	65890	46198	6020	17345	22833	0.26	0.0128	257.652
CGGTTG_TAGTTGTG	226695	18955	61588	12499	133653	47367	18447	564	20	67255	46060	4527	15999	25534	0.24	0.0128	264.334
CGAACA_TATCAATG	265172	30885	83274	23414	127599	52264	16655	456	4	58220	46029	6240	16436	23353	0.27	0.0128	225.822
TGTATG_ATAAAGGC	234714	21955	63930	12787	136042	49002	20182	716	12	66130	45823	6900	18100	20823	0.26	0.0127	252.131
AGTCTG_GAACTTCG	203537	16982	58571	11341	116643	42042	17117	565	13	56906	45678	5241	18838	21599	0.26	0.0127	246.686
TTGTCC_TGACGTCG	235365	25175	67273	14256	128661	49590	16450	606	13	62002	45647	5899	17232	22516	0.25	0.0127	241.175
TATGCG_TCCAAACG	219290	17225	61773	12748	127544	42375	18758	588	12	65811	45248	6951	17874	20423	0.28	0.0126	261.752
GGGAGC_TGTAACGT	287944	34274	94876	27024	131770	56811	17696	494	9	56760	45171	6182	16929	22060	0.28	0.0125	211.44
CCCAAA_GCTCACCG	209354	21283	58072	12158	117841	45164	15773	453	14	56437	45060	5777	16823	22460	0.25	0.0125	247.108
AACGGC_GCGTGCTC	195704	19140	57073	12649	106842	40192	15697	478	8	50467	45011	6178	18605	20228	0.27	0.0125	235.008
TTAGCA_ATATTCTG	233026	20581	67023	14229	131193	46891	18771	638	20	64873	44806	5258	16521	23027	0.26	0.0124	251.359
GGGTCT_ATTGGACC	260781	23454	73760	19778	143789	52752	31629	865	11	58532	44441	5134	25811	13496	0.31	0.0123	240.903
CGTGCT_GGCTGCAG	195368	18879	56363	11528	108598	40299	14204	476	11	53608	44313	7067	16941	20305	0.26	0.0123	242.487
ACCTAG_ATAAAGGC	211015	17888	57825	11239	124063	44616	17271	553	10	61613	44169	6200	16244	21725	0.26	0.0123	252.556
CTCCTG_GGTCCTAA	203182	17967	57734	11448	116033	39692	16524	505	15	59297	44167	5701	16799	21667	0.28	0.0123	253.713
TAACTC_AACTCGTA	220711	21813	64581	14111	120206	45440	16509	516	14	57727	43947	8260	16788	18899	0.26	0.0122	241.221
TGTGGC_ACGGAGGC	194760	19392	56508	11477	107383	40355	13736	418	13	52861	43532	6019	16637	20876	0.25	0.0121	241.311
TAGGTA_AGCGGGCA	201821	17439	57349	10754	116279	44722	15683	430	17	55427	43440	4759	16035	22646	0.25	0.0121	241.98
GGCCTC_GGACCAAC	224605	28026	69236	18000	109343	45838	15517	475	7	47506	43301	6558	17616	19127	0.26	0.012	221.3
CTTCAT_TGTCCAAT	213396	19565	58991	11914	122926	44325	18565	579	16	59441	42924	6543	17117	19264	0.26	0.0119	250.654
CTGCCA_AACCTACG	191017	14597	46253	10402	119765	35225	28378	801	18	55343	42742	4091	27272	11379	0.32	0.0119	273.652
GGGTCT_TGGAGCCG	224667	24295	66571	14982	118819	46163	15431	554	16	56655	42530	6402	16924	19204	0.26	0.0118	233.611
CGCTAT_TGCTCGGA	199241	15114	54425	10966	118736	36585	23887	574	19	57671	42393	7231	20352	14810	0.33	0.0118	257.646
TATGCG_ATAACATC	212937	19492	62988	13691	116766	41091	16045	607	22	59001	42381	4302	16092	21987	0.26	0.0118	249.625
AGTCGC_ACGGAGGC	182852	15821	53679	11053	102299	39415	12267	345	10	50262	42366	5713	13955	22698	0.25	0.0118	241.9
ATAACG_ATATTCTG	212640	18056	60192	12295	122097	42003	17750	535	22	61787	42269	7392	15896	18981	0.27	0.0118	254.559
AAGTAT_ATACATAC	234977	26031	70315	17307	121324	51344	15967	552	5	53456	42257	4447	16886	20924	0.23	0.0117	227.264
TTGGGT_TTCACGAA	184022	16522	50493	9902	107105	40661	15166	483	13	50782	42196	4833	17192	20171	0.25	0.0117	248.623
AACGGC_TGACCGTT	211993	19927	61650	12833	117583	43245	17741	468	8	56121	42132	6573	16809	18750	0.29	0.0117	238.626
CGAGTC_GTAACCAT	181762	16892	49490	9877	105503	37852	15120	541	14	51976	41985	5420	17822	18743	0.24	0.0117	256.563
AAGCTC_TGCTCGGA	194872	15763	57841	12153	109115	37524	17021	494	11	54065	41735	6373	16918	18444	0.28	0.0116	248.517
TAGGAC_GGACCAAC	183936	16684	51723	11547	103982	39442	17657	458	17	46408	41659	4717	18954	17988	0.27	0.0116	244
CAAGAA_TGACCGTT	200966	18146	53809	11050	117961	42102	18822	712	14	56311	41540	4975	19619	16946	0.26	0.0115	255.905
CGTGCT_GTAAGCTG	181446	15568	54594	10577	100707	35539	13654	507	9	50998	41521	4804	16032	20685	0.26	0.0115	245.148
CTGTAC_GACTTGTT	187937	14691	47814	9501	115931	38542	24593	689	20	52087	41466	3864	23063	14539	0.3	0.0115	261.444
CGAGTC_TTCACGAA	203551	22090	59099	13879	108483	41658	15838	498	12	50477	41396	4179	16695	20522	0.26	0.0115	236.13
CGTAAG_TGACCGTT	205677	19476	56965	11670	117566	44541	16108	531	12	56374	41207	4651	16625	19931	0.25	0.0114	246.665
CACGTT_TCTGCAGA	161831	14058	46082	8542	93149	32025	14213	502	8	46401	41102	8716	16255	16131	0.26	0.0114	255.063
CGTAAG_GTGGACAT	191872	16870	56451	11058	107493	39907	14155	360	9	53062	41060	5692	14765	20603	0.26	0.0114	248.451
GTCCGT_TCTGCAGA	173983	17630	50013	10657	95683	36495	12559	422	6	46201	40840	6111	16219	18510	0.25	0.0114	246.857
CCACAG_ATAAAGGC	171097	15535	47654	9478	98430	33148	13999	532	12	50739	40768	6356	16326	18086	0.27	0.0113	257.628
GTATAT_ATAACATC	227972	24237	71383	18812	113540	45408	15924	551	16	51641	39926	5838	17848	16240	0.26	0.0111	227.54
ACAGTG_TGTAACGT	213374	21180	62662	14833	114699	43207	15395	491	15	55591	39836	5757	14167	19912	0.26	0.0111	248.036
GTGGTG_TCCAAACG	201824	18858	61218	14537	107211	39601	14989	421	12	52188	39808	7425	14661	17722	0.27	0.0111	238.602
CGTAAG_GCGCTACA	165107	14424	46285	9494	94904	33261	13900	473	10	47260	39754	6306	16345	17103	0.25	0.011	255.32
ACAGTG_GAGTTCGG	159123	11014	44452	8381	95276	33571	13779	528	14	47384	39446	4496	17042	17908	0.26	0.011	255.865
GCCGAC_GTGGACAT	197104	20022	57354	13887	105841	41244	15631	571	13	48382	39403	5592	17996	15815	0.26	0.011	237.872
AGCTTA_TGACCGTT	205370	15520	51535	11400	126915	41406	32578	601	19	52311	39296	3731	23841	11724	0.36	0.0109	255.341
CTGCCA_TGACGTCG	179030	16249	51390	10431	100960	35440	12369	439	14	52698	38998	5617	13819	19562	0.25	0.0109	251.145
AGTCTG_TTCACGAA	181184	17401	51962	11007	100814	36532	14345	526	18	49393	38800	5333	16581	16886	0.25	0.0108	250.248
CCGCGC_GGCTGCAG	165816	15321	47021	9287	94187	33967	14016	476	11	45717	38707	5325	17044	16338	0.27	0.0108	242.05
CGTAAG_TCTGCAGA	150292	13594	42262	7955	86481	31393	11848	407	11	42822	38333	5522	15137	17674	0.25	0.0107	249.962
ATAACG_AACTCGTA	182117	15735	51606	10523	104253	35473	17107	531	9	51133	38223	4338	17779	16106	0.28	0.0106	253.607
GCGTGG_AACCTACG	201964	21485	62979	17536	99964	40707	14448	414	11	44384	38217	5679	16185	16353	0.27	0.0106	227.04
CCCTTC_GGCTGCAG	173489	13716	45588	9151	105034	34275	21822	597	5	48335	37978	4405	20088	13485	0.31	0.0106	256.093
CCTACC_GGTCCTAA	171111	14756	47932	9403	99020	33169	13553	529	18	51751	37956	4285	14275	19396	0.26	0.0106	261.89
TGCAGT_ACGGAGGC	163908	16491	45558	9033	92826	33682	12536	408	12	46188	37320	5224	12929	19167	0.25	0.0104	250.42
TTTACT_TGTCCAAT	222185	16572	52184	13015	140414	43789	39207	452	19	56947	37207	16896	18447	1864	0.42	0.0103	270.165
CACCAC_GTAACCAT	163090	14689	46210	9249	92942	32887	13826	517	5	45707	37198	3988	16899	16311	0.26	0.0104	250.075
CTTGGA_ATACATAC	171020	11348	41525	9151	108996	34078	28347	658	25	45888	36714	4839	22802	9073	0.37	0.0102	264.357
GCTGTT_GGTTTGTC	159261	14371	43313	10050	91527	34177	16770	501	16	40063	36286	4115	18247	13924	0.26	0.0101	248.069
CGTGCT_ACGTCGTC	168731	17513	47920	9305	93993	33980	12158	477	13	47365	36173	4989	15180	16004	0.24	0.0101	246.982
AGCTTA_ACCAATAA	193927	19214	59279	15695	99739	37834	13858	448	8	47591	36079	5144	14084	16851	0.26	0.01	237.087
CCAGTT_GGCTGCAG	157044	12700	39627	8251	96466	30979	20439	587	18	44443	35926	4211	19727	11988	0.31	0.01	264.425
TTTACT_TTCACGAA	158400	14224	44978	9026	90172	30742	13013	468	11	45938	35571	5403	14662	15506	0.25	0.0099	254.897
AGGCGA_TGGAGCCG	179432	17578	51898	11471	98485	37746	13978	427	14	46320	35543	4403	14629	16511	0.27	0.0099	236.229
TTACGG_ACCAGCCT	197403	21359	57261	12520	106263	41405	13520	423	15	50900	35356	3383	10261	21712	0.24	0.0098	240.274
CTTCAT_GCTCACCG	159244	16333	44087	9062	89762	33357	11737	402	11	44255	34888	5196	13340	16352	0.24	0.0097	252.936
GCTGTT_AAGGATGA	204488	16799	56160	15181	116348	40283	29932	473	11	45649	34720	4546	20307	9867	0.38	0.0097	244.827
CACGTT_AACCTACG	160919	15631	47364	9761	88163	31236	11905	463	8	44551	34712	3673	13710	17329	0.25	0.0097	247.358
ACATCT_AGTGAAGT	173218	17165	50479	11412	94162	35825	12936	449	3	44949	34437	5154	14563	14720	0.26	0.0096	241.516
TTCAAG_GACTTGTT	155377	16384	42038	9257	87698	33775	11644	407	14	41858	34235	4721	13009	16505	0.24	0.0095	251.651
ACTAAT_GTAGGTAA	145149	11420	44266	9410	80053	27575	10527	460	8	41483	34088	4694	13685	15709	0.26	0.0095	246.065
AAGTAT_ATTGGACC	177600	16969	48596	10423	101612	39942	12695	405	21	48549	34034	3776	11822	18436	0.24	0.0095	254.11
TGTATG_ACCAATAA	204646	13113	46899	11908	132726	38752	41086	303	23	52562	33768	11827	20871	1070	0.49	0.0094	268.321
AAGTCA_GTAAGCTG	163829	18170	48148	11611	85900	34499	11318	298	6	39779	33436	4347	12400	16689	0.25	0.0093	237.249
CACGTT_GTAGGTAA	151763	13098	45455	9047	84163	28668	12396	331	10	42758	33108	5641	12246	15221	0.28	0.0092	247.556
TGGCTT_GGCTGCAG	174395	20052	52846	13409	88088	35772	13394	420	10	38492	33079	3794	14160	15125	0.27	0.0092	226.894
ATGGCC_GTAGGTAA	149080	13076	42981	9387	83636	30593	11704	368	7	40964	33072	5206	13934	13932	0.26	0.0092	251.672
CCAGTT_GAACTTCG	142517	11375	38724	7964	84454	27191	15772	491	8	40992	32971	5098	16433	11440	0.3	0.0092	258.86
TAGAGG_AAGGATGA	155916	13044	43962	9228	89682	32355	10738	374	9	46206	32627	5222	11073	16332	0.25	0.0091	257.864
CCGCGC_TGACCGTT	154394	15366	42599	8334	88095	32884	11489	372	7	43343	32340	3703	11487	17150	0.24	0.009	249.828
CCGGAT_TCCTTGCC	136210	13373	37286	7423	78128	26703	11402	433	8	39582	32245	4272	14588	13385	0.26	0.009	256.122
CGTAAG_AACTCGTA	157270	17005	44216	9021	87028	32630	10960	403	10	43025	32109	4487	11515	16107	0.25	0.0089	249.585
CGAGTC_GCGCTACA	142205	13578	39733	7910	80984	29789	11117	387	5	39686	31912	5213	12408	14291	0.26	0.0089	248.879
GTCTCA_ATAACATC	205652	27572	62774	16029	99277	44187	12712	409	6	41963	31854	4221	12864	14769	0.26	0.0089	204.411
CGAGTC_GAGTTCGG	143543	12020	42282	9805	79436	26911	14387	452	7	37679	31851	3890	16460	11501	0.29	0.0089	246.043
ACTAAT_GGTTTGTC	120904	9254	33987	6306	71357	24788	11344	362	13	34850	31685	4110	14683	12892	0.26	0.0088	255.005
CGGTTG_GTAACCAT	130466	11092	36959	8332	74083	26447	11188	425	10	36013	31508	4331	13828	13349	0.24	0.0088	255.257
ACTAAT_AAGCCCAA	150193	12728	42358	8623	86484	29584	12005	379	8	44508	31422	4645	12785	13992	0.26	0.0088	253.504
CGAACA_GCGCTACA	130668	11080	37070	7398	75120	25869	10494	410	18	38329	31268	4366	12939	13963	0.25	0.0087	259.163
TGTGGC_ATACATAC	145072	13190	42398	8746	80738	29284	11935	443	8	39068	30473	4425	12603	13445	0.26	0.0085	248.206
ACAGTG_GTAGGTAA	134694	11135	38662	8124	76773	26991	11230	408	12	38132	30364	4782	11575	14007	0.26	0.0085	254.905
TAGGAC_GTAGGTAA	135396	11625	39390	8467	75914	27747	10879	428	6	36854	30279	3160	13506	13613	0.25	0.0084	251.77
CGGTTG_GCGCTACA	121850	9193	35396	6275	70986	24677	9756	331	8	36214	30158	3155	11862	15141	0.26	0.0084	249.554
CCGCGC_GAACTTCG	124234	10891	35000	6865	71478	25780	9917	345	9	35427	29727	3333	11655	14739	0.25	0.0083	248.634
GGCCTC_GACTTGTT	153934	17541	45347	11005	80041	31762	13055	340	14	34870	29491	3893	12727	12871	0.27	0.0082	233.924
AAGTCA_GGCTGCAG	123497	11090	34854	7130	70423	25547	9788	360	8	34720	28432	3181	10978	14273	0.25	0.0079	257.143
GTTAAC_TCCAAACG	152760	16807	48855	13234	73864	28649	9286	319	6	35604	27900	2608	8545	16747	0.27	0.0078	235.849
AAGCTC_AACTCGTA	134157	13474	39064	8454	73165	27842	10501	288	6	34528	27253	4114	10302	12837	0.28	0.0076	243.497
CGTGCT_GTAACCAT	114165	9935	32039	6687	65504	22402	9589	334	12	33167	27081	3822	11108	12151	0.25	0.0075	259.501
GCTAGA_GCGCTACA	145126	15164	48127	14115	67720	28137	9063	219	3	30298	26976	2900	10630	13446	0.27	0.0075	218.314
AGGCGA_GCGCTACA	122616	11986	34705	7516	68409	26145	9897	331	6	32030	26963	3556	11070	12337	0.26	0.0075	247.839
AAGTCA_TTCACGAA	120414	11851	33773	7161	67629	24931	9192	315	12	33179	26469	3077	10465	12927	0.24	0.0074	250.298
CGTAAG_ACGGAGGC	111186	10124	30542	6252	64268	23292	8859	331	6	31780	26338	2934	10972	12432	0.24	0.0073	253.107
ATGGCC_GTGGACAT	134016	11887	39940	9172	73017	24964	14005	209	1	33838	26326	17549	6758	2019	0.36	0.0073	249.329
GCTGTT_AGCGGGCA	161691	22022	51876	18403	69390	30616	9909	335	6	28524	25796	3989	11088	10719	0.26	0.0072	225.457
TATGCG_GGTTTGTC	102134	10485	28683	5610	57356	21278	7513	231	6	28328	25148	2877	9888	12383	0.24	0.007	247.158
TGATGA_AACCTACG	117674	12005	33385	7314	64970	24441	9209	350	11	30959	25024	3527	10759	10738	0.25	0.007	249.77
TTGGTC_GCGTGCTC	99103	7476	26875	5580	59172	19500	10941	330	11	28390	24776	2747	11467	10562	0.3	0.0069	258.087
TGTGGC_TTCACGAA	115289	10988	33720	7126	63455	23215	9143	284	1	30812	24682	4124	9578	10980	0.26	0.0069	242.687
AGCTTA_AACTCGTA	116542	11667	34371	7736	62768	23401	7987	270	7	31103	24659	2710	8609	13340	0.25	0.0069	241.057
GTTAAC_GAACTTCG	132445	12506	40073	11079	68787	26289	13648	354	7	28489	24538	2842	12861	8835	0.32	0.0068	231.1
GGGTCT_AGCGGGCA	126689	13978	38562	9696	64453	26361	8523	240	2	29327	24422	3848	9372	11202	0.26	0.0068	228.028
TTGTCC_GGTTTGTC	96441	8128	25881	5041	57391	20153	9559	290	4	27385	24121	3580	11094	9447	0.26	0.0067	255.754
CTCCTG_GCTCACCG	110002	10484	32279	6914	60325	23621	8240	226	6	28232	23891	3168	9088	11635	0.26	0.0067	238.16
TTCAAG_GCTCACCG	109203	11460	31417	7448	58878	22758	7752	240	9	28119	23334	2620	8388	12326	0.26	0.0065	247.242
TGCTCG_AACTCGTA	138142	11100	33654	9426	83962	26464	25812	211	10	31465	23209	9164	13324	721	0.48	0.0065	259.932
TACCGA_TCCTTGCC	132946	10898	30877	8619	82552	25662	22732	274	16	33868	23155	11668	10607	880	0.39	0.0064	278.795
CCGGAT_GTGGACAT	100552	7251	26643	5471	61187	18978	14823	217	9	27160	23079	8530	11090	3459	0.39	0.0064	261.135
ACGCCG_GGTTTGTC	93046	7753	26932	5519	52842	19430	8017	258	5	25132	22792	2633	9854	10305	0.26	0.0064	247.195
TGCAGT_ATACATAC	114941	11970	33385	8441	61145	23924	8116	229	4	28872	22736	2980	8535	11221	0.24	0.0063	238.942
CCACAG_AGCGGGCA	93234	8865	25966	5026	53377	18569	6893	268	5	27642	22673	2352	8558	11763	0.25	0.0063	252.015
TAACCT_GCGTGCTC	89736	7062	22436	4572	55666	18250	12106	319	13	24978	22169	2347	13423	6399	0.32	0.0062	265.263
CTGCCA_GGCTGCAG	93190	8837	27341	5835	51177	18098	6491	230	10	26348	21964	2097	7435	12432	0.25	0.0061	250.053
CCACAG_ATACATAC	90958	8705	25981	5032	51240	18183	6630	219	6	26202	21703	2503	8358	10842	0.25	0.0061	247.345
TAGGTA_GTAACCAT	89409	7698	24678	5242	51791	18761	7049	229	9	25743	21594	2962	8049	10583	0.24	0.006	256.421
TAGAGG_TCTGCAGA	81787	6739	22871	4394	47783	17217	6492	243	9	23822	21451	3001	8565	9885	0.25	0.006	254.229
TGCGAA_TCTGCAGA	83125	7687	23059	4918	47461	17355	6363	279	6	23458	21240	2470	9254	9516	0.24	0.0059	255.871
TGCAGT_TCTGCAGA	77764	6366	22782	4326	44290	15540	5933	195	6	22616	20464	3064	7940	9460	0.25	0.0057	253.075
CCACAG_GCTCACCG	81087	7029	24404	4790	44864	15256	6209	205	7	23187	20453	2486	7974	9993	0.27	0.0057	248.324
GTGGTG_GTAACCAT	110313	12330	34910	11042	52031	22811	6940	230	5	22045	20451	2511	8401	9539	0.25	0.0057	219.158
TTACGG_GGTTTGTC	79820	6686	20917	4311	47906	16790	8193	306	10	22607	20010	2573	10455	6982	0.25	0.0056	262.169
AACGGC_TCTGCAGA	72874	5825	21206	3962	41881	13159	6416	192	4	22110	19665	2875	8191	8599	0.28	0.0055	261.001
AGGCGA_GTAAGCTG	100184	9741	30556	8060	51827	20617	8100	234	12	22864	19591	2846	9059	7686	0.28	0.0055	231.71
GGCCTC_GCTATAGC	78840	7762	23041	4915	43122	17078	5902	199	2	19941	19244	2318	8046	8880	0.24	0.0054	235.959
GCTAGA_GCTCACCG	116477	14738	36654	11911	53174	24171	7198	217	4	21584	19029	3005	7967	8057	0.25	0.0053	216.151
CTTCAT_GGACCAAC	76533	6925	21723	4404	43481	15507	5811	216	12	21935	18926	2882	7335	8709	0.25	0.0053	251.583
CAAGAA_GGACCAAC	81443	7005	21681	4480	48277	17068	9199	274	5	21731	18846	2733	9167	6946	0.29	0.0053	252.956
GCGTGG_AGCGGGCA	112225	12809	34044	10353	55019	23139	10384	249	4	21243	18455	2456	9088	6911	0.3	0.0052	226.043
TTCTTT_TCCAAACG	115527	9478	26498	7841	71710	22037	20983	245	16	28429	18382	7880	9666	836	0.42	0.0051	282.107
TAGGAC_GCGCTACA	82024	8363	23418	4908	45335	17282	6024	175	6	21848	18219	3137	6614	8468	0.25	0.0051	241.947
CCGCGC_GGTTTGTC	69161	6444	18243	3698	40776	14244	6403	250	2	19877	17939	1853	9019	7067	0.24	0.005	260.627
GAAATA_GTAGGTAA	102009	11878	33386	10313	46432	19653	6153	171	3	20452	17799	2465	7099	8235	0.27	0.005	218.018
CACCAC_GGACCAAC	74037	7278	21496	4313	40950	14527	5773	204	6	20440	17473	2800	6781	7892	0.27	0.0049	247.311
GTTGAG_GGACCAAC	88041	10143	26448	6772	44678	19356	5817	184	3	19318	17397	2241	6550	8606	0.25	0.0049	226.435
GCTTAA_GTAAGCTG	97938	9425	32005	9638	46870	18079	9236	197	8	19350	17086	2421	8077	6588	0.34	0.0048	226.073
TAACTC_TCTGCAGA	75947	6027	17986	4034	47900	15787	12577	254	2	19280	17065	1419	10901	4745	0.36	0.0048	259.799
CCTTGT_GGTTTGTC	65212	5959	17882	3520	37851	14125	5035	163	7	18521	16731	2161	6738	7832	0.23	0.0047	259.977
GGGTCT_TGTAACGT	133324	10729	30257	11220	81118	28901	28134	82	12	23989	16603	3108	12603	892	0.61	0.0046	260.666
GGGTCT_GCGTTTGC	64195	5861	17505	3476	37353	14935	5143	165	3	17107	16403	1864	7089	7450	0.24	0.0046	245.912
GTGGTG_GCGTGCTC	69724	6652	19720	4478	38874	15183	5222	195	6	18268	16402	1528	6305	8569	0.24	0.0046	244.897
GGGTCT_GGCTGCAG	94607	11672	31250	10871	40814	17498	5395	179	2	17740	16399	2332	7167	6900	0.28	0.0046	224.832
CAATCC_TCTGCAGA	59180	4875	16926	3395	33984	11068	4939	192	5	17780	15815	2220	6697	6898	0.26	0.0044	260.885
AGTCTG_GGACCAAC	68805	7118	19911	4538	37238	14121	4866	137	2	18112	15767	2560	6278	6929	0.25	0.0044	240.043
GAAATA_GTAACCAT	97954	12973	31338	10581	43062	20030	6009	173	6	16844	15637	2349	6984	6304	0.27	0.0044	206.372
CCGGAT_TGTCCAAT	60175	4682	17096	3089	35308	11852	5233	187	6	18030	14625	1596	6068	6961	0.27	0.0041	251.244
GACTTG_ATATTCTG	100267	13710	33395	13020	40142	17142	6411	147	1	16441	14484	2388	5953	6143	0.31	0.004	222.601
GGGTCT_GTAAGCTG	80085	8935	26047	8194	36909	15379	5333	160	1	16036	14268	1614	5950	6704	0.28	0.004	217.268
ATGGCC_GGACCAAC	61955	5151	16670	3778	36356	12448	7496	175	6	16231	14246	1509	6853	5884	0.33	0.004	251.783
AGCTTA_GCTATAGC	55277	4759	15721	3396	31401	12134	4474	160	2	14631	14096	1846	6139	6111	0.24	0.0039	245.973
TAGAGG_GGTTTGTC	60105	4225	13671	3080	39129	13459	9924	201	12	15533	14042	1356	9255	3431	0.32	0.0039	266.424
GCCGAC_TGCTCGGA	75544	9690	24161	8946	32747	13720	3946	109	2	14970	13688	2798	4692	6198	0.27	0.0038	246.673
TAACTC_ATAACATC	71784	6395	19281	4549	41559	15995	6442	283	12	18827	13644	10204	2253	1187	0.23	0.0038	275.928
CGGTTG_GCGTGCTC	53237	4030	14413	2792	32002	10518	6132	201	4	15147	13486	1410	7231	4845	0.29	0.0038	257.07
GCGTGG_GTAGGTAA	76483	8386	24966	8713	34418	14140	5003	153	3	15119	13428	1691	5512	6225	0.27	0.0038	225.208
TTCAAG_GCGTTTGC	50810	5039	13509	2761	29501	11648	4454	131	3	13265	12689	1712	5572	5405	0.25	0.0036	252.111
GCTTAA_GGTCCTAA	76220	9122	25443	9661	31994	13763	4007	119	2	14103	12667	2261	5179	5227	0.27	0.0035	216.4
ATAACG_GCTCACCG	55287	5412	16528	3902	29445	11215	3973	128	2	14127	12385	1992	4502	5891	0.25	0.0035	244.276
AGTCGC_GCGTTTGC	48388	4474	12901	2812	28201	10995	4200	134	4	12868	12341	1762	5285	5294	0.24	0.0035	248.165
CGTAAG_GGACCAAC	53042	5140	14795	3312	29795	11387	4230	140	2	14036	12288	1854	4774	5660	0.25	0.0034	246.333
GTCTCA_TTCACGAA	69227	9408	22647	6438	30734	13400	3450	106	2	13776	12051	1216	3332	7503	0.26	0.0034	209.684
AAGTCA_TCTGCAGA	46747	4113	12816	2602	27216	10155	3583	151	6	13321	11939	1769	5073	5097	0.23	0.0033	259.451
TTACGG_GCGTGCTC	49694	4859	14215	3094	27526	10103	4003	122	5	13293	11832	1145	5115	5572	0.27	0.0033	244.474
ACTAAT_GGACCAAC	48834	5193	14103	3065	26473	9893	3403	129	2	13046	11544	1639	4159	5746	0.25	0.0032	244.659
CCGGAT_ACGGAGGC	45912	4386	12513	2527	26486	9233	3774	151	4	13324	11539	1761	4875	4903	0.27	0.0032	250.451
TGCAGT_GCTATAGC	43057	4053	11584	2304	25116	9519	3681	128	0	11788	11294	1211	5266	4817	0.24	0.0032	251.691
GTGGTG_GCGTTTGC	40120	3218	10364	2188	24350	9795	3721	111	5	10718	10326	1209	4746	4371	0.23	0.0029	252.808
TGCAGT_GCGTTTGC	40246	3129	9620	2011	25486	9343	5794	158	4	10187	9819	963	5957	2899	0.3	0.0027	264.904
ACGCCG_GCTATAGC	34147	3245	9671	2023	19208	7473	2547	93	3	9092	8739	1240	3487	4012	0.24	0.0024	243.76
GTCCGT_AACCTACG	53945	7451	17523	6623	22348	9888	3086	78	1	9295	8645	2281	3069	3295	0.28	0.0024	222.905
AGCACC_GCGTTTGC	33241	2921	8904	1746	19670	7441	3422	116	3	8688	8336	969	3964	3403	0.25	0.0023	253.661
GGACCG_AACCTACG	46517	6490	15585	5217	19225	8787	2309	60	1	8068	7362	1253	2790	3319	0.27	0.0021	204.361
GTTAAC_GCTATAGC	29517	2888	8465	1829	16335	6521	2237	83	2	7492	7226	820	3070	3336	0.24	0.002	247.245
GGGTCT_TCTGCAGA	37389	6120	11760	3335	16174	6600	2066	52	1	7455	7111	1303	2367	3441	0.26	0.002	235.722
GCGTGG_GGTTTGTC	34102	3965	10803	3330	16004	6792	2025	69	1	7117	6756	875	2587	3294	0.24	0.0019	228.166
GTCCGT_TGGAGCCG	39914	4723	13260	4853	17078	7274	3100	66	6	6632	5976	916	2697	2363	0.33	0.0017	222.412
CGGTTG_GCTATAGC	22583	2048	6153	1313	13069	4929	1894	54	0	6192	5933	729	2616	2588	0.25	0.0017	254.893
GATTCC_GCGTTTGC	22377	2318	6244	1316	12499	5017	1904	44	3	5531	5297	802	2301	2194	0.24	0.0015	245.721
ACCGCA_GCGTTTGC	20509	1972	5878	1231	11428	4754	1457	38	1	5178	4940	599	1799	2542	0.23	0.0014	228.967
GCCGAC_AACTCGTA	32871	4762	10791	3666	13652	6455	1748	54	3	5392	4830	757	1838	2235	0.28	0.0014	206.308
AAGTAT_AAGGATGA	22499	2308	6985	1278	11928	4113	1717	63	0	6035	4422	576	1905	1941	0.29	0.0012	232.205
ACAAGC_GCGTTTGC	16976	1626	4575	948	9827	3779	1424	45	1	4578	4418	458	1901	2059	0.25	0.0012	251.65
GCCGAC_AACCTACG	26991	3674	9179	3025	11113	4739	1578	27	0	4769	4311	870	1550	1891	0.31	0.0012	205.4
GGCCTC_ATTGGACC	16169	1776	4518	992	8883	3322	1310	51	1	4199	4099	550	1797	1752	0.25	0.0011	250.825
TTGGGT_GACTTGTT	16773	1492	4550	890	9841	3524	1627	54	0	4636	3934	479	1696	1759	0.29	0.0011	255.618
GTCCGT_ATTGGACC	13919	1405	3804	858	7852	2881	1173	35	0	3763	3659	538	1513	1608	0.25	0.001	253.68
GGCCTC_GAGTTCGG	20225	2433	6618	2570	8604	3465	1243	35	0	3861	3630	776	1538	1316	0.28	0.001	257.693
GGCCTC_TAGGTTAT	14243	1665	3997	1012	7569	2816	1108	29	2	3614	3555	481	1477	1597	0.24	0.001	249.358
TTGGGT_TGGAGCCG	16243	1250	4207	820	9966	3458	1843	41	3	4621	3553	578	1545	1430	0.28	0.001	260.96
GGGTCT_ACGTCGTC	12148	1233	3191	654	7070	2604	1032	32	0	3402	3308	437	1419	1452	0.27	0.0009	255.656
GTCCGT_TAGGTTAT	13222	1430	3747	847	7198	2693	1068	44	0	3393	3285	471	1370	1444	0.23	0.0009	252.164
CCGCGC_GCTATAGC	11670	995	3258	667	6750	2449	953	28	1	3319	3165	423	1284	1458	0.24	0.0009	251.049
AGTCGC_ATTGGACC	11517	1117	3052	657	6691	2412	1012	38	1	3228	3125	435	1311	1379	0.24	0.0009	265.546
GGCCTC_ACCAGCCT	11486	1210	3133	692	6451	2389	965	35	0	3062	2955	431	1266	1258	0.24	0.0008	255.899
