# Supplementary material for: Highly efficient chromatin conformation capture with post-enrichment in single cells by HiChew
Source: Genome Biol. 2026 Apr 27;27:127. doi: 10.1186/s13059-026-04059-1 (PMC13112749; doi:10.1186/s13059-026-04059-1)
Supplement: Supplementary file 14 — Additional file 14: Table S12. Barcoded adapter primers_plate. [file 13059_2026_4059_MOESM14_ESM.xlsx]

## Sheet: Sheet1
Table S5. Metadata of the single cells detected in the snHiChew HEK293T 1200-cell library.
The table presents detailed quality control and mapping statistics for a large-scale single-nucleus HiChew (snHiChew) experiment performed on approximately 1200 HEK293T cells. Each row corresponds to a single nucleus, uniquely identified by a sample-specific barcode (e.g., "AACGGC_AAGCCCAA"). The columns report the key metrics:
Total_pairs_processed: Total number of read pairs sequenced.
Unmapped_pairs / Pairs_with_singleton: Reads filtered out due to failed alignment, or being singletons.
Reported_pairs: Read pairs remaining after initial filtering.
Dangling_end_pairs / Religation_pairs / Self_Cycle_pairs / Dumped_pairs: Categories of invalid pairs as defined by HiC-Pro.
valid_pairs: The number of pairs identified as valid chromatin contacts.
valid_interaction_rmdup: Valid pairs after removing PCR duplicates.
trans_interaction / cis_shortRange / cis_longRange: Counts of valid pairs categorized as trans-chromosomal, short-range cis (within 20 kb), and long-range cis interactions.
Dangling_end_pairs_gatc_ratio: Ratio of singleton reads icluding the GATC motif (ligation scar).
validpair_genome_frag_cov: The fraction of the genome covered by fragments involved in valid pairs.
mean_frag_size: The average size of DNA fragments in the library.
sample	Total_pairs_processed	Unmapped_pairs	Pairs_with_singleton	Reported_pairs	Dangling_end_pairs	Religation_pairs	Self_Cycle_pairs	Dumped_pairs	valid_pairs	valid_interaction_rmdup	trans_interaction	cis_shortRange	cis_longRange	Dangling_end_pairs_gatc_ratio	validpair_genome_frag_cov	mean_frag_size
AACGGC_AAGCCCAA	2251201	263291	158709	1458795	775313	124645	3452	169	555216	238578	41636	69319	127623	0.13	0.0628	248.024
AACGGC_AATCGCAT	2393957	221006	186300	1593142	709546	155899	4523	329	722845	350165	49264	97717	203184	0.14	0.0901	291.973
AACGGC_ATCAACTT	8096234	913167	537289	5251902	2471604	505449	13735	1314	2259800	1119037	149162	322801	647074	0.14	0.2388	273.944
AACGGC_ATGAGTTT	5027946	443799	409684	3324579	1426166	349533	10989	814	1537077	696208	95105	211161	389942	0.14	0.1629	290.409
AACGGC_GATGGTTG	4317615	362990	328853	2898074	1134227	442265	11310	827	1309445	688509	92786	239086	356637	0.19	0.1617	286.095
AACGGC_GGTTTGTC	1728998	189560	130590	1128529	534147	109279	3670	274	481159	284911	41414	96613	146884	0.13	0.0743	276.986
AACGGC_GTAGGTAA	2389132	193857	176765	1608443	702918	167605	4443	333	733144	412107	54969	119854	237284	0.14	0.1035	288.527
AACGGC_TGACGTCG	1960029	226913	156156	1243160	585027	121431	3516	261	532925	281843	39562	89099	153182	0.14	0.0736	268.2
AACGGC_TTAGGTGT	3713998	346411	297939	2441367	1102001	217519	6605	647	1114595	481050	69005	138847	273198	0.14	0.1203	290.827
AACGGC_TTCACGAA	1799274	215202	140789	1114796	498669	105887	3098	197	506945	295480	43893	90577	161010	0.16	0.0767	267.107
AAGCTC_AAAGGGCT	4916660	514000	393892	3222944	1442221	328537	10663	1290	1440233	580529	82971	186766	310792	0.14	0.1416	300.396
AAGCTC_AACCTACG	8552095	808174	734208	5611043	2483746	554842	16464	1966	2554025	1105873	169001	329355	607517	0.14	0.2381	301.144
AAGCTC_ACAGAGCA	5173544	616673	397602	3311094	1539216	335778	9639	1009	1425452	649507	94292	198392	356823	0.14	0.1545	287.992
AAGCTC_AGGCAAAC	7764521	668846	618611	5143936	2237085	540664	14055	1811	2350321	970939	125899	279522	565518	0.15	0.2126	295.064
AAGCTC_ATGAGTTT	7250725	654008	583610	4917401	2000041	921934	24822	2158	1968446	734730	72741	320888	341101	0.18	0.1708	291.979
AAGCTC_GAAACGCC	2326303	249140	180017	1511740	689987	148109	4511	466	668667	371953	54910	106123	210920	0.14	0.0952	290.275
AAGCTC_GAACTTCG	2397870	253347	177280	1586290	724451	160712	5059	686	695382	376739	56956	124150	195633	0.14	0.0964	293.872
AAGCTC_GGACCAAC	5297274	568323	402400	3473276	1610113	345222	10286	1252	1506403	915801	125213	290997	499591	0.14	0.2063	292.241
AAGCTC_GGAGCGAT	3830955	366746	284444	2534658	1132033	284349	7503	805	1109968	601305	79182	184509	337614	0.15	0.1434	288.814
AAGCTC_GGCACTAC	3169137	346847	223373	2085467	1007325	198708	5487	689	873258	524348	80055	169218	275075	0.14	0.1283	283.317
AAGCTC_GTAACCAT	3296105	319674	252559	2182851	965691	217684	7413	699	991364	505087	82436	161712	260939	0.14	0.1255	295.354
AAGCTC_GTGGACAT	3565346	325847	274991	2373442	1025776	248211	7097	740	1091618	489497	82789	143845	262863	0.14	0.1219	300.379
AAGCTC_TACCGCAG	4049667	468037	310213	2669144	1171729	473274	12921	1056	1010164	499754	60042	209358	230354	0.17	0.1229	284.469
AAGCTC_TAGTTGTG	5240410	511519	445861	3417756	1477387	350697	10799	1433	1577440	657601	103160	202360	352081	0.14	0.1564	301.533
AAGCTC_TGCTCGGA	5749021	572521	472720	3802077	1660362	499039	14495	1463	1626718	727806	90960	246376	390470	0.15	0.171	297.515
AAGCTC_TGGAGCCG	6323187	636786	477579	4173003	1825519	431367	13312	1637	1901168	868513	139357	273295	455861	0.14	0.1976	301.194
AAGCTC_TTGTAGAA	13229516	1404018	1157483	8554739	3801482	881578	32872	3634	3835173	1538831	226397	550611	761823	0.14	0.3017	297.533
AAGCTC_TTGTTGGC	3560010	352006	256156	2416266	1034094	447567	12748	1021	920836	352862	43271	162000	147591	0.18	0.09	288.138
AAGTAT_ACGCAGCT	2364349	223192	186808	1565959	719483	138840	4009	584	703043	377428	56751	98733	221944	0.13	0.0964	305.155
AAGTAT_AGCGGGCA	3024326	231417	250328	2019108	860547	210729	5456	662	941714	438628	66451	114836	257341	0.15	0.1095	305.444
AAGTAT_ATAACATC	4179664	374470	328770	2824904	1248761	388362	11266	1021	1175494	572749	97230	201067	274452	0.15	0.1382	297.635
AAGTAT_ATTGTGTC	7212680	623128	568348	4870632	2120142	611790	19848	2095	2116757	819496	114016	292518	412962	0.15	0.1878	298.672
AAGTAT_GAAACGCC	2757951	241968	222169	1826841	815724	185978	5892	762	818485	431124	66400	141007	223717	0.14	0.1081	295.64
AAGTAT_GATGGTTG	5790650	466315	455081	3899215	1749915	385631	11825	1272	1750572	774863	118556	236255	420052	0.14	0.1783	295.616
AAGTAT_GCATCACA	4154956	338336	307371	2784335	1272082	244100	7870	918	1259365	621667	83922	169665	368080	0.14	0.1482	291.518
AAGTAT_TACAGACT	2451294	203848	190248	1682553	684896	294719	9232	334	693372	245817	31785	106616	107416	0.17	0.0643	288.064
AAGTAT_TACTCCCG	6311543	522305	492964	4236618	1890271	438638	12989	1283	1893437	794664	117534	230979	446151	0.14	0.182	297.334
AAGTAT_TAGTTGTG	4069128	320569	333275	2736478	1183044	309792	9518	1122	1233002	509757	72879	174683	262195	0.15	0.1253	301.384
AAGTAT_TGGACTTG	3891639	294551	274186	2732023	1131554	482747	14119	1289	1102314	475246	53459	205935	215852	0.16	0.117	300.616
AAGTAT_TTGTACGG	3834515	349909	292990	2556973	1154689	246367	7821	983	1147113	512275	80632	146451	285192	0.13	0.1268	301.456
AATTCA_ATACATAC	2821863	259799	211769	1906046	866946	195698	6543	830	836029	402323	55104	140655	206564	0.13	0.1022	303.045
AATTCA_GTAACCAT	2541936	215591	189333	1705290	742489	181428	5760	673	774940	399811	58563	125862	215386	0.14	0.1017	300.171
AATTCA_TGGGTGGG	4994548	408342	402652	3321050	1468066	331616	10688	1142	1509538	663897	92184	203791	367922	0.14	0.1572	299.001
ACAAGC_AGCGGGCA	8474324	922368	714811	5441547	2577959	513599	14198	2177	2333614	1256315	205677	352378	698260	0.14	0.2607	288.841
ACAAGC_AGGCAAAC	3499088	311023	268576	2351348	1054029	251773	7484	1027	1037035	462451	69316	150091	243044	0.14	0.1156	301.482
ACAAGC_AGTGAAGT	2401085	188863	185701	1676414	680081	330149	8565	736	656883	264300	34663	117233	112404	0.18	0.0688	295.516
ACAAGC_ATAAAGGC	1814972	160175	136952	1236096	513390	202562	6660	664	512820	239444	26850	103556	109038	0.16	0.063	292.433
ACAAGC_GAAAGTCT	4143917	351817	297609	2850594	1240932	532231	13521	994	1062916	444131	48249	198826	197056	0.19	0.1099	277.457
ACAAGC_GACTTGTT	3071981	287241	228390	2044915	969834	210273	5856	455	858497	380480	61794	120105	198581	0.14	0.097	280.48
ACAAGC_GTTCTCGG	2598165	220028	203244	1757172	782642	179743	5125	650	789012	500751	76646	147391	276714	0.13	0.1238	302.282
ACAAGC_TATCAATG	7862145	727396	657553	5197542	2273612	547680	14989	2018	2359243	968313	118419	262980	586914	0.13	0.2149	305.346
ACAAGC_TGCTCCAC	3337824	325852	243265	2258721	1071160	235794	6606	862	944299	415538	63727	120606	231205	0.13	0.1047	303.66
ACAAGC_TTGTACGG	8028302	727805	594687	5409887	2446151	578736	18589	1919	2364492	1078208	169344	366264	542600	0.13	0.2332	299.118
ACAGTG_AATCGCAT	2862468	254511	233471	1922051	854668	202111	6938	727	857607	377481	58936	129980	188565	0.13	0.0963	302.393
ACAGTG_ATAATAGA	4265731	401657	329434	2914120	1269719	495247	15323	1254	1132577	386361	52632	171889	161840	0.16	0.0979	295.891
ACAGTG_ATCAACTT	5427666	483430	434871	3585118	1640925	352337	9557	1021	1581278	697132	102406	186687	408039	0.14	0.1631	291.827
ACAGTG_ATGGTAGG	3495345	336464	296409	2294522	1039443	225631	6395	818	1022235	449807	68245	113561	268001	0.13	0.1124	305.963
ACAGTG_ATTGATGA	5790889	427084	486986	3881919	1640144	385621	11011	1259	1843884	717081	108840	197118	411123	0.15	0.1671	303.214
ACAGTG_GGTCCTAA	3748853	306665	284683	2515390	1140385	249764	7932	719	1116590	483154	70546	152180	260428	0.14	0.1193	286.025
ACAGTG_GTAACTTA	5578966	480599	422061	3727828	1672149	361710	11325	1331	1681313	828692	108521	249968	470203	0.14	0.189	293.188
ACAGTG_TGTAACGT	11144473	1025457	890233	7351295	3314862	730771	21642	2291	3281729	1337931	196231	400216	741484	0.14	0.2728	293.13
ACATCT_AAATCTAA	5666168	516146	471667	3769492	1703830	340755	12359	1439	1711109	624288	107841	190705	325742	0.13	0.1502	302.457
ACATCT_ACTGCATC	4265051	413994	351906	2798333	1261100	268740	8690	1074	1258729	505512	82383	151397	271732	0.14	0.125	298.973
ACATCT_AGCATATG	1901679	179227	156180	1241447	528740	131104	3794	386	577423	283723	40116	74681	168926	0.15	0.0741	301.412
ACATCT_ATTGTGTC	3229597	286054	261042	2146150	930455	236287	7055	934	971419	393002	60405	128390	204207	0.15	0.1	300.226
ACATCT_GAACTTCG	3941216	312976	287516	2660867	1176963	256810	6183	712	1220199	633157	79217	157565	396375	0.14	0.151	292.382
ACATCT_TAGTTGTG	3094664	262813	251031	2078379	901425	223458	7637	849	945010	408673	59778	133820	215075	0.14	0.1031	306.144
ACATCT_TGCCTCGG	4974214	443152	411238	3282359	1448710	308929	9375	1317	1514028	581775	81151	163665	336959	0.14	0.1417	303.814
ACATCT_TGGAGCCG	1751088	148697	131043	1204129	484589	221290	7178	487	490585	208515	23419	94923	90173	0.18	0.0551	293.56
ACATCT_TTGTTGGC	9144558	866734	747189	6027658	2579115	828359	24328	2460	2593396	886290	116889	294421	474980	0.16	0.1999	293.327
ACCGCA_ACAGCTAG	5563041	647644	429074	3578757	1759730	367597	10378	1047	1440005	826348	129611	245583	451154	0.13	0.1884	281.334
ACCGCA_ACTAGTCA	12586006	1181939	996368	8403376	3848199	844195	25545	2952	3682485	1326188	195717	416337	714134	0.13	0.2726	301.308
ACCGCA_AGCATATG	2957365	267409	243900	1951011	866451	189803	6483	690	887584	449170	72184	148424	228562	0.14	0.1121	293.711
ACCGCA_AGGCAAAC	8255768	803216	631666	5460554	2478431	522781	15756	1854	2441732	1053408	152811	296788	603809	0.14	0.23	297.851
ACCGCA_ATAACATC	3538421	340999	238069	2369487	1112195	238283	6616	660	1011733	495545	73560	154061	267924	0.14	0.122	288.161
ACCGCA_ATAATAGA	6256255	597720	514849	4143159	1866860	405794	12326	1585	1856594	669371	102131	189724	377516	0.13	0.1599	304.838
ACCGCA_ATACATAC	4546010	458871	277593	3059672	1490621	305940	8309	927	1253875	712506	103600	219108	389798	0.14	0.1668	284.083
ACCGCA_ATGGTAGG	3397591	344193	270436	2241759	1037070	226476	6726	809	970678	457341	72731	145558	239052	0.13	0.1146	296.75
ACCGCA_GACCAATA	4531166	360182	355715	3066543	1298532	310369	8311	1081	1448250	879173	128425	240977	509771	0.14	0.1977	306.082
ACCGCA_GATGGTTG	2885826	272258	233966	1895828	862979	189357	5490	665	837337	419901	70424	115787	233690	0.14	0.1062	289.538
ACCGCA_GCTTTCGT	8550413	920646	666074	5512678	2682147	566645	13734	1189	2248963	812770	106245	228136	478389	0.14	0.1858	262.996
ACCGCA_GGAGCGAT	2575477	184469	176729	1804209	747436	336029	7397	666	712681	375345	41566	152776	181003	0.19	0.0949	284.033
ACCGCA_TCTTACAA	4599107	466328	383508	3035628	1368406	270622	9450	1287	1385863	597330	100089	176284	320957	0.13	0.145	307.444
ACCGCA_TGCCTCGG	4475174	480850	356909	2920636	1389901	265411	8458	1046	1255820	544130	86073	156887	301170	0.13	0.1335	290.206
ACCGCA_TTCACGAA	3159737	309646	262799	2049887	904363	214722	5834	632	924336	421198	57576	109316	254306	0.14	0.1063	293.592
ACCTAG_AAATCTAA	13887457	1334778	1094796	9276086	4268161	918638	30200	3247	4055840	1611307	262287	499651	849369	0.13	0.3121	298.002
ACCTAG_AGCCGTTT	8230542	824800	678681	5364452	2445908	498562	17176	1537	2401269	732521	116872	225330	390319	0.13	0.1721	294.424
ACCTAG_AGCGGGCA	4320017	406280	343880	2875488	1282201	299640	8770	940	1283937	594084	78432	193992	321660	0.14	0.1433	298.033
ACCTAG_AGGCAAAC	4161516	421302	318548	2753501	1245585	287953	8361	1017	1210585	522390	78799	164645	278946	0.14	0.129	298.731
ACCTAG_ATGAGTTT	5261176	491427	431305	3493229	1571814	343074	10734	1218	1566389	619308	95423	190282	333603	0.13	0.1491	302.012
ACCTAG_ATTGATGA	4487741	408029	369810	3004192	1338122	291692	8409	1002	1364967	537501	88865	146099	302537	0.13	0.1323	307.596
ACCTAG_GATGGTTG	6108463	619246	490612	4005732	1846436	364782	12291	1226	1780997	860437	124411	262307	473719	0.14	0.1958	286.599
ACCTAG_GCATCACA	3059330	306531	200553	2051158	968795	196674	5880	657	879152	438597	70464	135956	232177	0.13	0.1104	285.343
ACCTAG_GGACAAGA	3443221	310611	251931	2303417	1048002	237196	6843	617	1010759	527399	76165	162150	289084	0.14	0.1291	290.712
ACCTAG_TACCTATC	5063591	547280	403013	3294338	1515933	337305	11514	1309	1428277	580782	87061	188074	305647	0.14	0.1412	292.047
ACCTAG_TACTCCCG	4599879	593716	346837	2912959	1447220	282343	7256	768	1175372	628148	76063	177986	374099	0.14	0.1501	278.334
ACCTAG_TAGTTGTG	2414433	200657	193363	1662862	699487	310426	10650	737	641562	274129	36254	129305	108570	0.17	0.071	292.366
ACCTAG_TATCAATG	4118891	442621	342097	2674759	1258953	301387	8648	938	1104833	478762	71619	157699	249444	0.14	0.119	284.581
ACCTAG_TCCAAACG	3545735	325517	227646	2480960	1119574	456341	9006	785	895254	372031	39717	151764	180550	0.17	0.0939	279.282
ACCTAG_TCGTATCC	10908233	858757	1027876	7107274	2836793	749413	21387	2715	3496966	1218466	177751	334010	706705	0.16	0.255	299.845
ACCTAG_TGCTCGGA	6930620	614052	558410	4620943	2046115	432147	11437	1630	2129614	924917	154414	245417	525086	0.14	0.206	305.466
ACCTAG_TGGAATGT	15487230	1422718	1241961	10258917	4609304	969924	27228	3456	4649005	1805852	271749	473113	1060990	0.14	0.3352	299.965
ACCTAG_TTCACGAA	3271853	323059	252572	2152290	979982	212584	6195	708	952821	426611	66263	125928	234420	0.14	0.1078	291.35
ACGCCG_AACCTACG	6914775	602847	571287	4602414	2056496	461379	13741	1375	2069423	1006097	147080	307844	551173	0.14	0.2198	297.415
ACGCCG_AAGGATGA	6780114	515728	576324	4567574	2012052	444480	13105	1257	2096680	829578	118407	232759	478412	0.14	0.1887	303.202
ACGCCG_AGCATATG	6555022	530216	538964	4390712	1876347	449100	13146	1629	2050490	998299	138930	287224	572145	0.14	0.2194	304.765
ACGCCG_ATAATAGA	5384884	506650	455221	3539552	1570169	327762	10193	1309	1630119	614049	105938	161213	346898	0.14	0.1488	303.853
ACGCCG_ATATTCTG	3357893	293770	278573	2229137	963345	217066	5961	783	1041982	460675	71346	117960	271369	0.14	0.1154	306.523
ACGCCG_ATTGGACC	3936647	397195	287772	2602294	1188747	253580	8319	1028	1150620	503607	76202	156546	270859	0.14	0.125	293.49
ACGCCG_GCGCTACA	2028250	171429	164101	1363903	589009	132588	4391	625	637290	347619	52039	104113	191467	0.13	0.0896	305.504
ACGCCG_GGTCCTAA	9279087	859078	719180	6218812	2846697	839974	23609	1608	2506924	1085648	150696	408891	526061	0.15	0.2333	280.999
ACGCCG_GGTTTGTC	3237764	313408	257046	2139587	998240	222632	6286	606	911823	486365	69223	154308	262834	0.14	0.12	285.639
ACGCCG_TACAGACT	2634520	219926	231928	1825805	670255	451525	9047	291	694687	236027	102381	82167	51479	0.23	0.0608	313.122
ACGCCG_TTAGGTGT	13780470	1290005	1169488	9121542	4217207	800126	24042	2958	4077209	1624794	222622	432219	969953	0.13	0.3143	303.164
ACGCCG_TTTCTCAC	2547987	181589	204570	1727526	726361	176069	4285	520	820291	404542	51730	100730	252082	0.15	0.1019	297.944
ACTAAT_AAATCTAA	7185082	563493	601796	4812383	2093905	504884	13620	1264	2198710	851933	106864	248583	496486	0.14	0.1929	300.854
ACTAAT_AACCTACG	2715897	175409	213953	1920866	745457	379781	11482	860	783286	338652	37473	169439	131740	0.18	0.0861	294.76
ACTAAT_ACGGAGGC	1993104	161497	159806	1364416	561635	233197	6694	578	562312	247264	28379	99793	119092	0.17	0.0648	288.172
ACTAAT_AGCATATG	2684097	241265	225397	1791418	802468	180871	4602	456	803021	422382	44538	72651	305193	0.13	0.1061	306.302
ACTAAT_AGCCGTTT	6745117	609208	560894	4450756	1991557	467653	14942	1467	1975137	623696	96703	193034	333959	0.14	0.1496	297.216
ACTAAT_ATACATAC	4267481	388253	320932	2852956	1324635	274509	7757	1000	1245055	644345	86979	192516	364850	0.13	0.1537	291.569
ACTAAT_ATGGTAGG	5300009	492726	433064	3570189	1594920	471942	14351	1552	1487424	655729	94118	240255	321356	0.14	0.1559	300.752
ACTAAT_ATTGTGTC	4111491	376447	333097	2754242	1261174	274079	9684	1072	1208233	492931	68382	165023	259526	0.13	0.1222	302.01
ACTAAT_GCCTAAGA	1554541	119252	127587	1055886	456646	107317	3073	366	488484	267705	36146	81662	149897	0.13	0.0702	303.469
ACTAAT_GCTCGACC	5390317	484868	431423	3613573	1649426	346659	11032	1260	1605196	1000961	147094	301999	551868	0.13	0.2197	300.235
ACTAAT_GGAGCGAT	2498172	215486	190552	1683239	761053	154147	5745	568	761726	396530	59849	124810	211871	0.14	0.1007	292.627
ACTAAT_GGCTGCAG	3660105	305958	284434	2448099	1074218	238237	7478	826	1127340	616710	89838	180701	346171	0.14	0.1484	295.611
ACTAAT_GGTAGCCT	2047481	187953	159896	1374176	629242	138303	4302	455	601874	335146	52429	104816	177901	0.13	0.0864	299.301
ACTAAT_TAGTTGTG	3049839	250980	256190	2030267	869751	190178	5744	762	963832	427664	76038	109895	241731	0.14	0.1079	306.157
ACTAAT_TCCAAACG	5427936	389788	462175	3639358	1531486	348629	8809	1087	1749347	676182	111551	170726	393905	0.14	0.1589	306.996
ACTAAT_TCGTATCC	9545995	754012	904903	6224394	2478448	675141	18799	2692	3049314	1099839	129171	306806	663862	0.16	0.2363	302.889
ACTAAT_TGGACTTG	4068059	349612	326275	2761927	1206036	379862	11206	1163	1163660	561744	78569	205372	277803	0.15	0.1364	298.398
ACTAAT_TGGGTGGG	3883028	336560	325383	2538196	1108458	257554	6782	798	1164604	516703	80035	130917	305751	0.15	0.1268	301.232
ACTAAT_TTGTTGGC	12376214	1020700	985234	8279117	3516503	1053026	28867	2859	3677862	1285933	172022	414957	698954	0.16	0.264	293.395
AGCACC_AAGCCCAA	3229446	356434	283016	2047540	1049597	184549	4361	332	808701	272623	45955	69361	157307	0.14	0.071	256.324
AGCACC_ACAGAGCA	4041430	373798	328618	2685413	1215790	257737	9703	1158	1201025	528691	88108	168669	271914	0.13	0.1297	303.092
AGCACC_ACAGCTAG	2932188	263797	244839	1945299	879432	173073	6207	796	885791	430556	73112	128908	228536	0.13	0.1085	304.041
AGCACC_ATAATAGA	17260935	1488460	1431829	11619162	5114378	1387532	43013	4462	5069777	1828639	272762	605014	950863	0.14	0.3385	303.326
AGCACC_ATATTCTG	4340427	342036	357371	2902655	1236662	304251	9098	958	1351686	581413	80399	187633	313381	0.14	0.1401	305.014
AGCACC_GACTTGTT	5517726	478842	448102	3636590	1635083	364365	9720	847	1626575	670490	95994	189315	385181	0.15	0.1581	281.615
AGCACC_GGTCCTAA	6255370	600142	486250	4125330	1853286	433769	11269	1118	1825888	759706	99641	214585	445480	0.14	0.1766	292.365
AGCACC_GGTTTGTC	2276336	202601	193818	1517026	678926	150945	5157	606	681392	349423	49406	114354	185663	0.14	0.0899	301.909
AGCACC_TATGCTTT	4802742	515982	410187	3033833	1526962	276749	6741	521	1222860	382472	67541	100024	214907	0.15	0.097	253.503
AGCACC_TCGTATCC	3367431	200156	324963	2321311	761787	555823	12246	1263	990192	314044	32945	146208	134891	0.27	0.0796	293.138
AGCACC_TGCTCGGA	2227054	238778	189740	1432406	671620	139073	3883	487	617343	302274	48464	80957	172853	0.14	0.0784	289.269
AGCACC_TGGAATGT	2275650	206455	179959	1547708	660036	289510	9672	646	587844	255436	28043	129905	97488	0.17	0.0667	285.613
AGCACC_TTAGGTGT	2722596	273855	226222	1767990	815981	176952	5315	586	769156	355808	56769	103385	195654	0.14	0.0911	289.475
AGCTTA_AAGGATGA	12795466	1074813	1147083	8456857	3573182	887353	26681	3153	3966488	1469100	236346	434646	798108	0.14	0.2928	302.507
AGCTTA_ACAGAGCA	4182211	369551	363691	2737126	1161787	282435	8310	924	1283670	518967	90050	154346	274571	0.15	0.1281	294.214
AGCTTA_ACCAATAA	2513380	270841	207336	1609923	735365	158758	4933	465	710402	341372	51482	104813	185077	0.15	0.0878	285.307
AGCTTA_AGCGGGCA	9315622	816778	835531	6056638	2521480	612305	19020	2102	2901731	1285834	191976	382250	711608	0.15	0.2658	296.947
AGCTTA_ATGAGTTT	12694834	1144117	1129805	8424723	3486992	1207793	36070	3171	3690697	1329121	193565	461710	673846	0.16	0.2725	297.316
AGCTTA_ATTGTGTC	8354539	721042	741674	5489566	2399058	522165	14172	1716	2552455	930222	134029	237092	559101	0.14	0.2068	297.145
AGCTTA_GAAAGTCT	10435554	952686	827659	6922315	3048996	697151	20629	1894	3153645	1214884	188333	340638	685913	0.14	0.2551	297.697
AGCTTA_GCTCGACC	2995475	240714	265493	1962193	807319	214771	5464	690	933949	548738	57505	154036	337197	0.16	0.1339	298.023
AGCTTA_TACCGCAG	3129775	310668	288736	2014649	877752	185910	6712	704	943571	437799	54889	134014	248896	0.14	0.1099	293.322
AGCTTA_TACCTATC	11863046	1143528	976180	7879367	3472840	1141652	34414	2701	3227760	1294219	183790	507218	603211	0.16	0.2665	286.706
AGCTTA_TCTGCAGA	1181815	102211	108689	775593	312365	83355	2841	378	376654	229390	32759	75142	121489	0.15	0.0607	304.423
AGCTTA_TGTAACGT	10411529	1014120	866421	6770725	3073752	652333	19128	2225	3023287	1275513	181023	383507	710983	0.14	0.2628	290.022
AGGCGA_AAAGGGCT	5331549	466040	436278	3615172	1598433	515862	16989	1427	1482461	526894	74716	205414	246764	0.15	0.1293	296.21
AGGCGA_AACTCGTA	3040460	285158	249138	2017577	906293	209037	6201	702	895344	412450	63406	129063	219981	0.13	0.1045	298.067
AGGCGA_ACAGCTAG	6503424	608421	535182	4274488	1899986	434661	13899	1583	1924359	888685	118440	291797	478448	0.14	0.1996	295.755
AGGCGA_ACCAGCCT	4069996	360122	325057	2681718	1148428	267390	6982	915	1258003	512643	82723	137068	292852	0.15	0.127	299.513
AGGCGA_AGTGAAGT	9822877	924825	875774	6458478	2869901	632012	21729	2593	2932243	1046681	137273	313482	595926	0.13	0.228	302.79
AGGCGA_ATATTCTG	13070904	1218497	1064680	8642119	3782479	907639	25553	3195	3923253	1605980	258685	474498	872797	0.14	0.3119	302.197
AGGCGA_ATCAACTT	6014078	612214	479114	3931201	1824808	408138	12322	1322	1684611	708624	109534	232505	366585	0.14	0.1663	289.424
AGGCGA_GAGTTCGG	1965149	186558	157569	1304536	592657	127618	3414	412	580435	319488	54387	88193	176908	0.13	0.0828	300.422
AGGCGA_GGTCCTAA	3532814	342058	272238	2325148	1085133	222297	5883	576	1011259	422705	70384	106892	245429	0.14	0.1066	287.917
AGGCGA_GGTTTGTC	4330913	464638	345947	2809979	1353735	261990	7808	1055	1185391	655674	78422	209747	367505	0.14	0.1565	280.919
AGGCGA_TACCGCAG	4946344	587679	431622	3182212	1613183	296840	7925	913	1263351	675079	87113	194277	393689	0.12	0.16	291.226
AGGCGA_TACTCCCG	3392526	398890	278471	2172274	1057835	234033	7646	724	872036	431617	63977	153838	213802	0.14	0.1084	277.308
AGGCGA_TAGTTGTG	9358373	816339	798007	6202456	2728458	656258	21232	2331	2794177	1141179	158075	375509	607595	0.14	0.2414	297.748
AGGCGA_TATGCTTT	10004540	1107838	803104	6395923	3302687	627694	14909	1016	2449617	712743	102404	215360	394979	0.15	0.1653	246.851
AGGCGA_TCTGCAGA	3243267	305015	288965	2123298	904526	213082	7941	870	996879	596157	88053	193785	314319	0.14	0.1444	302.698
AGGCGA_TTAGGTGT	6104464	596071	506663	4043943	1827046	435301	14383	1563	1765650	609537	98314	213099	298124	0.13	0.1474	299.849
AGGCGA_TTGTTGGC	11148543	1040854	926007	7352309	3269279	777763	19486	2356	3283425	1162421	143067	330413	688941	0.14	0.2476	299.063
AGTCTG_ACTAGTCA	8534334	693872	684869	5679907	2508369	565719	13282	1716	2590821	959379	141074	234794	583511	0.14	0.2114	301.142
AGTCTG_ACTGCATC	5600117	501592	441292	3713758	1690775	367252	11400	1372	1642959	642658	89548	199942	353168	0.14	0.1534	297.238
AGTCTG_ATAACATC	2302749	214672	171613	1570775	682151	263043	9312	817	615452	261284	31869	121220	108195	0.16	0.0683	290.574
AGTCTG_ATATTCTG	2957460	277734	222725	2031818	866170	364495	12248	1082	787823	300249	37712	137874	124663	0.16	0.0777	297.914
AGTCTG_ATCAACTT	8947143	815334	721667	5927123	2668468	547222	18164	2293	2690976	1099298	184260	333054	581984	0.13	0.2376	303.357
AGTCTG_GAAAGTCT	9014748	771548	685276	6079898	2721896	617650	18416	1768	2720168	1044018	133116	332162	578740	0.14	0.225	298.876
AGTCTG_GCATCACA	2805691	261576	195824	1871562	907871	174735	4931	496	783529	408490	65905	113131	229454	0.14	0.1029	285.328
AGTCTG_GTAAGCTG	2111652	205645	163773	1395585	645857	136346	3194	377	609811	315297	37199	57597	220501	0.13	0.0816	299.342
AGTCTG_TACCGCAG	6723684	637301	569992	4370395	1995333	426158	12672	1451	1934781	927104	140527	273711	512866	0.14	0.2069	292.368
AGTCTG_TAGTTGTG	9813474	884206	838701	6457156	2823051	638134	20380	2741	2972850	1154549	216052	318110	620387	0.14	0.2454	304.257
AGTCTG_TCCAAACG	4595636	346170	348990	3190607	1306591	596980	15784	1396	1269856	437046	51964	179341	205741	0.18	0.1086	295.418
AGTCTG_TGACCGTT	4278915	423085	348568	2814407	1282456	277334	9313	1267	1244037	500496	79272	156546	264678	0.14	0.1239	301.175
AGTCTG_TGGAGCCG	3044673	288846	240547	2017255	924477	209560	6221	729	876268	396411	67364	124424	204623	0.14	0.1006	292.956
AGTCTG_TTGTAGAA	4724078	455328	409507	3100642	1420335	290009	8946	1136	1380216	551899	86114	155415	310370	0.13	0.1351	301.436
ATAACG_AAGGATGA	7644104	598097	618573	5169187	2180905	619634	19057	2097	2347494	935911	135904	311404	488603	0.15	0.209	303.342
ATAACG_AATCGCAT	6025304	473685	508724	4063644	1712394	444023	13380	1634	1892213	767271	120751	237443	409077	0.14	0.1785	310.359
ATAACG_ACGCAGCT	2247461	204770	188760	1480798	647312	145092	4055	588	683751	364210	62929	94008	207273	0.13	0.0933	303.848
ATAACG_AGGCAAAC	3370562	300904	272462	2226831	974319	227135	5541	664	1019172	452266	72209	115717	264340	0.14	0.1134	301.214
ATAACG_ATAACATC	5807903	507938	438854	3891210	1725697	410006	12188	1215	1742104	841386	116390	275244	449752	0.14	0.1913	293.571
ATAACG_ATATTCTG	5948502	450948	480015	4023606	1684912	437555	12819	1553	1886767	795306	105226	251399	438681	0.14	0.1825	306.995
ATAACG_ATCAACTT	5280967	496176	430186	3491753	1555622	355426	12853	1357	1566495	645048	93468	215793	335787	0.14	0.1541	302.896
ATAACG_GACTTGTT	2481783	233200	178394	1698147	754202	298131	9004	546	636264	261960	36275	121526	104159	0.16	0.0677	277.937
ATAACG_GCTTTCGT	4723930	522653	356112	3061508	1554817	265201	9004	697	1231789	460842	84933	141815	234094	0.14	0.1149	263.406
ATAACG_GGACAAGA	2689383	235523	206657	1806564	800295	197741	6236	729	801563	408403	65616	142617	200170	0.14	0.1034	294.721
ATAACG_GGTAGCCT	5373006	468024	429274	3572191	1611334	340357	9415	1009	1610076	892662	122784	232507	537371	0.14	0.2005	294.303
ATAACG_TAGGTTAT	4087232	301294	336573	2754098	1152541	284217	8447	987	1307906	573923	79536	170001	324386	0.15	0.1387	303.347
ATAACG_TGGAGCCG	3234064	309219	253879	2121959	946893	218558	6270	708	949530	454734	64924	138979	250831	0.14	0.1133	292.438
ATAACG_TTCACGAA	2238842	152949	176478	1580024	675433	224483	4935	244	674929	297274	171773	58214	67287	0.14	0.0754	318.637
ATAACG_TTGTACGG	3045306	246759	216023	2101362	873760	364862	10610	903	851227	438044	47767	198467	191810	0.17	0.109	291.58
ATACTT_AACCTACG	6259697	562626	554391	4176050	1775660	556589	18382	1957	1823462	706782	101125	262555	343102	0.15	0.166	300.398
ATACTT_AATCGCAT	3742359	315982	320405	2503104	1093426	255781	8974	1132	1143791	462992	71544	154279	237169	0.14	0.1159	304.734
ATACTT_ACAGCTAG	6296067	597606	523316	4135005	1831845	448802	12637	1513	1840208	803993	94380	246648	462965	0.14	0.1845	302.232
ATACTT_AGCCGTTT	9106975	903406	780382	5933967	2671143	573118	20532	2077	2667097	720701	113765	230428	376508	0.14	0.1697	293.73
ATACTT_ATACATAC	2432399	244885	167674	1617886	772003	156958	5148	570	683207	339900	47105	111212	181583	0.14	0.0876	286.258
ATACTT_ATGAGTTT	4662087	422575	417699	3053158	1303100	318634	10287	1272	1419865	536079	83272	165974	286833	0.14	0.1315	303.73
ATACTT_ATGGTAGG	8559937	766350	756637	5642080	2488488	609809	17324	2095	2524364	1016614	163976	306414	546224	0.14	0.2227	301.171
ATACTT_ATTGTGTC	10086495	824555	821246	6850124	2819252	1077530	32573	3034	2917735	1049799	139296	412618	497885	0.17	0.2271	297.904
ATACTT_GAAACGCC	4800650	416720	341808	3176162	1428196	339596	9725	1020	1397625	753637	104123	235378	414136	0.15	0.1739	281.279
ATACTT_GAACTTCG	2100176	184333	159115	1403676	641877	131162	3384	510	626743	321966	54523	80899	186544	0.13	0.0827	296.618
ATACTT_GCTCGACC	1734877	176993	137055	1142101	540857	102592	3536	459	494657	293139	42945	88175	162019	0.13	0.076	290.084
ATACTT_TCCTTGCC	6841592	590154	634328	4446966	1829012	461383	14537	1883	2140151	823116	130472	248255	444389	0.16	0.1878	295.677
ATACTT_TGGGTGGG	2779505	261082	220041	1885359	795143	331158	10368	917	747773	309183	41455	132757	134971	0.17	0.0798	292.384
ATACTT_TTCACGAA	4103534	440325	285489	2700274	1303405	260436	8133	939	1127361	596596	82234	193165	321197	0.13	0.1433	287.034
ATCCAA_AACCTACG	7881246	648838	628619	5300757	2290598	586814	17083	1987	2404275	1071207	151807	352778	566622	0.14	0.2319	300.117
ATCCAA_ACCAGCCT	5741744	490595	404950	3947401	1782535	589122	17915	1471	1556358	586170	67193	240862	278115	0.15	0.1408	284.363
ATCCAA_ACTGCATC	6940842	624286	561838	4627408	2093527	482312	14866	1806	2034897	784198	108378	258144	417676	0.14	0.1801	297.078
ATCCAA_ATAACATC	2942376	273884	216321	1964843	899273	189937	6148	758	868727	396436	56031	119049	221356	0.14	0.1006	295.274
ATCCAA_ATATTCTG	4010686	380492	306095	2673066	1242910	262176	9328	1012	1157640	494744	75633	156631	262480	0.13	0.1228	294.831
ATCCAA_GCATCACA	4178928	345658	266026	2838702	1304886	278845	7525	849	1246597	629778	92983	188657	348138	0.14	0.15	286.209
ATCCAA_GGACAAGA	3010427	277132	229969	2011795	955859	170828	4876	529	879703	440060	64360	106009	269691	0.13	0.111	299.014
ATCCAA_GGCTGCAG	6860972	536567	522757	4636998	2062153	457734	12664	1502	2102945	1126990	147421	319137	660432	0.14	0.24	293.279
ATCCAA_GTAGGTAA	7246677	548715	554507	4922385	2112088	486802	14329	1759	2307407	1138606	166752	320305	651549	0.14	0.2434	304.639
ATCCAA_GTTCTCGG	3693467	311092	262307	2531924	1145335	300503	8130	846	1077110	681179	82637	222923	375619	0.14	0.1609	294.711
ATCCAA_TACGGGCG	5479320	466357	437691	3621507	1579972	397760	11444	1194	1631137	749779	103523	244252	402004	0.15	0.1735	289.749
ATCCAA_TACTCCCG	4930623	516110	373994	3214566	1527452	289003	9366	1180	1387565	617735	99466	179061	339208	0.14	0.1487	288.066
ATCCAA_TCCTTGCC	7551659	635037	671844	4960953	2115036	489399	13978	1790	2340750	968744	130453	266449	571842	0.15	0.2157	300.035
ATCCAA_TCTTACAA	3572474	325832	296222	2380167	1050386	237852	7815	897	1083217	449792	72391	145930	231471	0.13	0.1129	302.75
ATCCAA_TGACGTCG	3587217	342162	297351	2355761	1046627	229854	7850	1044	1070386	461101	68423	138313	254365	0.14	0.1155	298.673
ATCCAA_TGGGTGGG	5768346	491736	466981	3855647	1786468	354483	11232	1250	1702214	775697	121114	237602	416981	0.13	0.1786	293.934
ATCCAA_TGTCCAAT	2438125	240791	146833	1660884	736696	277041	7658	766	638723	287895	30538	122747	134610	0.17	0.0748	280.778
ATCCAA_TTAGGTGT	6994715	585466	552924	4712796	2132373	488838	12028	1421	2078136	766231	141159	194941	430131	0.14	0.1769	298.347
ATCCAA_TTGTACGG	3317342	325386	249574	2181215	987100	217737	7098	798	968482	462602	56510	145041	261051	0.14	0.1158	293.743
ATCCAA_TTGTAGAA	10129755	901660	891028	6616206	2899176	599973	14673	2099	3100285	1250982	260146	280328	710508	0.14	0.26	307.835
ATCCAA_TTGTTGGC	6899548	665156	566361	4519115	1999330	470479	17665	2115	2029526	703513	106590	253889	343034	0.14	0.1665	293.556
ATGGCC_AAATCTAA	8359531	740912	651040	5621638	2500564	594500	18459	2143	2505972	1004977	139127	318853	546997	0.13	0.2213	306.332
ATGGCC_ACAGCTAG	3523365	294561	272428	2357430	1062707	224084	7015	745	1062879	534913	86960	161713	286240	0.14	0.1306	296.656
ATGGCC_ACTAGTCA	4798589	469682	386175	3178553	1462663	300198	9151	1100	1405441	541691	68132	134130	339429	0.13	0.1328	306.709
ATGGCC_AGGCAAAC	2896673	281080	205094	1961224	881852	283711	7907	959	786795	365373	47995	135692	181686	0.14	0.0933	293.533
ATGGCC_ATAATAGA	15958215	1551911	1215247	10681811	5148645	953247	26790	3418	4549711	1654748	200939	351963	1101846	0.12	0.3175	303.398
ATGGCC_ATGGTAGG	4441596	377159	344758	2962546	1340691	290833	8679	1017	1321326	651386	89443	204101	357842	0.14	0.1546	292.351
ATGGCC_GCCTAAGA	2072822	173484	164480	1399092	619099	140654	4037	507	634795	342103	48157	99714	194232	0.14	0.0881	304.514
ATGGCC_GGACAAGA	3208584	309261	228164	2194367	970057	386106	12253	937	825014	422234	51942	194888	175404	0.17	0.1059	283.851
ATGGCC_TCTTACAA	5224108	436363	425156	3480713	1500774	360312	10300	989	1608338	688049	86992	200008	401049	0.14	0.1622	301.95
ATGGCC_TGACCGTT	7743519	700308	572924	5202952	2325513	645819	22677	2034	2206909	974482	127685	382755	464042	0.15	0.2146	291.848
ATGGCC_TTGTAGAA	4244494	421778	361157	2774540	1258335	271787	8827	1273	1234318	533874	84897	162764	286213	0.13	0.1312	303.469
ATTCGC_AAAGGGCT	8506981	785554	714179	5532486	2399152	501928	14622	1784	2615000	932766	145619	245192	541955	0.15	0.2075	300.02
ATTCGC_AACCTACG	4511203	431145	391273	2952909	1305796	303296	7736	914	1335167	544441	96114	143298	305029	0.14	0.1329	302.452
ATTCGC_ACGCAGCT	4811088	467949	375894	3235827	1321862	632962	17667	1271	1262065	623720	75605	293059	255056	0.19	0.148	285.251
ATTCGC_ATAACATC	5937284	563192	481922	3872417	1697907	404558	9649	1260	1759043	732456	107540	192655	432261	0.15	0.1706	292.142
ATTCGC_GAAACGCC	2307504	214032	165459	1533342	705125	158962	4522	442	664291	404704	54492	136441	213771	0.14	0.102	283.069
ATTCGC_GAACTTCG	3167066	336684	234795	2079172	951690	182731	6068	812	937871	486069	83809	138016	264244	0.13	0.1209	297.686
ATTCGC_GCTTTCGT	3687683	393884	276873	2450072	1157030	416653	11557	502	864330	283785	41977	122670	119138	0.17	0.0736	253.491
ATTCGC_GGCTGCAG	3628022	330674	273406	2405894	1067804	228551	6472	721	1102346	601098	85522	166783	348793	0.14	0.1445	294.777
ATTCGC_GGTTTGTC	3258962	350348	272552	2144734	1002478	233046	5532	715	902963	421194	62328	124687	234179	0.13	0.1063	298.884
ATTCGC_TACCGCAG	2964569	331959	247756	1906747	898856	174956	4465	577	827893	425193	78422	106793	239978	0.13	0.1075	291.741
ATTCGC_TCCAAACG	9943705	986215	815289	6597172	2876186	901639	26158	2465	2790724	952987	131612	349070	472305	0.15	0.2127	295.633
ATTCGC_TCCTTGCC	3205905	305519	286533	2134760	824953	416988	13167	930	878722	324945	42887	155763	126295	0.19	0.0835	291.425
ATTCGC_TCTTACAA	9563311	812251	789284	6519903	2737985	1051704	26363	2236	2701615	1031506	167852	358947	504707	0.16	0.225	307.005
ATTCGC_TGGACTTG	4039304	406574	329247	2627744	1128051	274974	7871	946	1215902	516540	59468	151211	305861	0.14	0.1276	302.208
ATTCGC_TGGAGCCG	5650401	559805	446846	3768487	1583353	604909	16581	1468	1562176	637385	72798	241761	322826	0.16	0.1524	293.85
ATTCGC_TTGTAGAA	5358821	583919	478891	3432516	1560256	313729	10576	1543	1546412	616877	98919	187533	330425	0.14	0.1495	298.03
ATTCGC_TTTCTCAC	1986455	205619	153499	1318170	594731	128260	4523	579	590077	286099	49143	90616	146340	0.13	0.0747	301.312
ATTGAG_AAAGGGCT	5192369	453142	421422	3466270	1505657	351742	12752	1511	1594608	594916	91330	197246	306340	0.14	0.1443	304.457
ATTGAG_AAGCCCAA	13147693	1534571	985729	8456354	4485723	792808	22395	1530	3153898	1161534	167748	389763	604023	0.14	0.2456	251.499
ATTGAG_AGGCAAAC	4190323	404070	317041	2791735	1291202	273189	7610	990	1218744	537494	68899	155290	313305	0.13	0.1324	300.934
ATTGAG_ATAACATC	2179714	195515	158428	1487762	618385	243294	7745	631	617707	287443	35536	122764	129143	0.16	0.0748	293.162
ATTGAG_ATTGATGA	4923033	433835	401909	3273758	1413972	331456	11254	1370	1515706	593665	97902	186986	308777	0.14	0.1442	303.572
ATTGAG_GAACTTCG	6522814	545787	491390	4394337	1927071	475980	12589	1433	1977264	1028076	129603	305054	593419	0.14	0.225	300.779
ATTGAG_GCTCGACC	2770514	260194	209720	1834134	831619	176266	4630	644	820975	527644	68680	139950	319014	0.14	0.1294	293.262
ATTGAG_GTGGACAT	6192411	526259	437652	4272160	1893385	521994	15940	1427	1839414	835029	118581	275288	441160	0.14	0.1914	300.656
ATTGAG_TACCGCAG	9934792	878365	789196	6586201	2909687	656809	18934	1975	2998796	1421819	200495	404929	816395	0.14	0.2836	298.74
ATTGAG_TCCAAACG	9502372	835584	777434	6350039	2772331	642937	18546	2553	2913672	1096937	152618	300958	643361	0.14	0.2372	305.311
ATTGAG_TGTAACGT	18606707	1684473	1419179	12477576	5574955	1383058	39074	4508	5475981	2060739	310164	612603	1137972	0.14	0.3645	301.619
ATTGAG_TTGTACGG	2172644	216293	161081	1447653	672896	132145	4546	622	637444	385478	56468	121681	207329	0.13	0.0984	301.388
CAAGAA_AAATCTAA	5120797	427154	438404	3409599	1474710	320503	10554	1348	1602484	589650	100704	164019	324927	0.13	0.1433	305.775
CAAGAA_AAGGATGA	3807615	321701	318003	2557901	1080954	256758	7255	709	1212225	469430	48555	128493	292382	0.14	0.1163	312.578
CAAGAA_ACAGAGCA	5033076	466597	400921	3353383	1539743	301565	10170	1330	1500575	617019	109386	175246	332387	0.13	0.1489	303.005
CAAGAA_ACCAGCCT	10242767	780053	824414	6903981	2948904	696481	21136	2265	3235195	1252660	198115	373071	681474	0.14	0.2596	301.776
CAAGAA_ATAATAGA	6393906	543641	541642	4256847	1880466	407001	13654	1468	1954258	666324	105547	193514	367263	0.13	0.1588	307.891
CAAGAA_ATTGATGA	7016183	573292	601385	4705914	1985164	502677	15443	1704	2200926	872873	115485	268317	489071	0.14	0.198	308.427
CAAGAA_ATTGTGTC	3137425	274738	249175	2096621	930538	196630	6247	781	962425	424325	72732	119024	232569	0.13	0.107	303.693
CAAGAA_GAAACGCC	1873171	162378	158412	1232818	534394	114021	3356	404	580643	325220	49222	89709	186289	0.14	0.0843	292.708
CAAGAA_GAAAGTCT	4623877	390772	351277	3109796	1376790	304068	9350	901	1418687	565528	84754	162535	318239	0.13	0.1379	301.053
CAAGAA_GCTCGACC	7548873	599120	578875	5150955	2252511	606059	17464	1962	2272959	1423035	177340	457168	788527	0.14	0.2841	300.689
CAAGAA_TACCTATC	2406521	192362	178344	1682190	764672	254025	5235	246	658012	262935	134127	52609	76199	0.14	0.0671	302.907
CAAGAA_TAGTTGTG	2574306	184425	201089	1810481	755630	287534	5848	346	761123	335474	182075	74486	78913	0.15	0.0849	315.899
CAAGAA_TGACGTCG	3700461	298926	294926	2493753	1105361	240346	8073	885	1139088	493646	73236	153644	266766	0.14	0.1221	301.248
CAAGAA_TGCCTCGG	7993720	662286	640335	5355183	2376067	517936	15271	1738	2444171	933910	128997	267294	537619	0.14	0.2065	298.644
CAAGAA_TGGAATGT	4517737	384263	365331	3018882	1336464	295527	8857	1035	1376999	563020	97980	156834	308206	0.14	0.1373	303.991
CAATCC_AACCTACG	2614544	228804	206811	1762174	776913	183642	6049	691	794879	361605	52045	115706	193854	0.13	0.0924	303.564
CAATCC_ACAGCTAG	2369830	213873	178185	1625412	690727	270147	8849	812	654877	290023	34123	128524	127376	0.15	0.0751	295.594
CAATCC_ACCAGCCT	7399403	633838	602316	4889598	2111894	477000	13818	1509	2285377	826379	124017	236359	466003	0.14	0.1881	295.656
CAATCC_ACGGAGGC	4798085	439277	384837	3184660	1439918	300149	8813	1049	1434731	680517	92255	183204	405058	0.13	0.161	302.199
CAATCC_ACTGCATC	4095310	379462	336698	2692073	1174706	279053	8314	957	1229043	484254	78209	133580	272465	0.14	0.1202	301.198
CAATCC_ATAACATC	2840828	254622	223996	1892270	821281	194322	6046	683	869938	375721	57225	117264	201232	0.14	0.0959	299.517
CAATCC_ATAATAGA	9670241	804926	782620	6473012	2795987	703992	20551	2153	2950329	1011253	137249	306116	567888	0.14	0.2207	301.753
CAATCC_ATACATAC	1991494	165606	139159	1389162	591552	248989	7014	713	540894	235990	32550	99240	104200	0.16	0.0619	294.215
CAATCC_ATCAACTT	7808378	722817	608156	5205608	2318501	530332	16021	1999	2338755	958859	150314	281670	526875	0.14	0.2127	301.955
CAATCC_GGACCAAC	2782847	239360	206548	1882069	858035	182243	5980	695	835116	510645	76477	160223	273945	0.13	0.1257	297.704
CAATCC_TACGGGCG	9992830	920309	820211	6615716	2954861	623045	20127	2430	3015253	1360178	208472	383905	767801	0.14	0.2765	301.988
CAATCC_TCCTTGCC	8766190	670074	864777	5747665	2221864	681745	20789	2186	2821081	969186	147272	306451	515463	0.16	0.2145	305.499
CAATCC_TCGTATCC	6336166	511762	654196	4083809	1544516	459177	14192	1649	2064275	637075	86752	182403	367920	0.17	0.1528	304.036
CAATCC_TGACCGTT	2963341	241332	217418	2019052	936449	200200	6042	705	875656	390425	56053	122187	212185	0.13	0.0968	299.427
CAATCC_TGGAGCCG	6062535	502621	459289	4085997	1712448	510465	12434	1353	1849297	834134	101421	230959	501754	0.15	0.1899	304.209
CAATCC_TGGGTGGG	2886080	241842	221028	1945102	866269	178836	5799	723	893475	428586	65542	115758	247286	0.13	0.1081	306.665
CACCAC_AATCGCAT	3487131	291107	263521	2366587	1033099	251802	7623	754	1073309	445382	64980	141478	238924	0.14	0.1119	301.564
CACCAC_ATAAAGGC	6051492	547723	453123	4017842	1770826	378942	10904	1241	1855929	809514	109605	226012	473897	0.14	0.1862	296.752
CACCAC_ATAACATC	3696237	349330	256454	2454739	1112484	246357	6965	705	1088228	497345	79501	142216	275628	0.14	0.1222	288.273
CACCAC_ATACATAC	2703001	245551	179758	1820082	815960	188746	6061	545	808770	379766	51077	125986	202703	0.14	0.0968	289.1
CACCAC_ATTGATGA	4748298	447069	363582	3139989	1418267	304903	9749	1096	1405974	552824	76715	161352	314757	0.14	0.1346	298.158
CACCAC_ATTGGACC	8882943	762410	686898	5914127	2469964	575122	18575	1787	2848679	1127346	177624	321631	628091	0.15	0.2416	298.151
CACCAC_ATTGTGTC	3681773	334826	240939	2533862	1143646	342658	9534	952	1037072	500310	65313	172676	262321	0.14	0.1236	294.848
CACCAC_GAAAGTCT	4631440	432880	322077	3131414	1444800	328330	10296	783	1347205	545002	82428	179677	282897	0.13	0.1336	289.208
CACCAC_GCGCTACA	2155842	182816	156261	1450309	640073	124523	3961	482	681270	352629	58714	95295	198620	0.14	0.0907	293.177
CACCAC_GGACAAGA	4193221	427306	275687	2788514	1291787	309698	7830	778	1178421	611709	67774	169992	373943	0.14	0.1471	284.051
CACCAC_GTAACTTA	3498490	301527	203232	2390549	1113157	230865	6086	626	1039815	594973	79065	169220	346688	0.14	0.1434	285.815
CACCAC_TAGGTTAT	3204603	264368	240273	2158236	931132	208621	7218	674	1010591	435922	66165	134673	235084	0.14	0.1098	298.361
CACCAC_TCCTTGCC	6261980	506002	571488	4131808	1721791	477335	13412	1475	1917795	724598	113926	235677	374995	0.16	0.1688	297.475
CACCAC_TGGAATGT	4124762	399443	303135	2736669	1264950	248132	8947	914	1213726	512781	67098	163330	282353	0.13	0.1263	293.32
CACCAC_TTAGGTGT	7666143	754368	566115	5081384	2368220	487558	14227	1550	2209829	903695	150107	255659	497929	0.13	0.2033	292.088
CACGTT_AACTCGTA	5255062	411551	385037	3574128	1597101	373221	11856	1071	1590879	671411	99284	219692	352435	0.14	0.1581	290.583
CACGTT_AAGCCCAA	4323496	541187	263472	2796118	1518983	304824	7635	382	964294	369406	57795	125490	186121	0.15	0.0936	237.266
CACGTT_AATCGCAT	3679459	281853	278266	2470693	1029160	245361	7391	576	1188205	493565	65190	142962	285413	0.15	0.1212	295.116
CACGTT_ACAGCTAG	2316405	209429	162284	1587605	680783	258882	8113	585	639242	291442	32088	124893	134461	0.16	0.0757	287.879
CACGTT_ACGTCGTC	2934001	258759	207217	1984027	911632	183173	4899	520	883803	393234	59367	95853	238014	0.13	0.1	294.539
CACGTT_GACTTGTT	8033034	806040	587001	5308446	2532942	515354	13680	1125	2245345	858206	105395	236181	516630	0.13	0.1946	277.267
CACGTT_GCCTAAGA	2835815	211230	218766	1927515	842809	199606	6040	531	878529	458815	67099	144865	246851	0.14	0.1139	294.175
CACGTT_GGCTGCAG	2356642	194897	172101	1587656	695822	165338	5621	561	720314	379040	54903	122960	201177	0.14	0.0965	291.482
CACGTT_TACCTATC	3550281	391316	248955	2308882	1125579	197172	6667	698	978766	441637	68615	132714	240308	0.13	0.1109	275.668
CACGTT_TAGGTTAT	2963241	248249	229990	1984930	852760	209886	6657	776	914851	384046	54213	115534	214299	0.14	0.0978	298.438
CACGTT_TGACGTCG	3593107	340707	269725	2423011	1134385	254347	7349	744	1026186	425082	55928	136883	232271	0.13	0.107	296.12
CACGTT_TGTCCAAT	2844733	284252	192279	1901862	907824	194812	5441	555	793230	356450	54776	111227	190447	0.13	0.0914	282.575
CACTGA_AAGGATGA	3041532	262618	227574	2086347	849546	376065	10518	725	849493	328430	35864	135737	156829	0.17	0.0844	291.676
CACTGA_ACAGAGCA	3092776	310483	203694	2075356	981868	221042	6733	643	865070	404729	57702	135889	211138	0.14	0.1027	279.611
CACTGA_ACGTCGTC	2554529	206815	177794	1783016	744093	326457	10478	696	701292	293174	42306	134448	116420	0.17	0.0761	287.594
CACTGA_GGACCAAC	3079034	302773	205391	2048087	966786	201064	5498	591	874148	544083	84245	163671	296167	0.14	0.1327	281.35
CACTGA_GGAGCGAT	2487473	229299	186463	1655985	759199	168658	4526	472	723130	383005	59577	118765	204663	0.14	0.0977	286.819
CACTGA_GGCTGCAG	2249449	219772	161806	1500232	682907	148252	4740	528	663805	361040	46127	113289	201624	0.14	0.0927	289.372
CACTGA_TACCTATC	3433915	345832	247815	2306458	1034860	352962	9281	855	908500	362325	45560	138082	178683	0.15	0.0926	281.8
CACTGA_TACGGGCG	3386081	317518	270382	2241483	1009511	221158	6983	741	1003090	470798	72995	142151	255652	0.14	0.1176	294.431
CACTGA_TAGGTTAT	6723210	567138	533168	4546810	2006159	458857	14000	1452	2066342	882068	133718	262411	485939	0.13	0.1999	302.429
CACTGA_TATCAATG	11665997	1074106	922225	7734307	3410136	770330	22607	2266	3528968	1453559	188234	411284	854041	0.14	0.2892	294.756
CACTGA_TTAGGTGT	4959188	479076	386581	3288742	1497549	326302	10870	1075	1452946	580064	88885	186611	304568	0.14	0.1412	290.159
CAGACT_AAAGGGCT	6394055	510154	494372	4328338	1922612	478853	13851	1463	1911559	749411	104378	239705	405328	0.14	0.1727	295.108
CAGACT_AACCTACG	2760476	230350	224167	1865460	814392	201606	6671	845	841946	393377	56754	135385	201238	0.14	0.0999	305.732
CAGACT_ACTGCATC	5711267	448572	444509	3848235	1692638	383673	11299	1193	1759432	743176	124612	225348	393216	0.14	0.1718	298.188
CAGACT_AGCGGGCA	2285111	205969	180558	1526281	694071	148730	4242	455	678783	345087	51401	91131	202555	0.13	0.0888	301.323
CAGACT_ATGAGTTT	3873730	359953	318315	2562819	1132551	267298	8178	941	1153851	478685	81245	141766	255674	0.14	0.1192	302.981
CAGACT_ATGGTAGG	3578833	303279	281150	2413661	1072937	256279	8684	941	1074820	492505	76073	166053	250379	0.14	0.1219	304.133
CAGACT_GAAAGTCT	3188763	311961	210741	2142479	1020658	228586	7560	724	884951	400800	61788	145629	193383	0.14	0.1017	285.201
CAGACT_GCGTGCTC	6247084	546428	470247	4211418	1842791	423506	13352	1655	1930114	1120078	155349	348469	616260	0.14	0.24	301.016
CAGACT_GGACCAAC	2956874	278909	216689	2000964	918107	266368	7709	858	807922	510342	64364	184999	260979	0.14	0.1254	288.847
CAGACT_GGCTGCAG	1968387	171080	154953	1311649	583305	128135	4135	453	595621	327844	54253	106235	167356	0.14	0.0847	295.505
CAGACT_TACCGCAG	3562287	309657	293407	2351520	1070070	215488	6428	775	1058759	532181	80879	151978	299324	0.14	0.1299	291.905
CAGACT_TACCTATC	4669691	359069	340586	3271087	1382905	617895	17705	1300	1251282	486971	56341	229046	201584	0.17	0.1193	289.13
CAGACT_TAGTTGTG	5219861	362527	437585	3538560	1518151	327905	9071	890	1682543	723297	116602	180308	426387	0.14	0.168	308.831
CAGACT_TGACCGTT	2876952	260147	221979	1911672	837693	207084	6328	703	859864	377291	44949	120186	212156	0.14	0.096	300.427
CAGACT_TGGAATGT	4067501	389011	321031	2694919	1205096	263765	9476	1153	1215429	509154	73175	159734	276245	0.13	0.126	306.351
CATCGG_AAATCTAA	5467113	484164	453789	3653507	1602394	388438	13131	1652	1647892	619962	87164	208275	324523	0.14	0.1494	305.458
CATCGG_AACCTACG	3182318	287146	257630	2106588	921158	188552	6798	913	989167	460338	72861	132316	255161	0.13	0.1153	304.305
CATCGG_ATAATAGA	18872919	1762822	1554016	12495600	5626685	1216882	32523	3941	5615569	1952629	275908	488881	1187840	0.13	0.3537	307.513
CATCGG_ATTGGACC	6632792	564319	483608	4446077	1990062	478707	12392	1495	1963421	754138	117811	221497	414830	0.15	0.174	295.365
CATCGG_GACTTGTT	4457238	456762	342497	2946818	1381543	306856	9365	810	1248244	489199	79022	154163	256014	0.13	0.1217	286.798
CATCGG_GCTGTGAC	3185240	286419	247023	2129691	947201	260446	7775	769	913500	629987	92524	216196	321267	0.15	0.1505	293.548
CATCGG_GCTTTCGT	4497447	584062	327435	2793309	1449186	259527	5744	489	1078363	405844	50727	111631	243486	0.15	0.102	250.352
CATCGG_GGACAAGA	5413543	482114	405011	3629542	1608756	374626	10543	1318	1634299	837303	108387	251751	477165	0.14	0.191	298.354
CATCGG_GGTAGCCT	2263511	235782	172637	1495380	698344	135998	4545	576	655917	368353	52383	112179	203791	0.13	0.0945	294.106
CATCGG_GTTCTCGG	2299104	207699	174644	1548970	675721	161060	4538	590	707061	430032	59590	130249	240193	0.14	0.1083	305.123
CATCGG_TACTCCCG	2490519	247722	190511	1626856	768077	160162	4237	418	693962	380896	60590	105303	215003	0.14	0.0968	283.773
CATCGG_TCGTATCC	7646450	632211	707636	4989559	2049385	519364	18043	1803	2400964	883947	137905	278925	467117	0.16	0.1993	297.452
CATCGG_TCTGCAGA	4279608	401747	377179	2806266	1202597	284366	8345	1010	1309948	779047	112966	220966	445115	0.14	0.1802	305.906
CATCGG_TCTTACAA	1773937	143222	139093	1235981	501716	241610	7162	551	484942	238734	25675	117265	95794	0.18	0.0627	295.379
CATCGG_TGACGTCG	4192549	364168	327522	2783853	1223066	277360	7448	796	1275183	546362	88981	138734	318647	0.14	0.1335	299.356
CATCGG_TGGACTTG	4019707	378479	309153	2691852	1229232	237186	7274	940	1217220	539774	85701	140144	313929	0.13	0.1329	305.866
CATCGG_TTAGGTGT	11518851	1074270	947163	7609582	3397840	733752	21054	2442	3454494	1258834	173969	341491	743374	0.14	0.2624	304.558
CATCGG_TTTCTCAC	3928454	302112	312217	2651856	1128903	270834	7040	860	1244219	594125	72860	154704	366561	0.14	0.1437	305.032
CCAATT_AAATCTAA	11480022	966368	1040993	7606898	3243443	790353	24177	2844	3546081	1179496	188779	346852	643865	0.14	0.2501	306.213
CCAATT_ACAGCTAG	3316442	326309	263375	2190630	992765	213022	6833	727	977283	434454	62956	127749	243749	0.13	0.1089	300.803
CCAATT_ACCAGCCT	4905781	476609	432431	3213139	1427136	328686	9630	1013	1446674	485071	90209	124040	270822	0.14	0.1204	303.227
CCAATT_ACGCAGCT	4016961	350325	368319	2628429	1142882	277580	7680	771	1199516	558603	79219	156031	323353	0.14	0.1354	296.618
CCAATT_AGGCAAAC	5621159	501288	478906	3738915	1679653	370561	11422	1358	1675921	650895	100667	200255	349973	0.14	0.1554	299.1
CCAATT_ATTGGACC	8595025	658443	674862	5787826	2432912	587140	17134	1961	2748679	1033320	142825	293384	597111	0.15	0.2245	300.25
CCAATT_GAAACGCC	2989223	215499	258070	1998098	784538	213274	6992	718	992576	477579	67065	153997	256517	0.15	0.1185	300.628
CCAATT_GTAGCGGA	2196929	151296	164520	1500876	624749	162269	4696	537	708625	383313	52778	119511	211024	0.15	0.0971	301.422
CCAATT_TCCTTGCC	9584932	664324	981691	6264384	2359285	689072	18191	2310	3195526	1048268	165804	271562	610902	0.17	0.2278	307.376
CCAATT_TGTAACGT	10397690	958383	832119	6955344	3129086	705259	22636	2483	3095880	1112817	173852	350741	588224	0.13	0.2388	301.884
CCAATT_TTCACGAA	3966426	367135	350502	2601700	1141920	243006	6983	738	1209053	476116	55114	111434	309568	0.13	0.1187	302.969
CCACAG_TCCAAACG	1568217	131302	148673	1020761	415197	110318	3204	313	491729	252427	31710	81140	139577	0.15	0.066	293.794
CCCAAA_ACCAGCCT	8210418	684810	678624	5504248	2382993	609459	17255	2121	2492420	895516	135347	271220	488949	0.14	0.2011	299.523
CCCAAA_ACTAGTCA	8987570	715134	772514	5999598	2596523	605656	19719	2016	2775684	908312	141465	277983	488864	0.14	0.2029	300.064
CCCAAA_ACTGCATC	12224947	1082440	1041870	8052410	3526268	799792	24828	2998	3698524	1368031	206711	412396	748924	0.14	0.2789	295.489
CCCAAA_ATGGTAGG	2968964	286054	224722	1972992	912449	191854	5719	736	862234	405524	56434	112275	236815	0.13	0.1028	295.571
CCCAAA_ATTGGACC	6617021	505294	498491	4493522	1937469	459842	14011	1478	2080722	821325	127240	249958	444127	0.14	0.1872	301.826
CCCAAA_ATTGTGTC	3029265	266904	236740	2031914	899428	218826	6393	753	906514	388597	51115	126214	211268	0.14	0.0988	303.347
CCCAAA_GACTTGTT	3723812	352900	206568	2596458	1221496	473686	11943	707	888626	369360	40183	169958	159219	0.17	0.0932	263.948
CCCAAA_GCGTGCTC	1512654	118788	122777	1019513	432127	103516	2730	418	480722	278784	44577	72188	162019	0.14	0.0729	300.682
CCCAAA_GCTTTCGT	6555458	667765	476777	4295166	2149052	420316	13130	886	1711782	612437	86537	204340	321560	0.14	0.1458	256.091
CCCAAA_GGCACTAC	3463620	351941	228190	2303182	1101628	200772	5779	818	994185	596077	78211	159974	357892	0.13	0.1442	285.292
CCCAAA_TCTTACAA	14799737	1313944	1280545	9849595	4301570	1049919	32123	3507	4462476	1836578	256679	566122	1013777	0.14	0.3401	302.822
CCCAAA_TGACGTCG	6896473	547045	558171	4654623	2022330	467374	12266	1748	2150905	899533	136840	245708	516985	0.14	0.2031	300.945
CCCAAA_TGCTCGGA	3013232	242040	254135	2039464	834122	284342	9114	847	911039	370748	56837	145821	168090	0.15	0.0947	299.992
CCCAAA_TTTCTCAC	3460576	231066	278136	2394584	1005339	250070	6809	869	1131497	541786	79803	153896	308087	0.13	0.1326	310.721
CCCTTC_AAGGATGA	4684646	429236	363443	3112574	1383083	277762	8656	1003	1442070	549786	94897	147184	307705	0.13	0.1345	299.452
CCCTTC_AGCATATG	5421186	481313	410485	3634312	1594231	370649	12616	1320	1655496	744281	110481	240787	393013	0.14	0.1735	297.903
CCCTTC_AGCGGGCA	3181669	303036	246122	2103307	928547	203682	6787	633	963658	436468	62607	135430	238431	0.14	0.1098	297.43
CCCTTC_ATAACATC	1978313	223216	125059	1324854	575887	242774	7033	472	498688	223153	27485	97315	98353	0.18	0.0576	282.212
CCCTTC_ATCAACTT	3791486	404481	261396	2479535	1158290	264322	7731	744	1048448	425157	60516	140267	224374	0.15	0.1067	280.298
CCCTTC_ATGAGTTT	1658272	150013	129378	1137915	457495	208197	6325	457	465441	176989	18819	77496	80674	0.17	0.0466	290.591
CCCTTC_ATGGTAGG	2729935	313383	197256	1770822	824131	190911	5763	484	749533	355018	39162	114629	201227	0.14	0.0909	288.842
CCCTTC_GTGGACAT	6566163	564848	475377	4410169	1904518	424385	11821	1261	2068184	888885	115184	237415	536286	0.14	0.2007	297.432
CCCTTC_TAGTGATT	5640226	444377	456857	3818548	1573072	509960	15716	1345	1718455	706331	85242	256064	365025	0.15	0.1654	298.537
CCCTTC_TCTGCAGA	1918958	172900	166693	1241844	507745	134121	4685	433	594860	337314	45005	115278	177031	0.16	0.0865	287.048
CCCTTC_TGACGTCG	3720721	368181	292284	2426329	1085250	224331	6337	736	1109675	451331	71603	120919	258809	0.14	0.1133	292.134
CCCTTC_TGCTCGGA	3234935	328188	246064	2131042	990273	192841	6815	646	940467	413949	58941	133811	221197	0.13	0.1047	288.564
CCCTTC_TGGACTTG	3196283	325407	234694	2109951	941622	213446	7661	708	946514	415079	64698	136585	213796	0.13	0.1049	296.709
CCCTTC_TGGAGCCG	4809585	426450	368101	3197188	1353838	364148	10844	1097	1467261	605393	78870	200020	326503	0.15	0.145	294.321
CCCTTC_TGGGTGGG	7429760	677405	542370	5019948	2266051	615961	18768	1535	2117633	976996	147685	328036	501275	0.14	0.2156	291.18
CCCTTC_TGTCCAAT	4063530	397469	310290	2675508	1206695	253153	8208	963	1206489	453923	75497	139378	239048	0.13	0.1138	291.109
CCCTTC_TTGTACGG	2929983	294929	197015	1947334	885878	194577	6143	609	860127	398456	59538	128684	210234	0.13	0.1009	290.139
CCGCGC_AAAGGGCT	6440853	627546	598318	4117443	1764288	399461	9459	1027	1943208	762173	436283	129288	196602	0.14	0.1744	309.324
CCGCGC_AACCTACG	3028636	313980	258686	1950751	861377	206081	7049	617	875627	389922	56868	132326	200728	0.15	0.0988	289.019
CCGCGC_ACGGAGGC	4601023	463418	397019	2960535	1281088	296881	8005	1063	1373498	650901	94810	172193	383898	0.14	0.1551	295.177
CCGCGC_AGTGAAGT	2607389	246108	239666	1719405	690635	283296	8514	639	736321	284941	27279	96543	161119	0.16	0.074	294.206
CCGCGC_ATAAAGGC	3403043	297224	256363	2268598	1022696	217275	5472	610	1022545	497364	76533	126006	294825	0.14	0.1221	290.644
CCGCGC_ATTGTGTC	2569345	276842	224556	1648621	707857	175903	5445	589	758827	337680	47627	99405	190648	0.15	0.0868	299.002
CCGCGC_GCTCGACC	1881974	174040	159327	1230827	505265	133559	3537	438	588028	383419	47688	110316	225415	0.15	0.0973	298.916
CCGCGC_GGACAAGA	3407011	313424	259840	2293008	991052	288435	8499	835	1004187	533400	77700	179858	275842	0.15	0.131	300.543
CCGCGC_GGAGCGAT	2298972	216925	181264	1507215	657408	143192	4777	564	701274	388073	56954	117642	213477	0.14	0.0986	296.062
CCGGAT_TTGTTGGC	1531630	149542	135875	991018	441161	101850	3276	424	444307	243757	35272	78543	129942	0.15	0.0639	293.199
CCTACC_ACGTCGTC	2733224	228626	242114	1795688	717065	188984	6150	616	882873	354476	57201	105856	191419	0.15	0.0907	295.456
CCTACC_ATGAGTTT	8373896	705283	814670	5417850	2205750	545434	19021	1967	2645678	1021910	157152	307317	557441	0.15	0.2229	300.485
CCTACC_ATGGTAGG	2151350	173614	155912	1501636	634329	288100	8317	623	570267	278949	29842	129499	119608	0.17	0.0722	287.203
CCTACC_GGTCCTAA	2347071	204126	197077	1545168	641869	153345	4785	305	744864	283734	41934	81485	160315	0.15	0.0739	291.753
CCTACC_GGTTTGTC	4777505	406611	418814	3135351	1216568	432637	12621	1127	1472398	732025	91563	246842	393620	0.17	0.1703	292.143
CCTACC_TACTCCCG	1949397	186187	151476	1289986	579578	115905	3385	384	590734	298784	47717	78249	172818	0.14	0.0774	295.837
CCTACC_TCTGCAGA	1284186	113000	133607	822087	326947	90328	2776	329	401707	218367	29994	69668	118705	0.16	0.0578	298.121
CCTACC_TCTTACAA	9768080	780042	1024165	6272943	2470668	650012	19844	1906	3130513	1062855	173142	290544	599169	0.16	0.2282	300.374
CCTACC_TGCTCCAC	2318308	189006	198859	1577640	593967	323271	10578	704	649120	248265	32647	118656	96962	0.19	0.0648	290.573
CCTCTA_AAGCCCAA	8797373	966046	762683	5534233	2790593	523735	12804	919	2206182	665797	96729	193967	375101	0.15	0.157	250.53
CCTCTA_AATCGCAT	10053647	870857	865250	6751881	2838966	891280	32259	2908	2986468	976046	156999	347697	471350	0.15	0.2157	303.43
CCTCTA_AGTGAAGT	6193674	629790	544318	4007443	1728145	421309	14627	1639	1841723	635124	85289	194100	355735	0.14	0.1526	301.355
CCTCTA_ATAAAGGC	11971260	986468	966675	8077627	3397176	1086346	28105	2944	3563056	1401761	242311	435316	724134	0.15	0.2823	303.143
CCTCTA_ATTGGACC	5989987	496969	518212	3942354	1602851	443973	13450	1307	1880773	653085	113704	186176	353205	0.15	0.1556	300.164
CCTCTA_GCCTAAGA	5731371	553724	451150	3844913	1822088	356127	8233	1091	1657374	791080	77477	121372	592231	0.12	0.1823	304.667
CCTCTA_GGTAGCCT	7170201	648114	572162	4748821	1996810	491183	14792	1854	2244182	1168632	149487	336612	682533	0.14	0.2478	299.488
CCTCTA_TGACCGTT	13464124	1293042	1079160	8896358	3966390	854314	26915	3423	4045316	1606561	238787	465687	902087	0.14	0.311	303.524
CCTCTA_TGGACTTG	4653920	436709	357870	3080690	1358008	309705	9187	926	1402864	615224	90720	179461	345043	0.14	0.1474	299.17
CCTCTA_TTGTTGGC	17740645	1603183	1554012	11649543	4897068	1485816	43442	4625	5218592	1593179	213375	534527	845277	0.16	0.3088	295.874
CCTTGT_AACTCGTA	5553832	483825	484375	3685483	1624477	344825	13320	1784	1701077	622069	102390	197710	321969	0.13	0.1494	305.64
CCTTGT_AAGCCCAA	6102910	679117	432999	3937652	2110697	343029	7399	632	1475895	519451	77596	136731	305124	0.14	0.1271	248.373
CCTTGT_ACAGCTAG	3096735	331201	233273	2035989	953510	191790	6195	720	883774	421864	69522	119500	232842	0.13	0.1065	298.819
CCTTGT_ACGGAGGC	4746074	354778	377032	3290719	1339311	622468	15536	1342	1312062	492924	56572	211927	224425	0.18	0.1206	288.166
CCTTGT_ACTGCATC	5341194	519513	464920	3410357	1507341	351809	9616	1308	1540283	574922	71064	167547	336311	0.15	0.1386	284.893
CCTTGT_AGCCGTTT	10343689	963588	939798	6657653	2834465	710055	20867	2200	3090066	733988	130833	212704	390451	0.15	0.1711	295.284
CCTTGT_GAACTTCG	2557075	234017	174540	1711500	774580	168994	5193	606	762127	393896	64274	121642	207980	0.14	0.1001	290.345
CCTTGT_GATGGTTG	2828774	254635	221819	1864644	795778	173062	4532	406	890866	402317	42611	80852	278854	0.14	0.102	300.931
CCTTGT_GGTTTGTC	3154195	293957	251274	2083520	925086	199182	6042	744	952466	436583	58524	124065	253994	0.14	0.1098	297.875
CCTTGT_GTAACTTA	3310040	291834	245456	2237657	1026916	201316	6776	911	1001738	475748	72301	141224	262223	0.13	0.1189	300.215
CCTTGT_GTAGGTAA	3331928	263247	244676	2260409	981773	239975	7546	850	1030265	487232	69901	156334	260997	0.14	0.1206	297.797
CCTTGT_TACTCCCG	2537099	272329	179085	1711144	762624	298437	9023	673	640387	275963	34834	123361	117768	0.16	0.0718	283.473
CCTTGT_TAGTGATT	3361297	289951	297883	2208068	916195	219995	6810	751	1064317	424041	70930	115683	237428	0.15	0.1068	305.948
CCTTGT_TTAGGTGT	17783448	1538810	1419987	12002470	5441314	1322262	40723	4533	5193638	1763507	370149	516838	876520	0.13	0.3288	303.752
CCTTGT_TTCACGAA	11400483	1146681	897664	7508086	3492070	680314	18603	2098	3315001	1329589	171041	271567	886981	0.13	0.2717	295.881
CCTTGT_TTGTAGAA	8277169	663720	742644	5497008	2412883	520263	15164	1721	2546977	955326	138826	256491	560009	0.14	0.2095	302.527
CGAACA_AAATCTAA	9206345	743294	725669	6292671	2660336	782076	23690	1803	2824766	1052458	138550	348020	565888	0.14	0.2269	303.56
CGAACA_AACCTACG	2719812	234657	223060	1816478	788548	183344	6781	760	837045	397679	66298	133230	198151	0.14	0.101	304.609
CGAACA_AAGCCCAA	2851640	316745	232713	1813602	927279	167509	3914	302	714598	251513	41401	57044	153068	0.14	0.0659	256.531
CGAACA_AGCCGTTT	6897033	649391	540935	4585368	2071729	463028	15274	1646	2033691	648084	101663	204930	341491	0.14	0.1548	293.835
CGAACA_ATAAAGGC	2040467	152750	158546	1399587	632267	139008	4894	445	622973	282803	37446	89365	155992	0.13	0.0725	299.117
CGAACA_ATTGATGA	3425478	305179	283166	2295976	1038497	228271	6432	752	1022024	420290	60291	105519	254480	0.13	0.106	306.392
CGAACA_GAAAGTCT	7192529	591198	507007	4888630	2249034	478522	13819	1165	2146090	888036	108844	259182	520010	0.14	0.1993	290.083
CGAACA_GACTTGTT	3259535	332538	234756	2158329	1049906	192744	6177	565	908937	414536	72511	121737	220288	0.13	0.1049	282.689
CGAACA_GGACAAGA	4794226	406536	356210	3247136	1474184	327441	9878	1249	1434384	732319	98385	222746	411188	0.13	0.1708	297.746
CGAACA_TACAGACT	4573885	376789	356686	3048471	1358082	316217	8311	859	1365002	553825	87676	147279	318870	0.15	0.1342	292.007
CGAACA_TACTCCCG	4961746	453540	417368	3230988	1417960	333953	8611	1173	1469291	657400	87915	178501	390984	0.15	0.1557	294.031
CGAACA_TAGGTTAT	3035276	245546	249067	2043344	890592	189659	6546	804	955743	413855	65861	118474	229520	0.13	0.1045	306.89
CGAACA_TGGAATGT	3448410	313339	274326	2281395	1011818	238275	7010	867	1023425	446770	68200	136598	241972	0.14	0.1122	296.608
CGAACA_TGTAACGT	9627907	954605	684143	6439246	3119466	608511	17490	1879	2691900	1165536	178448	350600	636488	0.13	0.2466	290.117
CGAGTC_ACAGAGCA	5631184	453290	439973	3796351	1670853	371764	9030	1073	1743631	768894	112436	190329	466129	0.14	0.1773	299.994
CGAGTC_GAAACGCC	3288579	316355	232992	2199117	1029044	213267	7033	765	949008	569033	87231	187695	294107	0.13	0.1383	285.646
CGAGTC_GAAAGTCT	5515978	474675	425347	3710586	1665552	373303	12622	1031	1658078	672370	104310	213008	355052	0.13	0.1594	298.204
CGAGTC_GATGGTTG	3260742	281214	257227	2203030	986990	222329	7469	936	985306	467697	70890	152859	243948	0.13	0.117	300.997
CGAGTC_GCATCACA	6226464	539063	430537	4301572	1935338	622387	16366	1578	1725903	856337	216949	275614	363774	0.15	0.193	294.388
CGAGTC_GGAGCGAT	3828193	339030	284820	2611243	1185754	331442	9984	979	1083084	572859	84060	202598	286201	0.14	0.1392	291.376
CGAGTC_GGTAGCCT	2347647	210578	181316	1564683	703094	136129	3961	632	720867	403121	65672	101777	235672	0.14	0.1022	297.924
CGAGTC_GTAGGTAA	10702823	870151	808821	7280658	3177038	787001	24048	2611	3289960	1645454	216012	494017	935425	0.14	0.3165	305.251
CGAGTC_TACAGACT	3085785	311695	251330	2007311	918513	181459	5356	599	901384	394494	56265	103406	234823	0.14	0.1002	291.751
CGAGTC_TAGTTGTG	4436949	341513	347764	3098879	1248234	616813	17295	1392	1215145	500533	58589	227309	214635	0.18	0.1227	302.117
CGAGTC_TGACGTCG	12748226	1228241	987321	8479823	3789971	903014	30214	3483	3753141	1654294	229027	537247	888020	0.14	0.3172	301.248
CGAGTC_TGCTCCAC	2946185	295408	198341	1980552	948146	183569	6512	754	841571	404644	64046	127571	213027	0.13	0.1027	293.342
CGAGTC_TGGAATGT	3894195	350033	317161	2601093	1156474	234067	8712	983	1200857	497456	76134	147058	274264	0.13	0.1236	303.618
CGAGTC_TTGTAGAA	6655699	558840	583660	4416877	1931911	449309	11285	1356	2023016	874687	135557	235120	504010	0.14	0.1974	304.773
CGCTAT_AAGCCCAA	6145129	686085	510015	3943074	2116575	336371	7670	545	1481913	491852	49751	84458	357643	0.12	0.1202	258.416
CGCTAT_ACCAATAA	3392759	296256	278399	2265788	993307	238740	7311	747	1025683	412802	61106	133110	218586	0.14	0.1043	297.769
CGCTAT_AGGCAAAC	4153005	419047	337909	2739643	1309518	250593	7430	978	1171124	493929	76143	139774	278012	0.13	0.1223	293.52
CGCTAT_ATAACATC	2278492	211957	169592	1522083	702226	135743	4673	538	678903	331783	51450	101328	179005	0.13	0.0856	292.331
CGCTAT_ATAATAGA	5269262	492160	427533	3496439	1599468	323415	9982	1153	1562421	583516	95990	156235	331291	0.13	0.1413	301.613
CGCTAT_ATGAGTTT	3816511	316796	319152	2607819	1065923	488555	14644	1135	1037562	387119	44944	177262	164913	0.18	0.0976	291.009
CGCTAT_ATGGTAGG	12888468	1200143	1104652	8494815	3811211	857263	26782	3263	3796296	1633638	248790	498955	885893	0.13	0.3135	299.921
CGCTAT_ATTGATGA	3583620	296146	322220	2363189	1003233	234068	6899	948	1118041	424433	65446	110360	248627	0.14	0.1068	304.242
CGCTAT_ATTGGACC	3754662	364761	302885	2461218	1094936	246736	8014	966	1110566	428430	72937	126121	229372	0.14	0.1072	297.866
CGCTAT_GCATCACA	2666095	243597	192581	1791321	818883	177021	6585	662	788170	393199	51301	138274	203624	0.13	0.0998	290.161
CGCTAT_GTAGGTAA	2203332	178581	166683	1497413	662133	138256	4385	449	692190	348387	58000	96254	194133	0.13	0.0896	303.229
CGCTAT_TACCGCAG	3372631	317146	292423	2211568	990134	226056	7550	827	987001	435430	68763	139586	227081	0.14	0.1096	295.001
CGCTAT_TCCAAACG	13385205	1215475	1159994	8752866	3799378	870224	25165	2987	4055112	1427081	208501	382485	836095	0.14	0.2853	297.049
CGCTAT_TCTTACAA	10402107	905045	922676	6903863	3050466	704293	20732	2312	3126060	1212133	176238	344035	691860	0.13	0.2535	303.836
CGCTAT_TGCTCGGA	7790659	629239	672164	5185423	2256604	527384	17255	1800	2382380	1001744	154635	316938	530171	0.14	0.2189	298.794
CGCTAT_TTGTAGAA	16832786	1574429	1513081	11002881	4861477	1069719	32585	4148	5034952	2018881	274358	584018	1160505	0.13	0.3581	301.932
CGGTTG_AAAGGGCT	5307239	451618	450991	3534430	1517778	374566	13921	1410	1626755	581121	92978	199617	288526	0.14	0.1413	300.836
CGGTTG_AATCGCAT	2538015	214346	215577	1729852	693295	299215	8773	688	727881	267897	32911	108591	126395	0.16	0.0698	299.744
CGGTTG_ACAGAGCA	10356335	1001755	833315	6898497	3240071	625201	18514	1955	3012756	1297360	152676	269580	875104	0.12	0.2679	301.562
CGGTTG_ACAGCTAG	2274389	203074	172045	1554865	655295	266964	8815	730	623061	287663	34785	133025	119853	0.16	0.0747	291.688
CGGTTG_ACGTCGTC	4101401	323364	316272	2781581	1244554	285703	8363	891	1242070	514121	81329	159985	272807	0.14	0.1264	295.627
CGGTTG_ATGGTAGG	2759709	248407	229145	1866644	761882	344844	9804	791	749323	294677	37425	127742	129510	0.18	0.0763	293.715
CGGTTG_GGCTGCAG	2349980	179023	175804	1611784	717312	146385	5394	543	742150	398806	68432	118139	212235	0.14	0.1002	299.446
CGGTTG_GTAAGCTG	2642195	197987	187331	1845867	835702	203090	5908	613	800554	410980	60085	133243	217652	0.13	0.1028	298.979
CGGTTG_TACAGACT	3589118	264549	290889	2469531	987187	439518	12506	992	1029328	389261	42678	163139	183444	0.17	0.0979	293.716
CGGTTG_TACCGCAG	2036006	167264	166165	1410983	581461	283121	8608	691	537102	231638	26765	110766	94107	0.18	0.0608	296.219
CGGTTG_TAGTGATT	1963403	143202	175558	1329032	550606	144466	4417	488	629055	273590	44974	85272	143344	0.14	0.0715	308.501
CGGTTG_TAGTTGTG	8984957	695748	769689	6088370	2607843	756789	25918	2332	2695488	1044575	143092	377665	523818	0.14	0.2262	301.644
CGGTTG_TATGCTTT	5051340	449507	390184	3401513	1600490	692421	15135	745	1092722	297813	39337	130656	127820	0.21	0.0759	245.023
CGGTTG_TCCAAACG	1865049	150361	137841	1313012	582481	221668	8744	613	499506	203702	23609	95445	84648	0.15	0.053	294.62
CGGTTG_TCTGCAGA	2027459	175709	187438	1332802	562145	139042	3397	404	627814	382173	56853	94114	231206	0.14	0.0971	308.947
CGGTTG_TGCTCCAC	5264854	502852	405226	3450111	1555967	330316	9853	1140	1552835	675659	108806	193974	372879	0.14	0.1589	290.229
CGGTTG_TGGGTGGG	7339102	677449	638843	4847090	2228949	451284	12018	1468	2153371	902061	84969	143754	673338	0.13	0.2031	303.089
CGGTTG_TTAGGTGT	5099364	456578	432985	3382903	1514174	329342	12191	1471	1525725	561593	85719	183774	292100	0.13	0.1367	301.542
CGTAAG_AAAGGGCT	7275674	572336	586926	4897234	2139785	468237	13620	1833	2273759	867947	128571	228509	510867	0.14	0.1951	305.172
CGTAAG_AAGGATGA	4015405	336694	341410	2673753	1159254	250024	8049	1083	1255343	493780	85808	129434	278538	0.14	0.1226	308.499
CGTAAG_ACGCAGCT	3244025	281648	264303	2155241	965751	201164	6318	706	981302	539808	79027	154720	306061	0.14	0.1315	296.571
CGTAAG_ATAAAGGC	6783573	556666	527003	4531102	1947788	467726	13514	1515	2100559	963412	147077	281120	535215	0.15	0.2121	297.758
CGTAAG_ATAATAGA	6200502	581542	522721	4098217	1842124	388925	13113	1825	1852230	637208	99608	191560	346040	0.13	0.153	303.275
CGTAAG_ATGGTAGG	3357401	317176	282962	2209856	984493	228254	6357	857	989895	424271	66283	113425	244563	0.14	0.1069	307.132
CGTAAG_GAAAGTCT	12747534	1004449	926819	8744684	3756831	1160130	30480	2824	3794419	1520602	213168	463371	844063	0.15	0.2979	300.229
CGTAAG_GGCTGCAG	1980674	182577	149703	1341001	620065	132218	4053	519	584146	312078	36029	97360	178689	0.13	0.081	305.685
CGTAAG_TAGTTGTG	3620268	335535	298176	2404312	1055121	257443	9153	1130	1081465	442059	66491	138897	236671	0.14	0.1108	301.501
CGTAAG_TATCAATG	3318635	335749	252514	2237920	928249	417886	13069	1115	877601	341450	42622	158622	140206	0.18	0.0871	292.066
CGTAAG_TCTGCAGA	1969717	151167	176085	1315752	547813	136966	3808	522	626643	379858	63768	111963	204127	0.14	0.0955	308.002
CGTAAG_TGCCTCGG	4345400	382636	339584	2909316	1280476	295309	10891	1172	1321468	536272	89189	182352	264731	0.14	0.1319	301.791
CGTAAG_TTCACGAA	3256946	309587	269984	2144592	938258	200990	6863	854	997627	432165	76294	125330	230541	0.14	0.1089	304.034
CGTGCT_AAGGATGA	4999660	413119	450204	3316618	1433609	354328	12824	1200	1514657	539707	91613	178551	269543	0.14	0.1314	300.595
CGTGCT_ACGCAGCT	2835857	294337	209294	1887355	848007	272155	7538	696	758959	437594	53946	164907	218741	0.16	0.109	283.914
CGTGCT_ACGTCGTC	2965752	267936	222074	1999329	909587	204337	6778	771	877856	368099	55399	112870	199830	0.13	0.094	296.11
CGTGCT_AGTGAAGT	5441184	439927	503367	3556523	1499273	339904	11026	1368	1704952	644813	99018	186547	359248	0.15	0.1531	299.07
CGTGCT_ATTGATGA	3333959	281170	289118	2246908	915007	361036	12163	1050	957652	338931	41571	142567	154793	0.16	0.0868	293.657
CGTGCT_GCATCACA	3387895	278387	246435	2281125	1028295	226861	6476	807	1018686	533601	63969	141907	327725	0.14	0.1298	291.399
CGTGCT_GCGTGCTC	4578892	389799	328547	3068046	1382142	297012	8100	1152	1379640	840093	110986	231102	498005	0.14	0.1892	288.284
CGTGCT_GCTCACCG	4813548	360589	354776	3292340	1420837	376662	11547	1111	1482183	805782	120052	267707	418023	0.15	0.1836	292.794
CGTGCT_TGACCGTT	4790572	429237	409186	3161112	1408386	275050	9438	1064	1467174	560920	92632	160045	308243	0.13	0.1367	300.315
CGTGCT_TGACGTCG	4113261	359324	345604	2736072	1224758	287104	9943	974	1213293	483080	74299	161768	247013	0.14	0.1194	295.237
CGTGCT_TGCCTCGG	3462705	309781	286783	2345158	975845	405313	14034	1045	948921	333475	40332	150318	142825	0.16	0.0853	291.6
CGTGCT_TGTCCAAT	3955397	350946	351684	2585334	1117118	271737	7658	938	1187883	434312	73300	122608	238404	0.15	0.1093	295.892
CGTGCT_TTAGGTGT	3051766	270246	260349	2051632	861606	315979	9279	800	863968	306770	49096	105202	152472	0.16	0.0791	297.39
CGTGCT_TTCACGAA	12752293	1157372	1129926	8370911	3635329	887048	27205	3024	3818305	1508614	202484	467092	839038	0.14	0.2941	296.255
CTATTA_ATGAGTTT	10915468	972965	876496	7453823	3237308	1266881	35832	3051	2910751	1058615	188030	404944	465641	0.15	0.2286	301.063
CTATTA_ATGGTAGG	5486634	435409	468442	3634553	1571273	382232	9423	1058	1670567	688203	111619	190084	386500	0.15	0.1616	300.256
CTATTA_ATTGTGTC	5177454	492844	412573	3442624	1598425	354262	11731	1257	1476949	565456	92101	180039	293316	0.13	0.1375	295.539
CTATTA_GAGTTCGG	2302652	177209	179963	1564454	663974	162593	5017	540	732330	376320	55116	119946	201258	0.14	0.0962	303.659
CTATTA_GGACCAAC	4210962	350688	295094	2874016	1289617	336261	9508	1024	1237606	759526	104578	257066	397882	0.14	0.1759	292.953
CTATTA_GGTAGCCT	5811979	510730	432866	3947014	1733670	499046	14536	1593	1698169	925303	116097	329341	479865	0.14	0.2071	297.733
CTATTA_TACCGCAG	5581873	468201	476328	3723637	1658132	388335	11246	1220	1664704	739847	108232	221841	409774	0.13	0.1716	299.986
CTATTA_TAGGTTAT	4554241	322897	376945	3105670	1334703	322614	8891	1006	1438456	606488	82157	174709	349622	0.14	0.1455	306.696
CTATTA_TATCAATG	8263543	752903	678960	5488025	2409911	566620	17283	1891	2492320	1017792	127717	316732	573343	0.14	0.2235	304.73
CTATTA_TGGAATGT	4922374	463281	390418	3294433	1516904	328467	11114	1323	1436625	562566	85102	183399	294065	0.13	0.1375	301.492
CTATTA_TTCACGAA	2441618	222427	187876	1635062	738786	158748	4749	579	732200	338048	55201	94180	188667	0.13	0.0871	299.367
CTATTA_TTGTAGAA	4541700	418244	387976	2995268	1333404	301107	9121	1111	1350525	540147	82057	167466	290624	0.14	0.1329	300.78
CTCAGC_AACCTACG	4060027	360064	367358	2684150	1146782	271747	9444	1075	1255102	499503	75835	156096	267572	0.14	0.1238	308.296
CTCAGC_AACTCGTA	4742925	385350	414045	3168690	1368491	329161	9644	994	1460400	557917	93173	157846	306898	0.14	0.1362	304.091
CTCAGC_ACGTCGTC	3906576	338055	331635	2576815	1104901	267372	7842	967	1195733	462384	56464	131153	274767	0.14	0.1155	298.722
CTCAGC_ACTGCATC	16002588	1605281	1213735	10565950	4895622	1014091	28801	3775	4623661	1896218	226871	507569	1161778	0.13	0.3459	292.892
CTCAGC_ATAAAGGC	6633054	594180	532300	4403750	1972199	398578	12857	1646	2018470	886388	129527	243341	513520	0.13	0.1936	309.72
CTCAGC_ATGAGTTT	5342470	476178	475482	3539002	1561021	327036	11226	1331	1638388	628880	107131	191270	330479	0.13	0.1515	307.672
CTCAGC_GAGTTCGG	2504542	208301	196012	1695460	739809	178435	5100	631	771485	395040	62591	112088	220361	0.14	0.1004	308.425
CTCAGC_GCCTAAGA	1609370	128064	122488	1121477	460921	209956	6158	470	443972	218766	24985	92013	101768	0.17	0.0577	298.893
CTCAGC_GCGTGCTC	1837615	128751	129523	1304164	521484	262152	6560	475	513493	277583	26936	127855	122792	0.19	0.0719	287.82
CTCAGC_GCTCGACC	1758322	150331	152480	1165326	495392	123191	3857	436	542450	318394	44324	104024	170046	0.14	0.0825	302.864
CTCAGC_GCTTTCGT	2807081	313517	217563	1828259	823725	302426	9802	353	691953	219871	29843	98456	91572	0.18	0.0578	251.434
CTCAGC_GGACAAGA	8391899	690709	594152	5704581	2534227	571078	17719	1941	2579616	1336089	197393	403882	734814	0.14	0.2734	295.133
CTCAGC_GGAGCGAT	3007285	258725	238216	2007173	892863	211369	7160	654	895127	465938	66960	164569	234409	0.14	0.1164	292.316
CTCAGC_GTAGGTAA	5137111	433583	386787	3518103	1476708	503918	12751	1249	1523477	776909	154661	223706	398542	0.15	0.1796	308.283
CTCAGC_TACGGGCG	10216829	924046	839776	6742714	2941591	703661	20494	2423	3074545	1374148	180584	408591	784973	0.14	0.2791	300.62
CTCAGC_TAGTGATT	3739303	283250	342903	2504452	1034751	226550	6253	741	1236157	515675	91714	122845	301116	0.14	0.1267	315.747
CTCAGC_TATCAATG	5075390	462616	451703	3371621	1464396	456674	14982	1486	1434083	510026	65084	186761	258181	0.15	0.1258	300.395
CTCAGC_TCTTACAA	3631205	310298	335963	2419881	1008327	367780	8388	724	1034662	401725	103253	81072	217400	0.15	0.0994	315.945
CTCAGC_TGCTCGGA	5550778	471497	436767	3700567	1642011	352522	10021	1142	1694871	744744	100177	212539	432028	0.14	0.1728	295.337
CTCAGC_TGGAATGT	5587261	513192	474477	3698602	1666803	332998	11520	1222	1686059	635279	110062	176590	348627	0.13	0.1525	311.555
CTCAGC_TGGACTTG	15061279	1284046	1195725	10092270	4477811	1058232	31288	3565	4521374	1814476	252879	568806	992791	0.14	0.3365	303.047
CTCCTG_ACAGAGCA	4741699	410898	315513	3309913	1410642	626472	18375	1383	1253041	525767	74105	233842	217820	0.17	0.1284	290.331
CTCCTG_ACCAATAA	2280914	206144	179840	1536346	701996	151385	5694	699	676572	270658	42947	91461	136250	0.13	0.0702	296.432
CTCCTG_ACGGAGGC	5970136	567789	441905	3977991	1834392	406096	12638	1530	1723335	805156	123333	256853	424970	0.13	0.1855	296.8
CTCCTG_AGGCAAAC	9979822	921633	826280	6527959	2915765	567653	18206	2564	3023771	1186030	175783	308795	701452	0.14	0.25	299.529
CTCCTG_ATTGTGTC	11411731	1047739	861706	7641575	3356412	1033322	27806	2906	3221129	1240601	174305	429046	637250	0.16	0.2585	291.636
CTCCTG_GAAAGTCT	4664121	407478	358064	3127658	1387491	321408	8401	793	1409565	539759	96668	117964	325127	0.13	0.1325	308.522
CTCCTG_GACTTGTT	5449010	564071	438184	3541685	1642470	396816	12212	932	1489255	512944	81546	168768	262630	0.15	0.1265	277.309
CTCCTG_GCTGTGAC	1618175	149137	129151	1061357	482116	102179	2900	332	473830	321596	48965	95866	176765	0.15	0.0828	291.005
CTCCTG_GGACCAAC	2091148	184727	141063	1413753	657104	144688	4033	434	607494	374701	53762	123353	197586	0.14	0.0951	287.771
CTCCTG_GGAGCGAT	6551354	484190	441351	4625900	1874228	901575	25998	1983	1822116	853528	110251	382276	361001	0.18	0.1926	298.357
CTCCTG_GTAAGCTG	2537512	227745	185538	1690889	778472	143407	4746	653	763611	402665	57990	114775	229900	0.14	0.1024	288.428
CTCCTG_TAGGTTAT	4149446	331846	360084	2763312	1148846	366643	11394	1237	1235192	481552	52178	170358	259016	0.16	0.1194	297.474
CTCCTG_TCCAAACG	4927484	463615	381154	3267280	1456891	351526	11375	1480	1446008	521037	80820	179877	260340	0.15	0.1286	292.334
CTCCTG_TTGTACGG	5186785	461451	364408	3472922	1599113	327514	10877	1233	1534185	682805	113898	204238	364669	0.14	0.1544	291.597
CTCCTG_TTGTTGGC	7338109	762195	578809	4795326	2186643	484885	17220	2147	2104431	702730	105148	243841	353741	0.14	0.1662	290.646
CTGCCA_AAAGGGCT	13217074	1236433	1101846	8724561	3810509	869792	28374	3136	4012750	1514914	223237	453401	838276	0.14	0.2989	297.186
CTGCCA_ACCAGCCT	5152151	390232	421382	3543623	1427524	658152	21812	1352	1434783	457739	58817	206641	192281	0.18	0.1131	288.318
CTGCCA_ATGGTAGG	4006941	334924	381187	2629470	1088053	265081	8028	986	1267322	511827	82475	146753	282599	0.15	0.1266	305.719
CTGCCA_GACCAATA	3216448	222648	274746	2193080	861064	301306	8318	794	1021598	572240	88410	192205	291625	0.16	0.1367	303.451
CTGCCA_GGTCCTAA	8328908	607063	684396	5688156	2298213	906900	22401	1494	2459148	895482	124946	308318	462218	0.17	0.1993	290.898
CTGCCA_GTAGGTAA	2253483	179261	185188	1515190	629977	143032	4071	531	737579	362350	52680	93116	216554	0.14	0.0929	309.173
CTGCCA_TATCAATG	5673721	527429	474548	3831649	1688369	643871	15789	900	1482720	617900	64822	159762	393316	0.16	0.1456	293.764
CTGCCA_TGACGTCG	4711429	393689	445471	3083216	1293389	304333	8911	1026	1475557	558336	94350	148535	315451	0.15	0.1358	305.691
CTGCCA_TTGTAGAA	8970752	780792	868870	5832676	2273902	688562	20413	2228	2847571	1051057	138079	329546	583432	0.16	0.2291	302.67
CTGTAC_AACTCGTA	3156164	289644	244237	2089999	949184	198386	5517	719	936193	423547	59659	107325	256563	0.14	0.1069	293.644
CTGTAC_ACAGCTAG	6993882	668889	577319	4554822	2022834	427144	11201	1577	2092066	941848	124155	231024	586669	0.14	0.2103	300.366
CTGTAC_ACGGAGGC	2325295	232329	179197	1564667	710638	234895	7419	675	611040	284428	35273	118048	131107	0.14	0.0741	290.333
CTGTAC_AGCCGTTT	18027293	1789011	1431033	11826134	5487494	1122759	36234	3536	5176111	1638334	260863	488803	888668	0.14	0.3142	289.976
CTGTAC_ATGAGTTT	4351038	455606	355773	2863386	1350435	269926	10404	1378	1231243	517554	81650	170216	265688	0.13	0.1278	300.1
CTGTAC_GAAAGTCT	8506752	819708	654245	5652950	2595280	546575	16321	1812	2492962	1028308	131257	295586	601465	0.13	0.225	297.082
CTGTAC_GGTAGCCT	2249730	199289	174295	1497783	680261	136353	4085	500	676584	384781	54170	107644	222967	0.14	0.0976	292.042
CTGTAC_TACAGACT	11697667	1176978	980308	7678844	3450964	815020	25570	3002	3384288	1312971	188799	420603	703569	0.14	0.2694	300.769
CTGTAC_TACTCCCG	4991650	533352	388505	3243027	1482643	321430	9509	1097	1428348	633108	90414	184607	358087	0.14	0.147	295.706
CTGTAC_TCTGCAGA	2216525	192364	188800	1458328	617016	150106	4393	513	686300	422660	50036	131694	240930	0.14	0.1063	298.74
CTGTAC_TTGTAGAA	4179349	373259	319880	2879984	1202520	591420	15913	1261	1068870	462016	65933	209756	186327	0.18	0.1141	298.08
CTTCAT_AAAGGGCT	2191691	176891	175628	1456176	541769	271283	6064	616	636444	221761	122451	69811	29499	0.2	0.0572	297.198
CTTCAT_AAGGATGA	2278873	182555	164105	1593042	666823	287374	8931	837	629077	248605	31911	117590	99104	0.17	0.0651	290.842
CTTCAT_ACGTCGTC	3556204	299383	280319	2369619	1006134	248755	7685	816	1106229	438184	65388	141324	231472	0.14	0.1102	294.089
CTTCAT_ATGAGTTT	6175226	499886	518950	4119798	1776788	419593	12393	1260	1909764	776499	114509	215440	446550	0.14	0.1779	299.336
CTTCAT_GACTTGTT	3948407	403083	319321	2620558	1273821	258762	8021	634	1079320	406916	55061	127069	224786	0.13	0.1029	287.078
CTTCAT_GAGTTCGG	2832900	205189	218010	1932131	803665	225032	7000	628	895806	460494	55348	166370	238776	0.14	0.1144	296.529
CTTCAT_GGACAAGA	2694890	243147	193157	1821097	850779	173849	5692	586	790191	406816	63352	125425	218039	0.13	0.1029	296.451
CTTCAT_GGCACTAC	3483331	319902	248196	2334109	1085410	207564	6581	791	1033763	596562	103988	165677	326897	0.13	0.144	293.403
CTTCAT_GGCTGCAG	2431063	193605	166863	1704253	708019	297713	9231	832	688458	366772	40112	164068	162592	0.16	0.0933	294.261
CTTCAT_TAGTTGTG	2758337	226039	231521	1837173	762263	182219	5678	553	886460	366750	49457	106570	210723	0.14	0.0938	301.802
CTTCAT_TATCAATG	7392556	755310	604356	4956697	2424723	507345	13501	1730	2009398	815856	103172	237118	475566	0.12	0.1865	306.767
CTTCAT_TCGTATCC	4984141	424877	482270	3216863	1269264	321689	10659	1293	1613958	558218	80238	157611	320369	0.16	0.1362	300.946
CTTCAT_TCTTACAA	3183560	330767	266187	2071402	928740	205099	5675	633	931255	378271	52155	98950	227166	0.13	0.0964	303.028
CTTCAT_TGCTCCAC	2453205	239881	193697	1618725	711564	185185	5383	608	715985	289026	42306	95698	151022	0.14	0.0751	295.343
CTTGGA_ACTGCATC	8551997	766191	669622	5708881	2537644	589853	18634	2170	2560580	1034265	171558	328935	533772	0.14	0.2264	297.747
CTTGGA_AGCGGGCA	3460601	324816	273940	2297794	1042354	227925	7926	975	1018614	476567	76557	152358	247652	0.14	0.1185	298.414
CTTGGA_ATCAACTT	5780751	506001	457907	3845742	1678657	419249	13997	1490	1732349	682715	96437	236069	350209	0.14	0.1615	297.992
CTTGGA_ATGAGTTT	11696644	1125813	995494	7683234	3428710	774658	26983	3035	3449848	1282875	169257	405292	708326	0.14	0.2668	301.02
CTTGGA_ATTGTGTC	5862946	543288	471702	3847409	1719642	393188	10605	1260	1722714	689916	98828	185804	405284	0.14	0.1618	295.286
CTTGGA_GAACTTCG	3633996	307396	261724	2470373	1107446	249025	7274	733	1105895	574973	86082	168987	319904	0.14	0.139	299.743
CTTGGA_GCCTAAGA	1577880	117713	120489	1099525	441105	194233	6354	511	457322	231327	28007	108595	94725	0.17	0.061	296.089
CTTGGA_TACCGCAG	3217364	315661	265150	2130039	974854	212031	7168	763	935223	441987	63727	145406	232854	0.13	0.1112	302.024
CTTGGA_TACGGGCG	3833673	334396	306272	2534748	1097392	251965	7637	862	1176892	556744	91602	157322	307820	0.14	0.1359	299.551
CTTGGA_TAGTTGTG	3964858	359100	327944	2648066	1164713	252054	8235	1078	1221986	495721	84284	149647	261790	0.13	0.1232	305.759
CTTGGA_TGGGTGGG	3053285	282507	233348	2078089	873619	377216	9855	821	816578	339740	40000	141735	158005	0.17	0.0871	290.958
CTTGGA_TTCACGAA	5587895	495268	421209	3748669	1666269	391142	10640	1272	1679346	766743	99566	222747	444430	0.14	0.178	295.953
CTTTCG_AAATCTAA	8760690	754356	683662	5948201	2582092	822213	27983	2493	2513420	921737	130909	363556	427272	0.15	0.206	296.186
CTTTCG_ACCAATAA	8620415	796297	662780	5713928	2580328	535885	15710	2029	2579976	1039395	162869	276001	600525	0.14	0.2274	297.23
CTTTCG_ACCAGCCT	4926575	378643	360324	3441420	1411657	652926	19149	1264	1356424	488949	58149	223685	207115	0.18	0.1198	290.699
CTTTCG_ACGGAGGC	11717173	1059450	939361	7719398	3406927	778727	22757	2593	3508394	1577223	185399	445459	946365	0.14	0.3053	294.86
CTTTCG_AGCCGTTT	7801458	767572	622853	5140610	2353736	515685	13561	1347	2256281	683207	107354	167165	408688	0.14	0.1622	297.636
CTTTCG_AGTGAAGT	6405665	559433	535123	4219832	1859603	404691	13417	1617	1940504	737740	98856	215166	423718	0.14	0.1719	298.358
CTTTCG_ATAAAGGC	2898213	262299	214454	1955872	889905	190771	5252	553	869391	403205	65759	106641	230805	0.13	0.1023	306.789
CTTTCG_ATAACATC	8356237	731937	640768	5567682	2459386	571354	16622	1680	2518640	1123038	251124	307210	564704	0.14	0.2392	301.271
CTTTCG_ATAATAGA	12830969	1239620	1064839	8456061	3860998	820136	21894	2788	3750245	1260298	133032	297471	829795	0.13	0.2628	302.469
CTTTCG_ATCAACTT	9797926	810331	794945	6491788	2822875	672591	17542	1894	2976886	1085450	151991	299549	633910	0.15	0.2335	295.63
CTTTCG_ATTGGACC	8176002	743382	595275	5453518	2391289	545505	14695	1750	2500279	1007551	148102	286568	572881	0.14	0.2207	298.975
CTTTCG_GGACAAGA	4338018	312254	302383	2978964	1287758	327163	9272	853	1353918	683168	93181	223272	366715	0.14	0.1607	295.609
CTTTCG_GTAGGTAA	2588624	226171	191381	1734072	770772	163408	5641	611	793640	407960	63721	131140	213099	0.14	0.1034	294.583
CTTTCG_TAGGTTAT	3651548	227057	286010	2551920	938620	547864	11114	934	1053388	391500	52690	153000	185810	0.22	0.098	295.744
CTTTCG_TATGCTTT	6443723	727065	550674	3970524	1937179	390115	9526	675	1633029	452051	75017	129768	247266	0.16	0.1127	244.047
CTTTCG_TCCTTGCC	3763670	341787	331240	2449213	1026337	264724	8172	913	1149067	479437	79477	144628	255332	0.15	0.1195	300.278
CTTTCG_TGGAATGT	10462172	952604	850302	6814266	2910174	655015	18182	2669	3228226	1215990	169470	325620	720900	0.15	0.2555	298.151
CTTTCG_TGTAACGT	7831538	635493	598269	5277520	2348555	545228	14635	1645	2367457	871139	127177	245911	498051	0.14	0.1955	298.996
GAAATA_AAGGATGA	10533953	962096	872968	6967509	3347051	637444	17737	2205	2963072	1248853	203864	348889	696100	0.13	0.2589	285.891
GAAATA_ACCAGCCT	4331540	446086	338897	2826541	1342841	268109	7457	1014	1207120	502886	84088	142224	276574	0.14	0.1244	286.518
GAAATA_ACGCAGCT	2023594	220660	163100	1306859	625284	123940	4086	446	553103	326347	46951	103197	176199	0.13	0.0844	284.81
GAAATA_ACGGAGGC	4229964	402498	353486	2762504	1283914	263008	8673	955	1205954	562021	83974	175899	302148	0.14	0.1366	287.257
GAAATA_ACTGCATC	2418742	251645	193287	1620391	738443	286935	8095	720	586198	257855	35034	115885	106936	0.16	0.0673	279.2
GAAATA_AGCGGGCA	2926228	264667	229991	1981454	879753	361343	8491	814	731053	367983	40063	157113	170807	0.18	0.0931	276.919
GAAATA_ATATTCTG	12563619	1356692	1039083	8109522	3935691	713419	23865	2848	3433699	1530823	246317	459533	824973	0.13	0.3005	284.054
GAAATA_GGTAGCCT	2721315	320883	211952	1729098	871562	155833	4040	437	697226	441733	56906	128318	256509	0.14	0.11	269.314
GAAATA_TAGTTGTG	7539982	798809	663704	4846773	2290091	461304	11647	1687	2082044	914503	126848	230127	557528	0.14	0.2046	290.164
GAAATA_TCTTACAA	2913869	297157	231246	1907980	911624	186989	6196	569	802602	390987	59548	124641	206798	0.13	0.0993	284.531
GAAATA_TGGACTTG	6621519	732119	501307	4323624	2065243	634758	17242	1441	1604940	872641	118019	336670	417952	0.16	0.1964	273.976
GAAATA_TGGAGCCG	3566961	370475	296682	2302552	1100609	226098	6925	836	968084	448098	69040	136565	242493	0.14	0.1122	281.985
GAAATA_TGTAACGT	4739163	622332	365957	2973202	1555033	256781	7294	809	1153285	633811	103518	176913	353380	0.13	0.1513	273.528
GAAGGT_ATCAACTT	2736586	337928	216781	1740852	890067	142079	4358	528	703820	365748	58335	105227	202186	0.13	0.0935	279.674
GAAGGT_ATTGTGTC	4266323	410623	344853	2803895	1348265	271908	7671	727	1175324	543416	88867	162743	291806	0.14	0.1315	283.072
GAAGGT_GACCAATA	5967328	651146	433769	3912031	1984393	423302	11290	1223	1491823	1000719	129757	334083	536879	0.14	0.2173	272.172
GAAGGT_GACTTGTT	3665230	413243	279416	2371146	1207380	221671	5425	471	936199	400369	65374	111445	223550	0.14	0.1015	268.946
GAAGGT_GCTTTCGT	3345866	380080	255350	2133668	1101477	208440	5874	408	817469	334918	55626	111652	167640	0.14	0.0858	250.734
GAAGGT_TTAGGTGT	4346916	423905	352457	2854340	1365798	279926	9347	874	1198395	489040	74255	169317	245468	0.13	0.1213	281.238
GAAGGT_TTGTACGG	5022959	548466	382508	3266016	1636839	335141	9437	934	1283665	725538	101983	238154	385401	0.14	0.1687	274.882
GAGCAA_ACCAATAA	2412357	237786	173325	1636634	768911	273919	7619	589	585596	269611	39463	120675	109473	0.16	0.0698	267.969
GAGCAA_ACCAGCCT	2875683	318729	197399	1873015	937269	188279	5987	609	740871	356752	54803	125215	176734	0.14	0.0912	272.609
GAGCAA_ATAATAGA	6124264	592738	489072	3947109	1889427	407199	8881	894	1640708	674679	99358	177158	398163	0.15	0.1588	269.365
GAGCAA_ATTGATGA	6142633	587603	499036	3988552	1933652	382120	9127	900	1662753	772769	186081	206207	380481	0.14	0.1754	281.469
GAGCAA_GCGTGCTC	4086911	399140	292297	2714344	1300575	260497	7141	829	1145302	708291	98459	212267	397565	0.13	0.166	285.049
GATTCC_ACAGAGCA	4353754	498348	361059	2759811	1406432	224040	5789	627	1122923	603580	110587	143309	349684	0.13	0.1447	276.563
GATTCC_ACCAGCCT	3948901	404177	307684	2584934	1231360	244229	7580	792	1100973	455833	56717	120830	278286	0.13	0.1141	289.541
GATTCC_AGCCGTTT	6809352	732569	591238	4373762	2145640	418260	11772	1158	1796932	607777	106932	169682	331163	0.14	0.146	282.387
GATTCC_TAGGTTAT	5417995	623357	458818	3447300	1674467	328949	9216	1111	1433557	682406	114242	197220	370944	0.14	0.1611	282.716
GATTCC_TATCAATG	4016270	444481	336254	2560657	1290341	241962	5662	717	1021975	543761	88780	147388	307593	0.13	0.1317	279.414
GATTCC_TCCTTGCC	4164069	386231	366317	2735219	1223605	254528	8933	1088	1247065	531066	87851	157475	285740	0.14	0.1308	299.607
GCCGAC_AGCATATG	4628866	525040	380987	2947660	1459022	282700	8174	934	1196830	683473	106336	205239	371898	0.14	0.1609	277.036
GCCGAC_ATGGTAGG	4483134	450393	351197	2943247	1445533	285932	7874	941	1202967	641340	95689	192865	352786	0.14	0.1529	283.055
GCCGAC_TTAGGTGT	2814728	305536	193849	1851273	900971	185407	5834	512	758549	344993	47451	111882	185660	0.13	0.0886	281.064
GCGTGG_AACTCGTA	5934515	647931	512433	3770477	1850017	348884	9200	1132	1561244	916774	145161	261097	510516	0.14	0.2046	282.872
GCGTGG_ACCAATAA	4561733	487418	388218	2946702	1487147	251087	7578	983	1199907	668663	116297	183314	369052	0.13	0.1585	289.18
GCGTGG_GAAAGTCT	4167572	458490	337815	2665646	1351351	232663	6490	712	1074430	537509	87878	151508	298123	0.14	0.1308	276.621
GCGTGG_GAACTTCG	3366466	313684	268821	2207506	1046933	210792	4987	654	944140	558352	70766	139596	347990	0.14	0.1356	283.433
GCGTGG_TAGTGATT	7855924	679568	711803	5228019	2382298	515429	12230	1522	2316540	1113640	132762	225758	755120	0.13	0.2381	305.972
GCGTGG_TATCAATG	3626824	408425	315905	2346312	1140402	217005	6721	858	981326	453914	67451	134851	251612	0.13	0.1135	294.326
GCGTGG_TCGTATCC	4639483	403399	421663	3049997	1326466	310921	9753	1362	1401495	578576	92755	179966	305855	0.14	0.1411	301.918
GCGTGG_TTGTAGAA	8935660	921582	843619	5676250	2703505	496870	12579	1721	2461575	1154809	190828	282912	681069	0.14	0.2436	291.092
GCGTGG_TTGTTGGC	13031279	1422949	1136960	8318369	4216150	756262	21063	2453	3322441	1478895	261540	405725	811630	0.14	0.2917	276.451
GCTAGA_AATCGCAT	3535360	315030	304595	2346629	1097420	238092	7720	842	1002555	470559	75231	158690	236638	0.14	0.117	289.935
GCTAGA_ACAGCTAG	4807536	483850	382507	3118247	1451208	313857	8807	1054	1343321	718007	94901	223069	400037	0.14	0.1684	283.92
GCTAGA_ATGGTAGG	7317324	713828	611242	4805207	2238277	472157	15282	1792	2077699	961991	141879	303781	516331	0.14	0.2146	292.768
GCTAGA_GCTTTCGT	4857422	577087	384001	3051357	1605739	282314	7396	529	1155379	507767	72995	149336	285436	0.15	0.1238	248.195
GCTAGA_TAGGTTAT	4706361	350395	416837	3153394	1419895	329420	7869	855	1395355	635087	99533	180955	354599	0.14	0.1509	291.915
GCTAGA_TATCAATG	4421063	450859	380914	2855126	1370374	280072	9166	1055	1194459	562118	92403	182056	287659	0.14	0.1363	283.748
GCTAGA_TATGCTTT	3871026	546034	343609	2311763	1267630	201784	4466	315	837568	334181	75010	85793	173378	0.14	0.0853	242.422
GCTAGA_TCCTTGCC	4752914	415271	430474	3140266	1370911	317022	10609	1342	1440382	609449	94739	187613	327097	0.14	0.1475	301.318
GCTAGA_TGGGTGGG	3743210	383490	313745	2451847	1181859	241428	7210	882	1020468	490343	80022	148698	261623	0.13	0.1217	290.194
GCTAGA_TTGTTGGC	11364480	1087461	960799	7432282	3369100	720755	22876	2644	3316907	1250828	185209	374817	690802	0.14	0.2617	296.01
GCTGTT_AAATCTAA	4596035	434762	397624	2990030	1447879	292822	8436	790	1240103	589244	97614	182634	308996	0.14	0.1407	282.556
GCTGTT_AACTCGTA	2982014	288162	260809	1944865	931651	170672	5407	699	836436	399446	68374	112781	218291	0.13	0.1012	291.626
GCTGTT_AGGCAAAC	3993377	496552	316558	2504505	1291366	228356	6664	777	977342	581671	95181	186262	300228	0.14	0.1398	271.169
GCTGTT_GCTTTCGT	6103764	688080	482007	3938537	1975852	472015	13357	819	1476494	561986	81770	182180	298036	0.15	0.136	254.616
GCTGTT_GGTTTGTC	2516142	267061	205059	1647593	793672	165145	5140	571	683065	346262	46377	105975	193910	0.13	0.089	288.591
GCTGTT_TAGTGATT	2324453	209521	200432	1544948	709217	166953	5075	574	663129	305943	52718	98782	154443	0.14	0.0792	292.563
GCTGTT_TCTTACAA	3050660	339624	259961	1946799	960881	172083	5145	622	808068	411346	63183	115169	232994	0.13	0.1035	281.532
GCTGTT_TGCCTCGG	3840247	370684	336927	2500920	1144957	249736	7354	933	1097940	456129	73242	131494	251393	0.14	0.1142	292.848
GCTGTT_TGGACTTG	6517277	636178	543506	4263418	2082440	373857	11529	1261	1794331	884032	155263	260460	468309	0.13	0.1989	286.884
GCTGTT_TGGAGCCG	2918673	291919	250519	1898659	880694	188267	5799	690	823209	381423	57212	109838	214373	0.14	0.0971	291.835
GCTGTT_TTAGGTGT	4756484	447668	410398	3112083	1460314	267168	8272	945	1375384	533839	99493	137430	296916	0.13	0.1311	293.274
GCTGTT_TTGTTGGC	11049238	1020295	956799	7235984	3220949	670724	23093	2632	3318586	1174660	194452	345424	634784	0.14	0.2488	294.648
GCTTAA_ACAGAGCA	3409578	363685	281241	2224333	1113700	214352	6608	766	888907	422902	61015	135310	226577	0.13	0.1063	283.444
GCTTAA_AGCCGTTT	15135786	1591766	1424358	9675675	4652678	892562	27769	2774	4099892	1272659	209153	373043	690463	0.13	0.2638	286.104
GCTTAA_ATCAACTT	2682710	310930	210594	1712375	865367	152942	4817	478	688771	362718	57533	111137	194048	0.13	0.0926	276.64
GCTTAA_ATTGGACC	5565694	531649	416314	3753043	1724860	536387	19065	1533	1471198	647619	76748	284289	286582	0.15	0.1526	286.443
GCTTAA_GAAAGTCT	3776003	388562	306481	2459754	1198977	214287	6213	624	1039653	464592	78295	116939	269358	0.13	0.116	286.968
GCTTAA_GACTTGTT	2830532	311324	228890	1827204	939885	163332	4622	441	718924	346869	58192	102072	186605	0.13	0.0889	275.534
GCTTAA_TAGTGATT	2165091	176785	196145	1431236	629610	148841	4765	541	647479	319080	52746	106064	160270	0.15	0.0825	292.925
GCTTAA_TAGTTGTG	6058479	577837	548172	3983832	1911623	352785	9216	1108	1709100	780562	88239	118957	573366	0.12	0.1785	301.086
GCTTAA_TCCTTGCC	12365523	1010920	1139195	8170377	3631663	791656	24445	2946	3719667	1455473	196588	426120	832765	0.14	0.29	295.499
GCTTAA_TGACCGTT	3142586	313793	273258	1997838	975483	176926	4563	480	840386	439565	73794	114714	251057	0.14	0.1095	278.097
GCTTAA_TTGTACGG	4418189	502271	345653	2816552	1399612	266827	8365	893	1140855	647420	102688	213045	331687	0.14	0.1536	273.564
GGACCG_ACCAGCCT	3005917	372584	220708	1919699	976018	167479	5080	572	770550	380584	49303	108629	222652	0.13	0.097	276.636
GGACCG_GAAAGTCT	2817634	284836	194354	1915097	919132	316470	8868	534	670093	303405	35858	131360	136187	0.16	0.0778	269.853
GGACCG_TAGGTTAT	3902652	398317	336205	2538776	1199812	241458	8115	1000	1088391	457367	78415	135173	243779	0.13	0.114	288.364
GGACCG_TTAGGTGT	3190546	362781	264376	2046177	1014878	254648	8047	800	767804	347065	40148	123278	183639	0.14	0.089	272.162
GGCCTC_AAGCCCAA	3841583	564851	265647	2351587	1280738	182385	4228	268	883968	320054	44813	75429	199812	0.14	0.0823	242.212
GGCCTC_AATCGCAT	3167102	390412	256417	2012364	968770	188182	6913	788	847711	404291	58256	135103	210932	0.14	0.1024	284.78
GGCCTC_ATTGGACC	10309765	1078525	750522	6764318	3132198	641525	17311	2187	2971097	1314043	165864	349111	799068	0.14	0.2705	294.638
GGCCTC_TCGTATCC	11592329	1019129	977443	7600144	3219392	817853	24264	2362	3536273	1431939	218082	431182	782675	0.15	0.2848	296.142
GGCCTC_TCTGCAGA	2143347	320979	170846	1293606	663676	109071	3130	423	517306	332948	43287	98733	190928	0.14	0.0853	263.259
GGCCTC_TGCTCCAC	2701645	277889	165921	1854041	811408	358441	8884	679	674629	302432	32248	141467	128717	0.18	0.0776	275.501
GGGAGC_ATATTCTG	4900072	425191	422817	3294135	1478296	369574	10806	1024	1434435	588035	96140	185448	306447	0.14	0.1427	299.042
GGGAGC_ATCAACTT	8976821	961404	763683	5841155	2754342	564835	14706	1823	2505449	1042615	113110	245156	684349	0.13	0.2279	292.599
GGGAGC_ATTGATGA	8969740	753263	808430	5932191	2541982	630592	17720	2311	2739586	1088311	149744	325069	613498	0.14	0.2355	299.652
GGGAGC_GCCTAAGA	3281132	245814	284879	2194885	994916	205940	5046	707	988276	569446	79001	145416	345029	0.14	0.1378	290.006
GGGAGC_GCTTTCGT	3485029	436212	272324	2176425	1093235	202915	4975	283	875017	368983	41751	81965	245267	0.14	0.0925	253.303
GGGAGC_GGTTTGTC	6593087	618799	542460	4362130	1995780	524195	15352	1660	1825143	977567	138269	316491	522807	0.15	0.2164	284.082
GGGAGC_GTAACCAT	3327294	335674	241975	2223048	1059937	281742	8124	855	872390	503249	72801	182135	248313	0.15	0.1239	279.011
GGGAGC_TCCTTGCC	7555417	612692	716410	4979517	2164199	498147	14162	2088	2300921	967264	141073	261759	564432	0.14	0.2148	298.48
GGGAGC_TCTGCAGA	1706679	156151	154016	1131144	507960	103192	3200	431	516361	317388	52390	89206	175792	0.13	0.0823	308.027
GGGAGC_TCTTACAA	3739385	360992	336760	2436405	1062220	244290	6803	789	1122303	487276	60010	117018	310248	0.13	0.1211	310.822
GGGAGC_TGTAACGT	6053516	775185	457304	3827468	1898636	343603	10039	821	1574369	861732	129168	251826	480738	0.14	0.1948	274.8
GGGTCT_AATCGCAT	3511644	290322	292693	2364381	1072355	246653	8462	895	1036016	456949	70054	149834	237061	0.13	0.1142	295.48
GGGTCT_ACCAGCCT	3241977	343204	246533	2132061	1033723	214317	6689	765	876567	396175	61871	132687	201617	0.13	0.1007	283.169
GGGTCT_ATGAGTTT	4295704	382050	358836	2861973	1290854	310547	10697	1135	1248740	516158	80820	175343	259995	0.13	0.1271	297.395
GGGTCT_GAAAGTCT	5987164	482943	475911	3958848	1760876	382469	8871	756	1805876	754824	104728	175853	474243	0.15	0.1742	289.105
GGGTCT_GGTCCTAA	2478870	230445	171150	1688744	780494	296828	8390	529	602503	273503	36521	127674	109308	0.18	0.0708	263.398
GGGTCT_GGTTTGTC	5630060	478824	453826	3748421	1698407	376910	11718	1139	1660247	851696	124031	277804	449861	0.14	0.1925	286.469
GGGTCT_TACTCCCG	2368861	219380	184504	1592912	714148	262074	7083	627	608980	287887	34903	120007	132977	0.16	0.0744	277.126
GGGTCT_TGACCGTT	8119951	694120	630876	5449614	2529626	534720	16203	1914	2367151	1080522	161538	326701	592283	0.14	0.2326	289.711
GGGTCT_TGTAACGT	3848634	406167	311372	2504695	1225975	252053	8114	953	1017600	458226	72948	148792	236486	0.14	0.1143	281.627
GGGTCT_TGTCCAAT	3467034	332744	272397	2272425	1044490	226519	7246	881	993289	441696	64998	142295	234403	0.14	0.111	284.147
GTATAT_AAATCTAA	4493166	411423	379823	2969939	1354578	299400	9692	1050	1305219	522104	77578	168112	276414	0.14	0.1288	295.278
GTATAT_ACAGCTAG	5150863	460405	413740	3404910	1560236	352481	9668	1107	1481418	724042	98047	226956	399039	0.14	0.1688	292.319
GTATAT_ACCAATAA	3401438	358344	268066	2222930	1060154	221199	6922	773	933882	417760	59860	127819	230081	0.13	0.1055	287.428
GTATAT_ACCAGCCT	10331202	1048302	796708	6911383	3280489	799102	20840	2322	2808630	1108568	109080	240275	759213	0.13	0.2366	300.024
GTATAT_ACGTCGTC	3760586	334201	297118	2525671	1136757	259990	9178	752	1118994	440880	71294	146536	223050	0.13	0.1104	293.196
GTATAT_ACTGCATC	3468772	351503	282468	2269739	1079938	220000	7261	834	961706	442466	63262	146188	233016	0.13	0.111	289.125
GTATAT_AGCGGGCA	2918981	266985	221347	1996166	881277	317985	7819	372	788713	374257	28991	102229	243037	0.15	0.0949	287.981
GTATAT_AGTGAAGT	6020883	500608	503809	3979641	1829237	378600	10395	1188	1760221	728618	102778	201364	424476	0.14	0.1691	289.231
GTATAT_ATAAAGGC	11900173	966572	984037	7984248	3633502	778107	21207	2410	3549022	1503449	254266	397250	851933	0.13	0.2955	297.422
GTATAT_ATTGGACC	7188466	582753	546952	4826790	2207344	468612	12780	1474	2136580	905044	124561	247065	533418	0.14	0.2018	292.122
GTATAT_GAACTTCG	2970869	290724	229261	1961023	962952	172340	5766	655	819310	439604	69555	134926	235123	0.13	0.1099	281.836
GTATAT_GAGTTCGG	2560472	220981	202209	1718617	814291	161898	4707	585	737136	387309	60245	111900	215164	0.13	0.0984	291.493
GTATAT_GCTCACCG	3446590	321997	263764	2271327	1093071	203778	6463	670	967345	560255	84328	172214	303713	0.14	0.1361	276.189
GTATAT_TACGGGCG	2289818	202946	177402	1567260	690389	293793	8400	653	574025	259829	31765	115100	112964	0.17	0.0678	286.52
GTATAT_TACTCCCG	5903608	569581	507291	3818185	1769465	365330	9106	1219	1673065	755541	108085	193033	454423	0.14	0.1747	290.212
GTATAT_TAGTGATT	7243510	589689	628464	4845952	2183328	455287	13109	1464	2192764	1019484	176003	270023	573458	0.14	0.2225	301.631
GTATAT_TAGTTGTG	3883281	315789	331231	2581075	1142595	271092	7882	920	1158586	486517	76921	153400	256196	0.14	0.1208	294.009
GTATAT_TGCTCGGA	2505975	224475	191895	1704157	730752	294510	8253	722	669920	293541	35769	119982	137790	0.17	0.076	287.904
GTATAT_TTGTAGAA	3468937	353067	289761	2273853	1087043	209086	5885	802	971037	449704	71940	114890	262874	0.13	0.1126	298.843
GTATAT_TTTCTCAC	6223368	519269	491629	4222450	1946634	413194	13452	1503	1847667	922685	143394	277689	501602	0.13	0.206	296.647
GTCCGT_AAAGGGCT	6959876	598208	544701	4628044	2109137	442210	12818	1173	2062706	795585	115530	223821	456234	0.14	0.1822	292.337
GTCCGT_ACCAATAA	7135125	655586	497570	4846514	2253044	652668	18601	1523	1920678	795698	110527	288237	396934	0.15	0.1821	284.176
GTCCGT_ATTGTGTC	12036346	1261886	865047	8020926	4081811	725252	19120	2091	3192652	1330279	154927	279486	895866	0.12	0.2724	287.636
GTCCGT_GGAGCGAT	2662829	261725	201205	1740765	851999	166152	4518	373	717723	398192	74133	108445	215614	0.14	0.1006	275.312
GTCCGT_TATGCTTT	8656717	1076231	710511	5399113	2891576	490913	14002	879	2001743	556327	98561	180293	277473	0.14	0.1346	240.559
GTCTCA_AATCGCAT	3780109	346776	304489	2493638	1147987	227351	8182	963	1109155	458459	77226	132908	248325	0.13	0.1148	290.054
GTCTCA_ACCAATAA	4498849	445610	311206	2967336	1465733	271356	8229	767	1221251	555111	82482	163771	308858	0.14	0.1342	270.803
GTCTCA_ACTAGTCA	4023146	384735	305077	2634275	1228441	248110	6731	904	1150089	466345	76129	117516	272700	0.14	0.1165	285.151
GTCTCA_AGTGAAGT	7025197	750448	561270	4589736	2236047	415718	10849	1196	1925926	831001	80976	168643	581382	0.13	0.1898	287.036
GTCTCA_ATTGGACC	3727335	347257	260628	2506231	1165565	264819	7467	881	1067499	464564	69319	149567	245678	0.14	0.1159	288.767
GTGGTG_ACAGAGCA	2421292	238135	199963	1593409	774026	154865	3637	397	660484	337419	57827	85401	194191	0.13	0.0867	290.489
GTGGTG_ACTAGTCA	6525596	519012	545983	4371183	2013630	425909	10533	1044	1920067	767509	110257	199906	457346	0.14	0.1765	290.811
GTGGTG_AGCATATG	2588138	196966	215451	1766304	795380	178220	5492	630	786582	378673	60459	121403	196811	0.13	0.0965	299.418
GTGGTG_ATAAAGGC	2449794	208651	207560	1664855	777645	194349	5638	640	686583	324485	47913	105258	171314	0.13	0.0837	295.704
GTGGTG_ATCAACTT	5482095	550720	435579	3662376	1712547	490151	12800	1186	1445692	651681	84624	194851	372206	0.14	0.1548	295.511
GTGGTG_ATGAGTTT	7033784	547666	587631	4746607	2121820	486566	13487	1561	2123173	844311	118523	253206	472582	0.14	0.1911	296.668
GTGGTG_GTAACTTA	7538834	755516	561525	5018369	2452636	577927	15557	1440	1970809	1082579	165621	362917	554041	0.14	0.2331	280.764
GTGGTG_GTTCTCGG	2491969	231071	199809	1662478	785311	163262	4597	655	708653	434398	56334	123845	254219	0.13	0.1089	289.574
GTGGTG_TACCTATC	2720661	304645	227976	1735641	850525	169989	4803	564	709760	355951	53741	110874	191336	0.14	0.0912	279.13
GTGGTG_TGCCTCGG	6949786	603197	570934	4598403	2083689	479537	13102	1866	2020209	848206	117625	258059	472522	0.14	0.1922	291.899
GTGGTG_TGTCCAAT	3882760	352142	315264	2574458	1218864	242688	7878	803	1104225	501603	76955	155444	269204	0.14	0.1238	286.042
GTGGTG_TTAGGTGT	5419078	429704	409924	3790223	1642188	719571	20558	1746	1406160	511200	66260	236250	208690	0.18	0.1243	287.868
GTGGTG_TTGTAGAA	6196920	540961	548659	4081884	1816653	376123	13005	1556	1874547	781815	129531	241315	410969	0.14	0.1802	299.753
GTTAAC_ATTGTGTC	3203670	312808	255120	2115643	984359	205028	6320	626	919310	425990	62879	123496	239615	0.13	0.1075	298.777
GTTAAC_GACTTGTT	3254910	367330	240466	2111513	1120329	175656	5030	424	810074	402728	72167	118499	212062	0.13	0.1017	265.707
GTTAAC_GTAAGCTG	2847455	235025	210934	1906191	900175	187025	5650	554	812787	461498	66112	152916	242470	0.14	0.1144	277.801
GTTAAC_TACAGACT	4677535	457736	404716	3017622	1386689	312284	10419	1199	1307031	516470	81383	166096	268991	0.14	0.1271	287.402
GTTAAC_TATCAATG	4706010	432156	406670	3066705	1383308	318949	8127	1071	1355250	590397	92051	164828	333518	0.15	0.1422	293.85
GTTAAC_TCCTTGCC	5175213	398139	465679	3409900	1441999	362651	10377	1091	1593782	653877	103547	193101	357229	0.15	0.1555	298.804
GTTAAC_TCTGCAGA	1888120	158777	163074	1258516	561749	122255	4031	496	569985	338118	56472	102867	178779	0.13	0.087	303.707
GTTAAC_TCTTACAA	2821125	244493	220469	1894739	846096	205746	6530	758	835609	395881	61532	135709	198640	0.14	0.1006	297.129
GTTAAC_TTGTTGGC	4021984	372959	317582	2655304	1211494	261854	7705	901	1173350	494971	75735	142454	276782	0.14	0.1231	293.355
TAACCT_AAGCCCAA	6590450	763115	517664	4197641	2220222	374800	8956	858	1592805	551105	77111	154463	319531	0.14	0.1338	247.081
TAACCT_ACCAATAA	3533961	306200	280846	2378622	1021108	259472	8700	872	1088470	430799	57222	146153	227424	0.14	0.1083	306.36
TAACCT_ACTGCATC	4470812	413596	365189	2954028	1320489	301501	9742	1089	1321207	527746	73747	172823	281176	0.14	0.1299	298.017
TAACCT_ATTGATGA	6762025	525915	554383	4559939	1996019	484015	14866	1555	2063484	783810	106270	255015	422525	0.14	0.1801	298.514
TAACCT_ATTGTGTC	6056323	516760	471761	4158686	1720630	773265	23400	1898	1639493	622602	80825	274706	267071	0.17	0.1488	294.251
TAACCT_GACTTGTT	6126309	520994	466174	4077223	1872109	408712	11940	894	1783568	692142	102949	222338	366855	0.14	0.1618	277.893
TAACCT_TATCAATG	5992357	587987	460175	3988589	1820235	541709	14919	1429	1610297	684017	89481	229548	364988	0.15	0.1616	290.281
TAACCT_TCGTATCC	5286731	464928	511523	3430573	1417709	340989	10811	1266	1659798	600322	98969	162507	338846	0.15	0.1453	305.818
TAACCT_TTGTACGG	9691468	1008010	689247	6366711	3049717	594861	16640	2119	2703374	1277429	185875	370330	721224	0.14	0.2642	286.198
TAACTC_AACCTACG	4575595	420494	360013	3032642	1356699	266779	5818	817	1402529	640639	119757	106028	414854	0.13	0.1506	311.097
TAACTC_AAGGATGA	2863932	273113	209834	1954444	845354	353909	10378	913	743890	308024	40081	143704	124239	0.17	0.0797	288.311
TAACTC_AGCATATG	3429405	327081	262920	2274717	992537	221610	7360	1052	1052158	491481	82926	152395	256160	0.14	0.1225	300.966
TAACTC_ATAAAGGC	4523803	412544	331207	3044081	1374433	319917	9552	1047	1339132	588045	81556	192233	314256	0.14	0.1416	297.021
TAACTC_ATACATAC	4976115	480704	345902	3309506	1532330	335915	9166	968	1431127	664305	85930	194735	383640	0.14	0.1568	287.003
TAACTC_ATATTCTG	5446152	573335	423225	3601742	1671993	340491	11859	1498	1575901	633728	104665	196034	333029	0.13	0.1525	304.695
TAACTC_GCTTTCGT	9478308	1064956	675042	6110692	3087603	567008	14801	1212	2440068	900421	151834	261356	487231	0.14	0.2021	256.513
TAACTC_GGAGCGAT	10508644	1098505	787307	6895950	3304831	659777	19535	2118	2909689	1526716	227327	453986	845403	0.14	0.2994	284.301
TAACTC_GGCTGCAG	2341043	219609	180771	1560759	708214	166438	4670	613	680824	366290	45778	112987	207525	0.14	0.0939	297.049
TAACTC_GTAAGCTG	3173550	307663	233211	2123457	980655	213512	6881	753	921656	467123	74631	149192	243300	0.13	0.1166	295.589
TAACTC_TACCGCAG	3388741	371683	288129	2175776	1037920	192692	5365	669	939130	470205	80198	128474	261533	0.13	0.1178	290.153
TAACTC_TGCTCCAC	4706959	497455	349580	3046117	1390725	285717	7313	936	1361426	580061	111424	134647	333990	0.14	0.1404	294.624
TAACTC_TGGAATGT	4989456	511247	377896	3311840	1504022	428850	15170	1389	1362409	541693	72336	202372	266985	0.14	0.1334	291.712
TAATAG_ACAGAGCA	4416370	410590	354392	2927259	1307121	264593	9589	1071	1344885	566419	88946	161055	316418	0.13	0.1384	302.006
TAATAG_ACAGCTAG	4359857	400254	342275	2939661	1318848	402624	12314	1171	1204704	587314	82351	220176	284787	0.15	0.142	295.089
TAATAG_ACTAGTCA	12288273	1060329	1000614	8305303	3475666	1253109	38771	3604	3534153	1215939	164975	446808	604156	0.16	0.2542	298.107
TAATAG_AGGCAAAC	6861411	570144	537786	4607502	2060484	439833	11737	1706	2093742	899014	136010	249851	513153	0.14	0.2014	298.843
TAATAG_ATAAAGGC	5177913	446926	443493	3440350	1544181	297926	8973	1254	1588016	695087	116832	167140	411115	0.13	0.164	305.889
TAATAG_GAAAGTCT	4716328	449564	360491	3137016	1408891	316712	10969	1046	1399398	553326	80220	174217	298889	0.13	0.1356	300.668
TAATAG_GAACTTCG	2150647	175096	164787	1444752	614355	146806	4646	521	678424	352314	53346	112663	186305	0.14	0.0905	300.773
TAATAG_GGACAAGA	4448557	386588	336864	3015545	1297881	389835	13251	1276	1313302	653278	86628	226646	340004	0.15	0.1556	299.35
TAATAG_GGTCCTAA	1986906	161873	144412	1351406	551662	247494	5419	436	546395	226404	32454	79833	114117	0.19	0.0596	279.515
TAATAG_GTAACCAT	2439852	191496	180870	1648123	764163	149430	3854	444	730232	447079	67834	110572	268673	0.14	0.1115	285.525
TAATAG_GTAGGTAA	4088574	303043	322871	2769950	1192411	257752	7991	977	1310819	645866	86570	175141	384155	0.14	0.154	307.065
TAATAG_TGTAACGT	3249307	275409	242620	2219930	904879	401838	10367	1025	901821	340001	38939	137077	163985	0.18	0.087	292.206
TAATAG_TTGTAGAA	3910259	324976	336671	2598108	1109427	251583	8389	836	1227873	492672	84021	148305	260346	0.14	0.1222	302.506
TACACA_ACCAATAA	19027648	1734480	1445449	12752467	5856816	1244239	37010	4231	5610171	2263832	310863	676831	1276138	0.13	0.3857	295.36
TACACA_ACGTCGTC	6096574	543401	479319	4020976	1768717	433932	11347	1135	1805845	757438	102529	215523	439386	0.15	0.1746	292.325
TACACA_AGCGGGCA	3391411	305927	274746	2250440	999129	233374	7001	802	1010134	464513	71024	144762	248727	0.14	0.1162	298.587
TACACA_ATATTCTG	3423739	394408	219087	2234442	1109196	216783	7366	715	900382	424026	66080	144466	213480	0.14	0.1068	276.334
TACACA_ATGAGTTT	5378352	496273	415347	3566205	1636924	361544	11010	1009	1555718	648229	99092	204161	344976	0.14	0.1542	289.347
TACACA_ATTGATGA	3332849	326183	240381	2244009	1012788	325132	10765	897	894427	370214	48073	152233	169908	0.15	0.0946	283.049
TACACA_GTAGCGGA	5905836	574520	409435	3922294	1821887	469751	12250	1217	1617189	1006717	140183	316672	549862	0.15	0.22	276.62
TACACA_TACCGCAG	4691247	489237	328896	3099699	1519092	304571	8343	1034	1266659	647989	86809	204350	356830	0.13	0.1543	280.198
TACACA_TACCTATC	4940237	485712	392475	3263279	1565386	293523	8278	913	1395179	565077	108244	150039	306794	0.13	0.1377	291.014
TACACA_TCCTTGCC	5056370	471811	442413	3288578	1433371	349136	11297	1111	1493663	606417	87592	192726	326099	0.15	0.146	291.444
TACACA_TGTCCAAT	5748814	633978	369839	3799225	1860279	363974	10830	1106	1563036	748511	110396	221317	416798	0.13	0.1746	283.915
TACACA_TTCACGAA	4565628	494351	331817	2949493	1430256	278264	8649	708	1231616	613424	86059	196280	331085	0.14	0.1462	272.61
TACACA_TTGTTGGC	5726421	591772	438908	3721529	1703352	386207	11754	1245	1618971	585116	78314	183733	323069	0.15	0.1422	286.856
TACCGA_ACGCAGCT	1938863	196929	165355	1263873	559670	128487	3878	425	571413	327046	48181	99570	179295	0.14	0.0844	298.033
TACCGA_ACGTCGTC	5407143	466104	478810	3526805	1478215	392612	11242	1014	1643722	667875	103713	209363	354799	0.16	0.1575	289.099
TACCGA_ATTGGACC	4871569	409394	369184	3267091	1364666	409549	12281	1095	1479500	640865	90049	224447	326369	0.15	0.1522	295.445
TACCGA_GAAAGTCT	4066837	409392	304296	2670467	1252024	257642	7405	653	1152743	526520	80527	153923	292070	0.14	0.129	283.989
TACCGA_GCATCACA	5613244	585382	363489	3763567	1738952	418597	11550	1011	1593457	861417	93123	184825	583469	0.14	0.1935	301.893
TACCGA_TATGCTTT	2290535	422341	176764	1289485	731831	106872	2166	158	448458	162998	23662	46155	93181	0.15	0.0435	221.971
TACCGA_TCTTACAA	2932394	275666	250431	1940189	845210	200021	6609	689	887660	423735	55401	136344	231990	0.13	0.1071	305.13
TACCGA_TGACGTCG	4743239	591265	304375	2985301	1546027	272126	6235	609	1160304	683447	107050	196228	380169	0.15	0.1591	251.431
TACCGA_TGCCTCGG	2571481	318397	197504	1616412	801404	144489	4160	412	665947	355224	58458	103517	193249	0.14	0.0909	274.617
TACCGA_TGGACTTG	3629694	514345	283634	2229135	1135758	204802	6088	575	881912	536062	88549	168866	278647	0.14	0.1308	270.829
TACCGA_TGGGTGGG	2736818	270479	217327	1813102	839740	168809	5515	679	798359	414876	63642	129477	221757	0.13	0.1051	297.045
TACCGA_TGTAACGT	3796316	437007	281215	2445810	1114632	251627	7852	729	1070970	473585	61064	150952	261569	0.14	0.1181	284.861
TACCGA_TTAGGTGT	2964491	251595	230262	2027223	853787	337929	10252	781	824474	347715	44975	147067	155673	0.16	0.089	293.73
TACCGA_TTGTAGAA	2922409	282593	258737	1910151	834890	193124	5214	562	876361	419448	72816	102720	243912	0.13	0.1059	302.833
TAGAGG_AAATCTAA	6380632	489895	523927	4340382	1906848	459627	12968	1428	1959511	764106	108297	225079	430730	0.14	0.1759	305.493
TAGAGG_AACCTACG	3327446	237590	272113	2260983	965421	210110	6081	807	1078564	524668	86773	139125	298770	0.14	0.1281	306.884
TAGAGG_ATTGATGA	3663564	304854	299542	2482191	1113320	238616	8844	1126	1120285	450608	67053	151700	231855	0.13	0.1133	307.899
TAGAGG_ATTGGACC	8163477	729238	632215	5463923	2497534	508686	16569	2141	2438993	1068439	172218	313087	583134	0.13	0.2321	301.103
TAGAGG_GCATCACA	6775865	575184	506426	4616461	2092563	473959	13735	1740	2034464	1050172	155766	312352	582054	0.13	0.228	303.751
TAGAGG_GCCTAAGA	1798169	135738	148966	1222429	525608	118557	3591	514	574159	316511	52710	92596	171205	0.13	0.082	311.134
TAGAGG_GCTTTCGT	4547166	477212	341389	2959024	1470116	269385	7433	548	1211542	442945	70403	128079	244463	0.14	0.1111	260.021
TAGAGG_GTAACCAT	2007315	179997	155338	1333569	608057	125181	3479	383	596469	339646	35950	78734	224962	0.13	0.0875	296.973
TAGAGG_GTAACTTA	2316817	194846	158066	1629468	699190	311087	10051	876	608264	280439	34748	133591	112100	0.17	0.0729	294.729
TAGAGG_TACCTATC	8959864	907248	714379	5856196	2752428	530886	14333	1821	2556728	1137428	168534	282236	686658	0.13	0.243	296.496
TAGAGG_TAGGTTAT	7732254	516569	614304	5390767	2228960	815607	24261	2357	2319582	953643	113008	361843	478792	0.16	0.2105	301.276
TAGAGG_TAGTGATT	1637553	127096	143357	1104190	470274	109096	3088	355	521377	239975	37215	56834	145926	0.14	0.0632	315.226
TAGAGG_TATGCTTT	5932331	693134	478998	3778076	1988368	319434	10683	695	1458896	439373	73316	137951	228106	0.13	0.11	252.999
TAGAGG_TGACGTCG	3235209	286808	256903	2163911	958569	216494	7287	939	980622	418505	58129	128586	231790	0.14	0.1059	300.006
TAGAGG_TGGAGCCG	4612006	367410	336403	3185556	1354572	505026	15589	1325	1309044	615094	75171	252460	287463	0.16	0.1472	293.275
TAGGAC_AAATCTAA	3172435	299600	241486	2142141	949093	290074	9728	928	892318	374297	49851	144887	179559	0.14	0.0956	296.654
TAGGAC_AAGGATGA	1799396	132668	142367	1233170	489098	256431	5074	543	482024	200789	130320	57110	13359	0.22	0.0527	298.629
TAGGAC_ACTGCATC	4080763	417922	295001	2694340	1256044	265427	8665	957	1163247	551820	80667	176672	294481	0.14	0.1345	290.365
TAGGAC_AGGCAAAC	2888435	285062	215334	1920758	914938	177559	5709	753	821799	407441	71867	120921	214653	0.13	0.1034	292.337
TAGGAC_AGTGAAGT	3476189	333657	261396	2351995	1007832	406800	12718	1175	923470	395626	51140	169429	175057	0.17	0.0999	295.407
TAGGAC_ATAAAGGC	3385770	278600	265987	2270298	1010105	210793	5578	713	1043109	527409	76842	136817	313750	0.14	0.1291	298.637
TAGGAC_ATGAGTTT	3663856	344888	285205	2444159	1091246	264367	8461	921	1079164	476457	71456	156137	248864	0.13	0.119	298.149
TAGGAC_GATGGTTG	2901969	270624	222388	1937339	861619	200782	6405	687	867846	416186	61089	132908	222189	0.14	0.1051	301.956
TAGGAC_GCCTAAGA	2715992	191831	220266	1855685	825919	158700	4323	598	866145	490090	80312	127440	282338	0.13	0.1212	303.354
TAGGAC_GCTTTCGT	5648639	586126	415692	3633279	1782806	343659	8317	648	1497849	586256	89239	149800	347217	0.15	0.1403	257.275
TAGGAC_GGTTTGTC	1963565	201646	152775	1292715	610703	120558	4021	486	556947	315565	52149	98986	164430	0.13	0.0818	291.101
TAGGAC_TACAGACT	4875335	414037	426319	3228749	1410280	337267	10000	860	1470342	595776	93112	169674	332990	0.14	0.143	300.329
TAGGAC_TACCGCAG	3106440	306455	254608	2034315	937626	192646	6569	835	896639	437141	54865	135255	247021	0.14	0.1103	299.397
TAGGAC_TAGTTGTG	3210927	280945	253617	2168771	975653	217644	7638	935	966901	443147	68879	143718	230550	0.13	0.1113	305.225
TAGGAC_TGACGTCG	3265944	321033	256384	2151522	1009062	199796	6514	780	935370	465210	66250	147610	251350	0.13	0.1155	289.062
TAGGAC_TGGGTGGG	3067313	291890	234793	2045049	940540	202795	6469	799	894446	434460	60432	135972	238056	0.13	0.1095	300.983
TAGGTA_ACCAGCCT	2085778	175304	150706	1452546	595555	274040	7609	607	574735	235077	28069	102571	104437	0.17	0.0617	295.735
TAGGTA_AGCGGGCA	1822842	142251	138428	1265109	519864	224840	6859	509	513037	240120	32180	102637	105303	0.17	0.063	294.898
TAGGTA_AGGCAAAC	5771228	496060	434123	3864746	1719119	401933	11964	1408	1730322	780802	101980	257931	420891	0.14	0.1801	294.833
TAGGTA_ATAAAGGC	3771630	313877	297618	2572007	1138221	269461	7341	822	1156162	531579	103617	146604	281358	0.13	0.1295	306.06
TAGGTA_GAAACGCC	1868799	190425	151313	1214268	579521	109920	3350	345	521132	311331	47140	94881	169310	0.14	0.0805	282.427
TAGGTA_TACCGCAG	2797765	278262	235586	1837542	829063	182043	5340	694	820402	399074	54838	113094	231142	0.13	0.1013	303.398
TAGGTA_TACGGGCG	4418396	393584	335291	3022041	1325339	450026	13977	1411	1231288	576512	73431	226304	276777	0.15	0.1396	300.293
TAGGTA_TCTTACAA	2954263	227768	224465	2064692	840575	408084	12699	836	802498	339410	35986	156267	147157	0.18	0.0863	296.684
TAGGTA_TGGACTTG	6463634	591760	482951	4440782	1928263	738703	20820	1963	1751033	801480	99236	331541	370703	0.15	0.1836	297.52
TAGGTA_TGGAGCCG	2586374	245054	202103	1755733	819506	189504	4842	598	741283	333377	38112	93329	201936	0.12	0.086	308.485
TAGGTA_TTGTTGGC	10553787	998545	882261	6884308	3061798	663878	18522	2739	3137371	1122702	171044	286662	664996	0.14	0.241	297.762
TATGCG_ACTGCATC	6246367	545814	467708	4177413	1872706	399556	13042	1644	1890465	838648	116725	260129	461794	0.14	0.1904	295.638
TATGCG_ATAACATC	5934934	533444	470885	3954486	1777752	399970	12716	1254	1762794	796414	120793	243706	431915	0.14	0.1831	299.122
TATGCG_GAAAGTCT	6868411	525889	557939	4592079	1972342	433773	11959	1152	2172853	794978	118400	205675	470903	0.15	0.1802	301.183
TATGCG_GCCTAAGA	2647723	208869	234719	1762286	727029	186311	5979	726	842241	402320	64325	122638	215357	0.15	0.1021	303.372
TATGCG_GGTTTGTC	3544287	273528	278960	2454698	982163	474157	13489	1086	983803	444389	44342	207156	192891	0.19	0.1105	285.901
TATGCG_GTAGCGGA	2080272	168889	147672	1449506	593122	261874	8748	672	585090	321498	40142	154560	126796	0.17	0.0827	291.245
TATGCG_TACGGGCG	4382503	377648	343819	3001995	1261423	552577	17156	1340	1169499	553494	65804	258363	229327	0.17	0.1337	289.75
TATGCG_TCTGCAGA	1440683	102040	128847	955159	374286	102993	3023	260	474597	289796	40215	86185	163396	0.15	0.075	302.486
TATGCG_TGCTCCAC	3070325	302524	252229	2007702	915901	187311	5378	717	898395	366093	61439	97115	207539	0.14	0.0934	294.22
TATGCG_TTGTAGAA	5242928	468310	490048	3380267	1418575	336687	11528	1543	1611934	631649	95309	195246	341094	0.15	0.1513	300.454
TATTTC_AATCGCAT	4870438	379353	397147	3250662	1409652	301809	8327	897	1529977	615733	95124	152133	368476	0.14	0.1472	299.562
TATTTC_ATCAACTT	9798635	789703	720995	6729275	2923528	1001926	28892	2708	2772221	1099253	181321	404497	513435	0.16	0.2353	299.923
TATTTC_GAAAGTCT	5139333	469752	397726	3451499	1573534	350467	11840	1174	1514484	571352	82836	182880	305636	0.13	0.1391	302.339
TATTTC_TATGCTTT	6481036	801682	519741	4088119	2174003	385058	11079	861	1517118	424277	73735	141255	209287	0.14	0.1065	248.606
TATTTC_TCGTATCC	9073601	708227	812454	6001282	2556716	607005	15988	1836	2819737	995048	157699	263841	573508	0.15	0.2177	300.544
TATTTC_TCTGCAGA	1390681	126073	119802	913082	395866	90248	2732	412	423824	253292	38369	70182	144741	0.14	0.0666	307.234
TATTTC_TGCCTCGG	5367914	514894	433381	3550539	1631896	341763	10800	1327	1564753	609310	112424	181238	315648	0.13	0.147	302.542
TATTTC_TGTCCAAT	3545424	288192	269903	2428778	1000651	436566	11239	986	979336	368305	52036	144974	171295	0.18	0.0933	293.392
TATTTC_TTAGGTGT	5511887	524969	438339	3640178	1623366	353132	11487	1409	1650784	590884	83012	175436	332436	0.14	0.1436	301.76
TATTTC_TTGTAGAA	3160106	317631	256762	2094353	956960	277782	8124	785	850702	377715	36421	121215	220079	0.14	0.0962	296.698
TGAAAC_AACTCGTA	3669179	388814	295344	2402806	1122430	230221	7291	890	1041974	470681	68882	148070	253729	0.13	0.1177	294.065
TGAAAC_AAGCCCAA	5878556	695649	462235	3712790	1942807	342327	9286	689	1417681	481603	71817	157873	251913	0.14	0.1183	246.316
TGAAAC_AAGGATGA	4660110	452119	379096	3075276	1388806	286128	8843	1078	1390421	560088	87427	158087	314574	0.13	0.1373	302.519
TGAAAC_ACGGAGGC	3080081	300064	250009	2017022	907700	197458	6049	704	905111	419567	65734	133072	220761	0.14	0.1056	295.821
TGAAAC_ATATTCTG	7689445	699618	613925	5151233	2212113	701018	21260	2252	2214590	873882	123952	331790	418140	0.15	0.197	297.581
TGAAAC_GACTTGTT	4684717	526487	321247	3136886	1501020	533137	13092	842	1088795	464715	49353	193998	221364	0.16	0.1149	268.851
TGAAAC_GAGTTCGG	4285504	463159	345754	2748221	1262213	254743	6877	969	1223419	696462	86635	188778	421049	0.14	0.1638	289.205
TGAAAC_GCTCGACC	2249001	239403	167938	1503172	689264	197113	5100	518	611177	391606	59758	121752	210096	0.14	0.0993	298.015
TGAAAC_GGACCAAC	2290225	230019	168061	1500061	687589	158832	4308	539	648793	412234	52956	129066	230212	0.14	0.1038	282.998
TGAAAC_GGAGCGAT	9679941	1033607	746438	6299690	2994892	617541	16208	2014	2669035	1415773	201344	388471	825958	0.14	0.2838	286.171
TGAAAC_GGTCCTAA	5833449	562136	430754	3811877	1746702	343172	9570	929	1711504	721561	108736	189459	423366	0.15	0.1681	282.727
TGAAAC_GTTCTCGG	2331240	272392	178682	1487827	727331	133112	3304	513	623567	408138	53904	100156	254078	0.14	0.103	281.132
TGAAAC_TACGGGCG	11992729	1291341	960665	7789272	3601432	757188	24454	3034	3403164	1547282	246676	478838	821768	0.14	0.3043	294.154
TGAAAC_TAGTGATT	6181682	531829	512357	4128888	1761180	414107	12724	1328	1939549	889627	120335	255453	513839	0.14	0.2008	304.673
TGAAAC_TGGACTTG	2829010	297883	213588	1859740	824271	247865	6835	791	779978	354403	53392	127803	173208	0.15	0.0908	288.886
TGAAAC_TTAGGTGT	4560022	458549	358603	3016234	1431578	273636	8578	1022	1301420	548214	83925	164937	299352	0.13	0.1347	294.472
TGATGA_AAAGGGCT	4564566	371206	384406	3042160	1312475	299913	8896	1074	1419802	528559	82435	145666	300458	0.14	0.1302	305.689
TGATGA_AAATCTAA	8912748	757996	761151	5949233	2645369	554179	17493	2299	2729893	1072811	155590	305892	611329	0.13	0.2316	307.781
TGATGA_AACCTACG	4934975	440343	389820	3385461	1457162	492247	14818	963	1420271	622820	86554	221967	314299	0.15	0.1478	304.272
TGATGA_AAGGATGA	3762317	336820	312665	2486151	1119271	228198	8446	1058	1129178	480606	74500	149252	256854	0.14	0.1198	298.444
TGATGA_ACAGAGCA	3990187	391951	311632	2643263	1250432	223991	7851	1001	1159988	523461	82085	149251	292125	0.13	0.1289	301.081
TGATGA_ACAGCTAG	3126264	283436	258549	2062419	909603	207333	6428	800	938255	428746	59562	135321	233863	0.14	0.1082	301.493
TGATGA_ACGGAGGC	5453582	468377	471081	3607234	1605911	376586	10045	1230	1613462	700968	94185	208770	398013	0.14	0.1641	296.011
TGATGA_AGCGGGCA	3156091	280747	262946	2098817	950923	194830	6303	874	945887	463821	75576	134534	253711	0.13	0.1157	300.533
TGATGA_ATAACATC	2340624	240171	179888	1536905	704476	160566	5229	532	666102	324452	52679	107934	163839	0.14	0.0837	290.897
TGATGA_ATATTCTG	3928992	370416	314229	2608309	1161045	277667	10116	1140	1158341	477573	71949	166583	239041	0.14	0.1187	305.503
TGATGA_ATTGGACC	7141249	569813	529077	4854219	2237381	442253	13664	1487	2159434	889734	130995	258889	499850	0.13	0.1996	299.764
TGATGA_GAAACGCC	1747581	174920	142864	1136629	529999	110955	3590	415	491670	281091	40987	94078	146026	0.14	0.0734	282.068
TGATGA_GCATCACA	5655094	522261	428231	3796831	1816110	358797	11316	1249	1609359	809535	122917	246271	440347	0.13	0.1856	294.529
TGATGA_TACAGACT	3349682	296632	273942	2281327	962915	430446	14171	1023	872772	324817	36589	155172	133056	0.17	0.083	291.618
TGATGA_TACCGCAG	6598223	606887	550689	4397954	1961333	555069	16720	1487	1863345	908843	106147	322681	480015	0.14	0.2029	295.092
TGATGA_TAGGTTAT	6385157	547932	545805	4251599	1903975	396702	11728	1544	1937650	788900	97502	213403	477995	0.14	0.1824	304.111
TGATGA_TCGTATCC	3460251	298692	311351	2339165	921838	446931	13158	1201	956037	339385	41039	153485	144861	0.18	0.0868	294.496
TGATGA_TTAGGTGT	6328849	512471	471624	4409645	1875495	822092	25030	1840	1685188	612411	87497	277722	247192	0.17	0.1461	296.667
TGATGA_TTGTACGG	2363732	218872	188757	1553703	705813	142749	3767	428	700946	373146	67228	85827	220091	0.14	0.0953	299.578
TGCAGT_AAATCTAA	7933803	681800	727401	5184199	2230695	544884	16236	1756	2390628	794367	128409	236368	429590	0.15	0.1817	298.865
TGCAGT_AAGCCCAA	4527346	512522	402709	2839716	1470390	276675	7463	584	1084604	341541	55203	107363	178975	0.14	0.0869	249.187
TGCAGT_AAGGATGA	3384407	298774	295891	2270434	933667	383916	11543	1020	940288	322902	28836	117796	176270	0.17	0.083	295.378
TGCAGT_ACAGAGCA	3786320	365116	314920	2490299	1121480	266344	8631	966	1092878	458354	70790	150451	237113	0.14	0.1145	295.868
TGCAGT_ACGGAGGC	7198798	686956	643871	4705506	2098346	495221	16438	1766	2093735	858939	131511	270666	456762	0.14	0.195	296.384
TGCAGT_ACGTCGTC	7683442	784000	666038	5063930	2386233	485460	11911	1735	2178591	809142	80387	148050	580705	0.12	0.1854	302.226
TGCAGT_AGCATATG	5472722	462275	483514	3613373	1617861	333628	10657	1280	1649947	749926	139287	189783	420856	0.14	0.1733	299.65
TGCAGT_ATAACATC	7410897	657056	594877	4928831	2236824	498527	16318	1526	2175636	962465	144584	313169	504712	0.14	0.2116	290.251
TGCAGT_GATGGTTG	5618193	435762	440589	3901918	1618854	773065	22575	2036	1485388	647394	80509	298945	267940	0.18	0.1527	296.648
TGCAGT_GCTTTCGT	3955281	426281	335156	2554068	1217543	360559	10849	680	964437	310118	45007	127899	137212	0.16	0.08	255.128
TGCAGT_GGTAGCCT	4162690	480249	329472	2637699	1306545	250665	6713	829	1072947	692937	109839	212798	370300	0.14	0.1625	273.698
TGCAGT_GGTCCTAA	7261025	676049	598353	4773841	2161123	472857	15118	1492	2123251	835212	132581	239379	463252	0.14	0.1902	289.818
TGCAGT_TACCTATC	13800751	1346018	1158971	9039344	4160186	904549	28711	3249	3942649	1615065	245162	489930	879973	0.14	0.3111	295.543
TGCAGT_TTAGGTGT	5298666	490625	473682	3471724	1554863	353640	10239	1345	1551637	546054	93668	149678	302708	0.14	0.1337	300.759
TGCGAA_AACCTACG	7939049	731774	749978	5205945	2208849	646133	21364	2329	2327270	974494	140942	348537	485015	0.15	0.2154	297.616
TGCGAA_ACAGCTAG	5421198	454649	504613	3547776	1490708	382137	12125	1269	1661537	708636	97651	222738	388247	0.15	0.1651	295.581
TGCGAA_ACGCAGCT	2089868	193832	193790	1348898	572267	137380	4078	555	634618	335309	54530	91759	189020	0.15	0.0864	294.186
TGCGAA_AGCGGGCA	1993460	185318	172724	1340473	553101	227957	8206	711	550498	249966	31235	115294	103437	0.16	0.0655	290.911
TGCGAA_AGGCAAAC	7961493	757930	719883	5141382	2266991	505196	16896	2347	2349952	975251	147143	305822	522286	0.15	0.2159	291.586
TGCGAA_AGTGAAGT	5758038	456671	547250	3781968	1566380	418785	12706	1433	1782664	666116	100178	218410	347528	0.15	0.157	297.94
TGCGAA_ATGGTAGG	4014722	368533	378332	2597049	1094133	267218	8958	1062	1225678	497079	63801	158876	274402	0.14	0.1235	298.586
TGCGAA_GAAAGTCT	6233429	514246	529355	4128700	1793464	418139	13249	1243	1902605	736385	110290	237822	388273	0.14	0.171	292.547
TGCGAA_GCTCGACC	1611386	140102	138937	1068962	450119	151622	4381	440	462400	309839	44111	114865	150863	0.16	0.0799	285.807
TGCGAA_GGAGCGAT	2055595	215131	162022	1334205	633237	119012	4284	527	577145	325132	49309	101108	174715	0.13	0.084	281.671
TGCGAA_TACTCCCG	3790836	314314	323771	2557731	1091450	418761	11219	987	1035314	450403	69560	169662	211181	0.16	0.1116	290.242
TGCGAA_TCGTATCC	11016472	932198	1088663	7138732	2766819	881670	28796	3161	3458286	1375586	209610	449066	716910	0.17	0.2788	297.974
TGCGAA_TCTGCAGA	1977123	177321	183033	1288225	522045	138671	4274	495	622740	387568	47051	119286	221231	0.15	0.0983	303.339
TGCGAA_TGACGTCG	3320083	319649	309870	2129837	917291	200562	6193	864	1004927	423045	67219	112152	243674	0.15	0.1068	294.199
TGCGAA_TGTAACGT	3644259	378997	321851	2335852	1053793	229008	6765	701	1045585	439842	73083	125314	241445	0.14	0.1104	290.559
TGCTCG_AACTCGTA	5266509	501010	506449	3378335	1487699	311574	10810	1160	1567092	595264	97673	177058	320533	0.14	0.1444	293.679
TGCTCG_ACAGAGCA	3119885	332240	253357	2020070	938383	194381	5276	623	881407	406500	66369	103668	236463	0.14	0.1031	292.422
TGCTCG_ACGCAGCT	5457819	514057	518788	3492971	1469696	352915	11157	1126	1658077	846638	114773	247682	484183	0.15	0.1932	293.499
TGCTCG_AGTGAAGT	14305813	1273563	1382055	9228969	3893349	908703	27350	3147	4396420	1617991	254188	431841	931962	0.15	0.3119	299.435
TGCTCG_ATAACATC	6308084	651429	529183	4072592	1821146	392179	11897	1274	1846096	819521	121285	223804	474432	0.14	0.1877	293.227
TGCTCG_ATACATAC	2767871	252083	213986	1853421	784321	307916	9997	695	750492	338398	45911	143539	148948	0.17	0.0864	283.262
TGCTCG_ATCAACTT	12448727	1280339	1167309	7954647	3486194	755514	26770	3565	3682604	1345239	220390	402458	722391	0.14	0.2752	297.74
TGCTCG_ATTGGACC	17653057	1787037	1433873	11541070	5122280	1344259	41217	4584	5028730	1972245	290122	639692	1042431	0.15	0.3555	291.038
TGCTCG_GAACTTCG	3977516	391781	311699	2607281	1197338	260877	7750	852	1140464	594476	77577	188152	328747	0.14	0.1429	282.757
TGCTCG_GCCTAAGA	3350465	361314	293608	2113235	978806	198037	6066	827	929499	546550	76201	164282	306067	0.15	0.1333	276.014
TGCTCG_GCTGTGAC	2144560	225347	198166	1364609	587957	143055	3994	564	629039	421465	52310	129208	239947	0.15	0.1061	294.243
TGCTCG_GTAACCAT	3803760	373134	304506	2484996	1138665	248581	6308	615	1090827	650072	91589	176576	381907	0.14	0.1543	283.643
TGCTCG_TAGTTGTG	9632895	919858	911823	6201860	2643025	609527	18826	2495	2927987	1115607	169696	321569	624342	0.14	0.2395	301.03
TGCTCG_TCCAAACG	11977221	1211749	1121833	7674428	3365032	749436	22723	2720	3534517	1185023	189717	328983	666323	0.14	0.2508	296.034
TGCTCG_TCTTACAA	13485153	1307671	1320558	8631625	3683473	845896	28559	3126	4070571	1478650	224056	453638	800956	0.14	0.2942	300.619
TGCTCG_TGACCGTT	3727952	421234	321546	2346996	1098530	217204	6857	825	1023580	479753	80107	136165	263481	0.14	0.1188	282.385
TGCTCG_TGCTCCAC	6479751	631461	613270	4076739	1716126	397756	11022	1272	1950563	749046	104022	190184	454840	0.16	0.1734	288.828
TGCTCG_TTTCTCAC	2857839	276637	267032	1846412	772515	199793	7665	885	865554	353579	54911	127132	171536	0.14	0.0907	297.116
TGGCTT_ACAGAGCA	5229255	451775	473297	3391191	1466225	326007	8703	917	1589339	676899	104594	172870	399435	0.15	0.1591	287.893
TGGCTT_ACCAGCCT	4747815	419251	416441	3094761	1341922	314858	10489	965	1426527	573671	84064	182788	306819	0.15	0.1388	288.874
TGGCTT_ACGGAGGC	3104873	284130	300605	1988711	833943	200016	5962	854	947936	404827	71117	112862	220848	0.15	0.1025	298.559
TGGCTT_ATTGATGA	4961217	427830	465350	3239886	1375136	351304	10651	1250	1501545	563590	82685	173639	307266	0.15	0.1365	297.82
TGGCTT_GCGCTACA	1790762	173168	161513	1158476	532797	105169	3822	473	516215	280565	43801	92391	144373	0.15	0.0733	282.079
TGGCTT_TACTCCCG	2611029	248404	232314	1732608	718596	303900	8430	695	700987	286524	34847	118810	132867	0.18	0.0746	286.991
TGGCTT_TGGGTGGG	3555638	316475	328181	2319518	1005354	233614	6815	880	1072855	451107	76813	124522	249772	0.14	0.1129	297.097
TGGCTT_TGTAACGT	4196248	417154	377765	2693887	1200786	285768	9188	876	1197269	474994	88168	152676	234150	0.15	0.118	290.27
TGTATG_ACAGAGCA	3487667	301057	255776	2348310	1047456	299138	9025	815	991876	441982	56889	153505	231588	0.15	0.1101	289.758
TGTATG_ACCAGCCT	5166478	423779	402854	3473589	1558635	346540	9347	1075	1557992	661136	97006	185203	378927	0.14	0.1561	300.165
TGTATG_AGCCGTTT	13657825	1359761	1170988	8860322	4100946	832406	25751	2497	3898722	1116441	151203	317129	648109	0.14	0.2244	286.574
TGTATG_ATAAAGGC	7571836	744534	591212	4975645	2209012	637403	19415	2200	2107615	898851	119974	310686	468191	0.15	0.2013	290.406
TGTATG_ATAACATC	2738744	260856	200267	1829597	868180	173415	5724	652	781626	370708	60147	112397	198164	0.13	0.0945	293.018
TGTATG_ATACATAC	4840547	478832	362979	3206547	1513106	314570	10232	1208	1367431	668185	101420	227335	339430	0.13	0.1585	290.904
TGTATG_ATGGTAGG	2337892	245492	178610	1564764	699027	267300	7795	852	589790	254765	31687	113656	109422	0.16	0.0667	287.681
TGTATG_GAGTTCGG	2237279	200920	177565	1477278	666945	147826	3872	597	658038	332198	46493	85995	199710	0.14	0.0857	293.479
TGTATG_GGTAGCCT	4382580	435585	336857	2890514	1379325	281056	8422	1110	1220601	707808	99755	219938	388115	0.13	0.1657	287.361
TGTATG_TAGGTTAT	5643713	487300	451914	3775182	1716393	401787	12348	1262	1643392	679870	91126	220432	368312	0.14	0.16	295.899
TGTATG_TCGTATCC	4530813	429471	461099	2872055	1188063	315898	10402	1406	1356286	502511	79340	172177	250994	0.16	0.1246	295.015
TGTATG_TGGACTTG	3089495	303968	239145	2050023	947315	218974	6516	775	876443	382199	54020	119770	208409	0.14	0.0973	293.996
TGTATG_TGTCCAAT	4108549	404150	325992	2708721	1271604	233562	7609	1012	1194934	504225	84703	137329	282193	0.13	0.1247	299.501
TGTATG_TTGTAGAA	13277021	1420699	1165573	8576776	4055785	794563	22703	2807	3700918	1625645	215676	360182	1049787	0.13	0.3108	299.842
TGTGGC_AAGGATGA	3455743	307276	287232	2287952	1015729	231332	6284	890	1033717	419766	69254	120034	230478	0.14	0.106	302.706
TGTGGC_ACAGCTAG	3594848	318976	283324	2381170	1062320	231616	7647	845	1078742	519868	74770	162816	282282	0.14	0.1274	296.94
TGTGGC_ACCAGCCT	3117462	320850	249887	2026728	938587	186151	5027	627	896336	404443	71180	101815	231448	0.14	0.1024	291.571
TGTGGC_ACTGCATC	2959233	311504	212188	1948769	915582	190914	5900	775	835598	399053	52925	121605	224523	0.13	0.1013	292.659
TGTGGC_AGTGAAGT	4520629	422578	369930	3010632	1398282	284813	10109	1179	1316249	527071	82768	171036	273267	0.13	0.1297	300.056
TGTGGC_ATAACATC	3983128	329653	286188	2670507	1193409	258127	6707	798	1211466	582613	72592	150684	359337	0.14	0.1405	294.762
TGTGGC_ATACATAC	2571269	264513	193727	1690476	798102	146929	5001	589	739855	361521	57050	105559	198912	0.13	0.0928	293.054
TGTGGC_ATTGATGA	3746143	356713	300508	2474238	1104675	250470	8738	1101	1109254	454415	76336	145011	233068	0.14	0.1139	302.208
TGTGGC_ATTGTGTC	6482665	602953	469366	4431994	1887887	773372	24088	1910	1744737	769904	96330	341057	332517	0.17	0.1774	290.442
TGTGGC_GCGCTACA	3145179	289953	241318	2093998	946501	222657	6088	608	918144	522949	83817	153025	286107	0.14	0.1281	296.772
TGTGGC_GGCTGCAG	3149372	275743	241319	2098119	938951	226994	6169	786	925219	517860	63455	152255	302150	0.14	0.127	293.702
TGTGGC_GGTCCTAA	3472077	317322	255139	2315864	1077136	209859	6992	699	1021178	442215	77970	137027	227218	0.14	0.111	288.383
TGTGGC_GTAAGCTG	4673544	435749	354011	3102470	1428398	304683	9110	1198	1359081	743122	110384	227858	404880	0.14	0.173	290.844
TGTGGC_GTAGCGGA	2101310	170442	159366	1406138	620086	147814	4122	427	633689	367745	50543	110145	207057	0.15	0.0935	289.698
TGTGGC_TACGGGCG	2617725	262374	214113	1711127	794743	170518	4988	580	740298	365712	41476	106716	217520	0.14	0.0936	292.715
TGTGGC_TAGGTTAT	6392052	557671	538332	4273297	1866881	514986	18100	2062	1871268	742696	108207	260510	373979	0.14	0.1731	302.377
TGTGGC_TAGTTGTG	3734876	336512	312620	2466798	1090837	249648	7633	871	1117809	465276	73126	133497	258653	0.14	0.1161	300.98
TGTGGC_TCCTTGCC	4363699	386068	365954	2858711	1255840	272691	8470	910	1320800	631526	87362	187960	356204	0.15	0.1504	287.64
TGTGGC_TCGTATCC	4561761	437451	429524	2946842	1241776	312085	11024	1260	1380697	541296	75529	181921	283846	0.15	0.1328	298.033
TGTGGC_TGCTCCAC	2391809	268646	176246	1537553	738602	142587	4282	522	651560	305312	42792	89207	173313	0.14	0.0787	284.646
TGTGGC_TGCTCGGA	2645854	201631	199007	1825934	730286	349932	8217	797	736702	324655	34016	133877	156762	0.19	0.0827	288.698
TGTGGC_TTAGGTGT	4800144	441767	379527	3191702	1452795	320044	10359	1130	1407374	529483	88025	163673	277785	0.14	0.1302	298.035
TGTGGC_TTGTAGAA	7136727	687587	609419	4660785	2054273	525014	16054	1580	2063864	898875	139639	261492	497744	0.14	0.2019	298.054
TTACGG_AAAGGGCT	8193235	781202	677548	5407150	2381469	544833	16027	2119	2462702	938418	124322	263905	550191	0.14	0.2098	305.983
TTACGG_AACCTACG	1952421	184364	156621	1287792	604676	125029	3594	390	554103	274680	40196	72961	161523	0.14	0.0714	288.75
TTACGG_ACAGAGCA	3777703	365011	282893	2524209	1172526	231814	8957	923	1109989	485989	71324	151606	263059	0.13	0.1211	299.478
TTACGG_ACGGAGGC	3161074	301141	260959	2081257	946368	198847	6774	730	928538	418559	58155	122174	238230	0.13	0.1058	299.594
TTACGG_TACCTATC	5683288	560369	447719	3797915	1844848	388448	11837	1220	1551562	648683	90458	206689	351536	0.13	0.1537	293.861
TTACGG_TGACCGTT	3397977	329020	261692	2234273	1027555	232180	6630	650	967258	436012	77410	117291	241311	0.14	0.1089	290.778
TTACGG_TGGAATGT	4067517	394924	330281	2679609	1201795	273698	8484	1104	1194528	477698	72947	147579	257172	0.14	0.1189	301.333
TTACGG_TGGGTGGG	13248362	1153798	1070347	8837352	3922968	896044	26540	3399	3988401	1772283	253578	518419	1000286	0.14	0.3297	302.51
TTACGG_TTCACGAA	8236829	766349	631406	5588908	2384590	884250	27145	1442	2291481	972926	183996	379823	409107	0.16	0.2138	293.919
TTAGCA_ACGGAGGC	2727841	250426	225221	1803200	815384	172281	5227	611	809697	381924	55833	102649	223442	0.13	0.0974	297.035
TTAGCA_ACTGCATC	3575872	344958	273739	2372437	1113929	209864	7077	943	1040624	474405	85411	130194	258800	0.13	0.1181	297.53
TTAGCA_AGGCAAAC	6456082	554041	491517	4352720	1968070	450366	12454	1862	1919968	841073	110945	251771	478357	0.14	0.1921	300.38
TTAGCA_ATAAAGGC	1750200	168506	130849	1193634	513455	212279	7565	715	459620	210972	25945	103034	81993	0.16	0.0557	291.769
TTAGCA_ATAACATC	4897644	398229	385750	3298331	1453154	322125	9721	1380	1511951	678484	103958	209763	364763	0.14	0.16	300.593
TTAGCA_GAACTTCG	4765899	419011	362411	3192958	1437056	301753	8601	1063	1444485	759159	123349	200182	435628	0.13	0.1763	302.453
TTAGCA_GACTTGTT	14704014	1337012	1158511	9771153	4581075	954191	25759	2384	4207744	1552992	213962	431253	907777	0.14	0.3007	285.141
TTAGCA_GCCTAAGA	2851810	210295	228201	1970570	828316	297187	8538	722	835807	412134	71094	154137	186903	0.15	0.1033	297.714
TTAGCA_GCTCGACC	3852727	348208	302644	2565969	1159212	249103	8067	1006	1148581	699231	102581	220018	376632	0.14	0.1644	296.636
TTAGCA_TACAGACT	4870460	421746	403302	3232529	1451039	321331	11268	1016	1447875	555850	86261	183407	286182	0.14	0.135	297.414
TTAGCA_TACCTATC	6038757	516429	488863	4004171	1804545	399753	12100	1359	1786414	713325	117544	211083	384698	0.14	0.166	296.083
TTAGCA_TACTCCCG	2870647	271863	220535	1939144	825613	334509	10963	868	767191	325393	41305	141791	142297	0.16	0.0834	292.541
TTAGCA_TGCTCGGA	11021871	884448	919335	7383029	3177990	726723	22269	2796	3453251	1508097	180007	440500	887590	0.14	0.2968	304.2
TTAGCA_TGGAATGT	3822592	365761	294540	2569152	1203408	260647	7660	1041	1096396	457641	69645	143086	244910	0.13	0.1144	302.939
TTAGCA_TTTCTCAC	2920932	218483	243212	1965029	816806	190529	5185	710	951799	454945	58901	110486	285558	0.14	0.1134	310.049
TTCAAG_AAAGGGCT	11392154	953659	923239	7630855	3229625	962541	29876	2834	3405979	1246158	246370	403096	596692	0.16	0.2579	302.336
TTCAAG_AACTCGTA	3805649	315804	326783	2524525	1076086	271758	8439	948	1167294	460858	68976	148199	243683	0.14	0.1152	303.051
TTCAAG_AATCGCAT	6634017	519680	543611	4481544	1931019	460424	15062	1837	2073202	847221	140564	260156	446501	0.14	0.1929	304.487
TTCAAG_ACGTCGTC	6504753	590831	517682	4376200	1940209	547353	17225	2063	1869350	763086	117276	256905	388905	0.14	0.1767	300.724
TTCAAG_ATATTCTG	3809645	335517	324401	2510080	1090312	245485	7614	1067	1165602	479977	50990	126193	302794	0.14	0.1191	304.051
TTCAAG_ATGGTAGG	6759268	623809	575840	4376286	1906258	438913	12460	1804	2016851	841785	137241	233745	470799	0.15	0.1872	300.089
TTCAAG_GATGGTTG	6514351	575222	520608	4358421	1973425	420198	13331	1579	1949888	913588	130540	255670	527378	0.13	0.205	302.115
TTCAAG_GCCTAAGA	3735553	257480	302115	2543113	1068599	266999	7960	840	1198715	606998	81302	186266	339430	0.14	0.1451	300.556
TTCAAG_GTGGACAT	8625836	719755	623227	5790133	2606290	565656	14955	1769	2601463	1221725	167342	318657	735726	0.14	0.2545	294.295
TTCAAG_TACCTATC	4040437	375754	324918	2664484	1204130	262709	6320	745	1190580	487370	82939	116639	287792	0.14	0.1213	299.313
TTCAAG_TACTCCCG	4239001	371153	314461	2848391	1290403	316691	8725	1052	1231520	570383	75917	184429	310037	0.14	0.1374	288.6
TTCAAG_TGCTCCAC	3638778	349903	276530	2415555	1090811	250572	8984	988	1064200	443504	62130	153056	228318	0.14	0.1115	293.115
TTCAAG_TGGAGCCG	4895906	406181	377980	3306914	1509380	305128	8534	1036	1482836	684327	95867	188392	400068	0.13	0.1617	298.709
TTCAAG_TTGTAGAA	4238539	403728	370324	2753218	1197718	289230	8403	1051	1256816	508432	57530	133985	316917	0.14	0.1256	303.922
TTCTTT_ACGCAGCT	3142928	286387	269481	2055917	897913	198276	6898	927	951903	470219	69826	148338	252055	0.14	0.1172	297.662
TTCTTT_ATAACATC	10581122	929938	801774	7057684	3229901	670976	21336	2207	3133264	1329064	199190	405291	724583	0.14	0.2686	289.712
TTCTTT_ATCAACTT	5059389	489152	427357	3328054	1526228	325303	10123	1093	1465307	550302	80920	152235	317147	0.13	0.1348	301.657
TTCTTT_GAAAGTCT	4883264	416173	385345	3246196	1427387	297401	10052	969	1510387	553023	97030	150101	305892	0.14	0.1351	304.936
TTCTTT_GAACTTCG	2625217	218637	191633	1767007	785197	176673	4972	517	799648	394429	66215	111827	216387	0.14	0.1002	295.746
TTCTTT_TACGGGCG	4759524	396617	389989	3187349	1406567	333769	10709	1309	1434995	589912	84374	183737	321801	0.14	0.1424	299.393
TTCTTT_TGACCGTT	7200891	616778	567721	4799105	2157794	474859	15611	1753	2149088	816158	119111	250798	446249	0.14	0.1848	294.296
TTCTTT_TGCTCCAC	3170976	340373	247621	2019969	945247	190707	5619	678	877718	332418	52000	95027	185391	0.15	0.0851	278.083
TTCTTT_TGGAATGT	3521440	344305	270769	2387294	1031742	405038	11873	1136	937505	341061	45704	142861	152496	0.16	0.0874	293.205
TTCTTT_TGGACTTG	3977907	360949	323832	2650252	1187770	256712	7943	856	1196971	497991	65593	139642	292756	0.13	0.1234	304.081
TTCTTT_TTAGGTGT	11928782	1066226	1003533	7890986	3537104	754164	23815	2825	3573078	1190863	178017	321108	691738	0.14	0.2516	303.216
TTCTTT_TTGTAGAA	7255604	659676	600790	4746426	2080668	488513	13845	1745	2161655	868636	118368	255019	495249	0.14	0.1955	291.944
TTGGGT_AACCTACG	3781812	265019	313228	2576444	1074219	273558	7652	604	1220411	520779	76222	157396	287161	0.14	0.127	301.077
TTGGGT_ACTAGTCA	5496416	471363	450085	3692888	1671172	351119	10779	1103	1658715	589766	100716	168650	320400	0.13	0.1431	303.091
TTGGGT_ATGGTAGG	2703749	235188	215325	1842359	773154	323548	10873	921	733863	297341	35813	135180	126348	0.17	0.0769	290.865
TTGGGT_GAAACGCC	2057101	189496	159958	1353180	626405	129045	3558	382	593790	338261	49373	90815	198073	0.14	0.0866	287.901
TTGGGT_GAACTTCG	2242530	196292	168222	1509571	671693	154129	4612	513	678624	344877	60148	103202	181527	0.13	0.0887	300.9
TTGGGT_GGTCCTAA	4649384	394319	313236	3238308	1381719	619009	17844	1319	1218417	493032	57221	235593	200218	0.18	0.1207	284.366
TTGGGT_TAGGTTAT	3320525	276176	282147	2234666	1000704	213797	6678	857	1012630	392736	67637	103555	221544	0.13	0.0998	307.345
TTGGGT_TGCTCGGA	16688972	1472792	1418614	11088378	4882299	1137933	34179	4284	5029683	2067479	293516	628945	1145018	0.14	0.3651	300.606
TTGGGT_TGGGTGGG	6232711	520737	516631	4143893	1823559	428343	13374	1422	1877195	812739	106314	265549	440876	0.14	0.1848	296.641
TTGGTC_AAAGGGCT	3186731	315877	231346	2183814	892489	436913	13763	1067	839582	309810	37225	151062	121523	0.18	0.0798	296.507
TTGGTC_AAGCCCAA	5671746	611372	420269	3669316	1924749	352443	8979	593	1382552	512124	75753	160361	276010	0.14	0.1254	251.945
TTGGTC_ACGTCGTC	3986256	377828	326393	2618791	1184706	249800	7101	841	1176343	473169	73393	122608	277168	0.14	0.118	298.561
TTGGTC_AGCGGGCA	2389739	212753	184677	1632257	768788	171953	5067	639	685810	341331	55904	109194	176233	0.12	0.088	303.03
TTGGTC_AGTGAAGT	10692181	988068	919137	7101564	3240727	673353	21099	2854	3163531	1166779	189254	343857	633668	0.13	0.248	304.342
TTGGTC_ATTGGACC	5084324	470274	350528	3375368	1552061	342448	8976	954	1470929	646965	80919	189514	376532	0.15	0.1536	286.136
TTGGTC_GCGTGCTC	1824283	155319	140292	1220860	533092	123267	4243	552	559706	320698	45009	107595	168094	0.14	0.083	299.196
TTGGTC_GGTTTGTC	13301113	1104329	1059412	8902447	3943279	903897	26706	3186	4025379	1949190	267367	600748	1081075	0.14	0.3501	295.87
TTGGTC_GTAACTTA	3536879	306520	263337	2397591	1096374	240242	8385	995	1051595	497462	74540	168713	254209	0.13	0.1235	299.044
TTGGTC_GTGGACAT	7287477	623346	520177	5023262	2185742	738469	21784	1910	2075357	943411	136194	342713	464504	0.15	0.2095	299.077
TTGGTC_TAGTTGTG	4122338	345305	345788	2749873	1198381	284697	8867	1090	1256838	497362	78859	147728	270775	0.14	0.1236	301.728
TTGGTC_TATCAATG	8840081	799562	731402	5875343	2616988	614851	18420	2174	2622910	1022488	134502	301093	586893	0.14	0.2243	302.146
TTGGTC_TGGAATGT	3599242	328133	271081	2471201	1079065	428958	13058	1042	949078	357907	46079	161336	150492	0.16	0.0915	292.29
TTGGTC_TGTAACGT	4912564	499275	387159	3253615	1529210	321049	9474	1153	1392729	561253	88912	155292	317049	0.13	0.1373	299.216
TTGGTC_TTCACGAA	4825812	413514	387160	3219184	1449139	317651	9650	1062	1441682	672388	88654	208009	375725	0.14	0.1589	292.095
TTGTCC_AAAGGGCT	9480624	799452	732097	6451888	2803547	868998	24905	2836	2751602	1097770	139734	361435	596601	0.15	0.2349	303.293
TTGTCC_ACCAATAA	4741403	413588	376755	3164280	1394429	330722	10398	1272	1427459	559172	88976	168490	301706	0.14	0.136	301.797
TTGTCC_ACTGCATC	3768652	358012	281348	2495847	1157458	227896	7595	1083	1101815	471760	71818	141718	258224	0.13	0.118	295.579
TTGTCC_AGTGAAGT	7370854	698255	605030	4893022	2259771	463959	11462	1464	2156366	868795	82867	139768	646160	0.12	0.1962	310.232
TTGTCC_ATGAGTTT	12314272	1181634	1010054	8142950	3729925	755210	21324	2671	3633820	1450853	174097	315824	960932	0.13	0.2884	306.004
TTGTCC_ATTGATGA	7219238	615888	569250	4818235	2132972	488309	13191	1878	2181885	861295	107056	243102	511137	0.14	0.1952	304.264
TTGTCC_GAGTTCGG	3746328	341569	285984	2489232	1105300	248326	7077	712	1127817	620182	91842	180605	347735	0.14	0.1486	293.524
TTGTCC_GCGTGCTC	2585645	205938	187704	1737868	768670	153482	4927	607	810182	471328	64955	131341	275032	0.14	0.1167	295.684
TTGTCC_GGTCCTAA	3566226	329619	267421	2379691	1080745	252118	8089	647	1038092	425863	52947	139948	232968	0.14	0.1072	288.408
TTGTCC_GTAACCAT	4947232	397943	361516	3397480	1464125	485179	13888	1495	1432793	713843	90146	263369	360328	0.15	0.1669	294.838
TTGTCC_GTAAGCTG	2165366	208906	160943	1447982	670030	157364	5274	604	614710	325634	40770	116523	168341	0.14	0.084	293.511
TTGTCC_GTAGGTAA	2390691	203172	186678	1607410	706002	156424	4699	633	739652	372752	60705	111110	200937	0.13	0.0953	303.266
TTGTCC_TACTCCCG	2351332	131349	146496	1739881	695154	446380	8918	257	589172	272523	117510	101259	53754	0.24	0.0697	296.336
TTGTCC_TGACGTCG	3400810	257320	238232	2402922	1065210	418226	13561	925	905000	397136	42579	185555	169002	0.17	0.0975	282.941
TTGTCC_TTGTTGGC	10805181	1026425	918097	6997780	3065992	709481	20031	2877	3199399	1130183	156006	298820	675357	0.15	0.2418	297.08
TTGTCC_TTTCTCAC	6610696	539031	492354	4444304	1915003	449851	12099	1582	2065769	1002892	150116	270137	582639	0.14	0.2197	299.569
TTTACT_ACGCAGCT	1956384	195930	149723	1287521	589971	128567	4071	377	564535	305086	46763	97298	161025	0.13	0.0792	291.765
TTTACT_ATAATAGA	9317491	872338	724183	6207676	2827654	581194	18057	2033	2778738	1017760	144406	290557	582797	0.13	0.2224	299.414
TTTACT_GCCTAAGA	6444242	574438	509259	4290092	1881260	423652	12539	1393	1971248	1001392	124756	280317	596319	0.14	0.2193	297.675
TTTACT_GTAAGCTG	3597285	291428	260273	2417558	1046406	248472	6701	809	1115170	567488	78740	147500	341248	0.14	0.1371	293.966
TTTACT_TACTCCCG	9152473	814637	702482	6098770	2747865	612447	19809	2084	2716565	1167609	171744	375567	620298	0.13	0.2455	294.027
TTTACT_TCCAAACG	3623748	236078	248604	2580269	1037060	508957	13371	803	1020078	382784	64384	158686	159714	0.18	0.0961	295.867
TTTACT_TGCCTCGG	4061211	396833	315323	2670536	1207804	246205	8356	983	1207188	481749	76548	143417	261784	0.13	0.1199	292.467
