# Supplementary material for: Highly efficient chromatin conformation capture with post-enrichment in single cells by HiChew
Source: Genome Biol. 2026 Apr 27;27:127. doi: 10.1186/s13059-026-04059-1 (PMC13112749; doi:10.1186/s13059-026-04059-1)
Supplement: Supplementary file 15 — Additional file 15: Table S13. Barcoded PCR primers. [file 13059_2026_4059_MOESM15_ESM.xlsx]

## Sheet: Sheet1
Table S6. Metadata of the single cells detected in the snHiChew HEK293T 1200-cell library.
The table provides detailed quality control and mapping statistics for the large-scale single-nucleus HiChew (snHiChew) experiment performed on approximately 1200 HEK293T cells. Each row corresponds to a single nucleus, uniquely identified by a sample-specific barcode (e.g., "AACGGC_AAGCCCAA"). The columns report the following key metrics for each cell:
Total_pairs_processed: Total number of read pairs sequenced.
Unmapped_pairs / Low_qual_pairs / Pairs_with_singleton: Reads filtered out due to failed alignment, low quality, or being singletons.
Reported_pairs: Read pairs remaining after initial filtering.
Dangling_end_pairs / Religation_pairs / Self_Cycle_pairs / Dumped_pairs: Categories of invalid pairs as defined by HiC-Pro.
valid_pairs: The number of pairs identified as valid chromatin contacts.
valid_interaction_rmdup: Valid pairs after removing PCR duplicates.
trans_interaction / cis_shortRange / cis_longRange: Counts of valid pairs categorized as trans-chromosomal, short-range cis (within 20 kb), and long-range cis interactions.
Dangling_end_pairs_gatc_ratio: Ratio of singleton reads icluding the GATC motif (ligation scar).
validpair_genome_frag_cov: The fraction of the genome covered by fragments involved in valid pairs.
mean_frag_size: The average size of DNA fragments in the library.
sample	Total_pairs_processed	Unmapped_pairs	Low_qual_pairs	Pairs_with_singleton	Reported_pairs	Dangling_end_pairs	Religation_pairs	Self_Cycle_pairs	Dumped_pairs	valid_pairs	valid_interaction_rmdup	trans_interaction	cis_shortRange	cis_longRange	Dangling_end_pairs_gatc_ratio	validpair_genome_frag_cov	mean_frag_size
AACGGC_AAGCCCAA	85463	14018	21640	3632	46173	22872	4302	101	2	18896	17460	2756	5451	9253	0.12	0.0049	238.983
AACGGC_AATCGCAT	100000	12188	25850	4996	56966	22697	6143	173	9	27944	26158	3184	7822	15152	0.13	0.0073	279.73
AACGGC_ATCAACTT	100000	12544	26658	4726	56072	23181	6098	145	13	26635	26027	3079	8203	14745	0.14	0.0073	259.301
AACGGC_ATGAGTTT	100000	11378	26565	4490	57567	23111	6495	197	19	27745	26688	3059	8752	14877	0.14	0.0074	268.252
AACGGC_GATGGTTG	100000	13365	26118	4118	56399	21011	9064	221	9	26094	25367	2888	9491	12988	0.18	0.0071	261.308
AACGGC_GGTTTGTC	85678	13026	21917	3929	46806	21009	4876	152	7	20762	19817	2537	7189	10091	0.13	0.0055	256.319
AACGGC_GTAGGTAA	96839	12820	26075	4447	53497	21722	6095	141	10	25529	24363	2907	7609	13847	0.13	0.0068	270.449
AACGGC_TACCGCAG	95007	14016	26036	5180	49775	21835	5355	147	7	22431	21477	2803	7340	11334	0.14	0.006	253.496
AACGGC_TGACGTCG	99234	15326	26305	4799	52804	23201	5598	154	7	23844	22351	2685	7276	12390	0.13	0.0062	250.767
AACGGC_TTAGGTGT	100000	12338	26153	4750	56759	24146	5482	175	14	26942	25611	3116	7886	14609	0.13	0.0071	267.454
AACGGC_TTCACGAA	97693	12962	27670	5019	52042	20800	5344	132	11	25755	24420	3261	7820	13339	0.15	0.0068	257.617
AAGCTC_AAAGGGCT	100000	15359	24794	5108	54739	23417	5972	184	21	25145	24072	2870	8369	12833	0.13	0.0067	277.799
AAGCTC_AACCTACG	100000	12737	25655	5239	56369	24421	5948	180	16	25804	25168	3302	8095	13771	0.12	0.007	268.259
AAGCTC_ACAGAGCA	100000	17301	25431	4840	52428	23587	5741	158	17	22925	22187	2766	7252	12169	0.13	0.0062	262.6
AAGCTC_AGGCAAAC	100000	12874	26528	4847	55751	23645	6300	117	12	25677	24926	2751	7808	14367	0.14	0.0069	264.206
AAGCTC_ATGAGTTT	100000	12220	23757	4515	59508	23684	11747	281	17	23779	22952	1605	10924	10423	0.18	0.0064	265.751
AAGCTC_GAAACGCC	85044	13277	21779	4306	45682	19945	4811	146	7	20773	19953	2569	6059	11325	0.13	0.0056	274.466
AAGCTC_GGACCAAC	100000	17535	24593	4864	53008	23930	5525	141	19	23393	22979	2780	7719	12480	0.13	0.0064	267.027
AAGCTC_GGAGCGAT	100000	16520	25986	5006	52488	22061	6332	155	20	23920	23188	2620	7602	12966	0.14	0.0065	273.45
AAGCTC_GGCACTAC	100000	15138	25107	4897	54858	24670	5781	174	20	24213	23523	3241	7991	12291	0.13	0.0066	270.193
AAGCTC_GTAACCAT	91809	13324	23411	4645	50429	20969	5401	175	11	23873	22987	3339	7793	11855	0.13	0.0064	278.107
AAGCTC_GTGGACAT	100000	14801	25447	5028	54724	22656	6197	162	12	25697	24554	3709	7687	13158	0.13	0.0068	285.413
AAGCTC_TACCGCAG	100000	16155	23802	4831	55212	23607	10238	269	20	21078	20324	1974	9076	9274	0.17	0.0057	257.108
AAGCTC_TAGTTGTG	100000	13547	25722	4979	55752	23700	6019	165	24	25844	24824	3375	8101	13348	0.13	0.0069	276.174
AAGCTC_TGCTCGGA	100000	13889	24581	4960	56570	24323	7758	245	16	24228	23436	2471	8514	12451	0.14	0.0065	268.562
AAGCTC_TGGAGCCG	100000	16813	25331	4677	53179	22843	5829	171	14	24322	23572	3334	8035	12203	0.13	0.0066	267.758
AAGCTC_TTGTAGAA	100000	13297	24843	4588	57272	25174	6222	223	22	25631	25128	3182	9658	12288	0.12	0.007	269.716
AAGCTC_TTGTTGGC	100000	16499	23707	4383	55411	22631	10590	299	22	21869	20506	1997	10087	8422	0.17	0.0057	263.226
AAGTAT_ACGCAGCT	86795	11641	22231	4379	48544	21261	4704	112	10	22457	21465	2880	5933	12652	0.12	0.006	282.75
AAGTAT_AGCGGGCA	100000	10585	26765	5336	57314	22698	6539	153	23	27901	26459	3523	7438	15498	0.13	0.0074	284.697
AAGTAT_ATAACATC	100000	12897	25307	5213	56583	24073	8133	235	12	24130	23280	3438	8776	11066	0.14	0.0065	272.694
AAGTAT_ATTGTGTC	100000	12255	25349	4950	57446	24031	7621	217	26	25551	24693	2901	9512	12280	0.14	0.0069	268.957
AAGTAT_GAAACGCC	100000	12936	26555	5021	55488	23632	6124	167	24	25541	24460	3317	8512	12631	0.13	0.0068	275.747
AAGTAT_GATGGTTG	100000	12393	26051	4886	56670	24392	6012	164	19	26083	25315	3387	8049	13879	0.13	0.007	267.332
AAGTAT_GCATCACA	100000	13382	27014	4977	54627	23629	5244	147	13	25594	24744	2907	7322	14515	0.12	0.0069	271.781
AAGTAT_TACAGACT	100000	10846	24602	4328	60224	22204	11270	334	11	26405	23833	2394	11141	10298	0.17	0.0066	277.288
AAGTAT_TACTCCCG	100000	12786	26258	4688	56268	23836	6295	195	19	25923	25106	3214	7848	14044	0.13	0.007	274.977
AAGTAT_TAGTTGTG	100000	11244	26135	4893	57728	23607	7013	189	29	26890	25645	3164	9423	13058	0.14	0.0071	279.628
AAGTAT_TGGACTTG	100000	11857	24322	4533	59288	22502	11075	307	22	25382	24177	2189	11383	10605	0.16	0.0067	282.886
AAGTAT_TTGTACGG	100000	14368	25939	5060	54633	23208	5759	166	13	25487	24239	3314	7415	13510	0.13	0.0068	276.754
AATTCA_ATACATAC	86650	12817	21478	4449	47906	20303	5404	174	15	22010	21014	2591	7693	10730	0.12	0.0059	283.759
AATTCA_TGGGTGGG	100000	11354	26829	4903	56914	24078	5971	174	10	26681	25684	3075	8404	14205	0.13	0.0072	271.912
ACAAGC_AGCGGGCA	100000	15892	26228	5633	52247	24961	5221	108	17	21940	21593	3225	6364	12004	0.13	0.006	252.18
ACAAGC_AGGCAAAC	100000	12621	25652	5148	56579	23505	6584	189	24	26277	24982	3264	8689	13029	0.13	0.007	281.304
ACAAGC_AGTGAAGT	92200	9734	21870	4328	56268	21553	11637	321	24	22733	21012	2193	10190	8629	0.18	0.0059	275.224
ACAAGC_GAAAGTCT	100000	14182	25037	4749	56032	23390	10749	248	16	21629	20668	1678	10081	8909	0.19	0.0058	256.181
ACAAGC_GACTTGTT	100000	14362	25952	4686	55000	24255	6200	171	9	24365	23027	3295	7816	11916	0.13	0.0064	265.141
ACAAGC_GTTCTCGG	82889	10858	20747	4403	46881	20052	5078	107	12	21632	21030	2931	6550	11549	0.12	0.0059	277.694
ACAAGC_TATCAATG	100000	12295	25636	5070	56999	24293	6420	156	20	26110	25344	2518	7452	15374	0.13	0.0071	277.379
ACAAGC_TGCTCCAC	100000	14785	24411	4885	55919	24859	6356	147	18	24539	23195	3100	7326	12769	0.12	0.0065	281.892
ACAAGC_TTGTACGG	100000	15473	25706	4724	54097	23856	6141	192	18	23890	23321	3241	8514	11566	0.13	0.0065	268.955
ACAGTG_AATCGCAT	100000	12680	25238	5119	56963	24014	6382	185	16	26366	24870	3318	9002	12550	0.12	0.0069	278.091
ACAGTG_ATAATAGA	100000	12339	23213	4651	59797	24414	10881	327	17	24158	22606	2447	10902	9257	0.15	0.0063	273.758
ACAGTG_ATCAACTT	100000	13144	27060	5052	54744	24061	5689	151	7	24836	23982	3071	7050	13861	0.12	0.0067	269.942
ACAGTG_ATGGTAGG	100000	13017	25213	5380	56390	24421	5986	140	19	25824	24521	3176	6465	14880	0.12	0.0068	275.88
ACAGTG_ATTGATGA	100000	10283	26438	4918	58361	23596	6229	170	21	28345	27210	3534	8079	15597	0.13	0.0076	274.742
ACAGTG_GGTCCTAA	100000	13188	26595	4884	55333	24078	5777	181	15	25282	24100	3169	8154	12777	0.14	0.0067	265.311
ACAGTG_GTAACTTA	100000	14130	26503	5002	54365	22736	5824	146	12	25647	24980	2781	8012	14187	0.13	0.007	277.643
ACAGTG_TACAGACT	98196	12887	27775	6572	50962	23051	5503	153	17	22238	20953	2917	6923	11113	0.13	0.0058	253.249
ACAGTG_TGCTCCAC	91077	14087	23602	5047	48341	22713	4929	135	7	20557	19483	2299	6153	11031	0.12	0.0054	257.769
ACAGTG_TGTAACGT	100000	14981	26576	5166	53277	23778	5513	123	5	23858	23396	2899	7450	13047	0.13	0.0065	258.411
ACAGTG_TGTCCAAT	92803	14264	24635	5326	48578	22422	5243	123	8	20782	19720	3010	6490	10220	0.13	0.0055	254.913
ACATCT_AAATCTAA	100000	11837	25234	5091	57838	24853	5640	171	10	27164	25907	3761	8532	13614	0.12	0.0072	277.265
ACATCT_ACTGCATC	100000	12984	25715	5211	56090	23985	5861	181	18	26045	24729	3443	7915	13371	0.12	0.0069	277.976
ACATCT_ATTGTGTC	100000	11842	25835	5144	57179	23803	6738	185	22	26431	24821	3276	8595	12950	0.14	0.0069	274.76
ACATCT_GAACTTCG	100000	13388	26632	4590	55390	23153	5828	125	14	26270	25366	2755	6792	15819	0.14	0.0071	269.201
ACATCT_TAGTTGTG	100000	11687	25452	4965	57896	23657	6651	207	15	27366	25813	3305	8910	13598	0.13	0.0072	283.034
ACATCT_TGCCTCGG	100000	12209	26225	5131	56435	24141	5695	168	13	26418	25202	2990	7654	14558	0.13	0.007	279.47
ACATCT_TTGTTGGC	100000	13538	25555	4773	56134	23826	8039	230	25	24014	23225	2494	8313	12418	0.16	0.0065	262.13
ACCGCA_ACAGCTAG	100000	16884	26769	5866	50481	24332	5609	124	12	20404	19995	2822	6286	10887	0.12	0.0056	246.298
ACCGCA_ACTAGTCA	100000	13240	25208	4910	56642	24433	6282	189	18	25720	25070	3010	8462	13598	0.13	0.007	272.922
ACCGCA_AGCATATG	100000	13453	26213	5199	55135	23080	5914	197	26	25918	24785	3545	8527	12713	0.13	0.0069	276.091
ACCGCA_AGGCAAAC	100000	14370	25542	5198	54890	23814	5640	168	16	25252	24600	3131	7390	14079	0.13	0.0069	268.07
ACCGCA_ATAACATC	100000	12247	26004	4959	56790	24193	6327	178	17	26075	25081	3268	8280	13533	0.13	0.007	279.726
ACCGCA_ATAATAGA	100000	13155	24978	5118	56749	24397	6023	161	20	26148	25094	3189	7662	14243	0.12	0.007	278.916
ACCGCA_ATACATAC	84647	9503	22341	4557	48246	21039	5518	139	8	21542	20980	2717	6876	11387	0.13	0.0059	271.28
ACCGCA_ATGGTAGG	100000	14361	24889	4987	55763	24485	6093	178	9	24998	23917	3344	7907	12666	0.12	0.0067	274.908
ACCGCA_GACCAATA	100000	12959	25806	5051	56184	22366	6070	160	12	27576	27007	3546	7890	15571	0.13	0.0075	287.704
ACCGCA_GATGGTTG	100000	13737	26020	5130	55113	23742	5878	151	19	25323	24198	3590	7043	13565	0.13	0.0067	263.876
ACCGCA_GCTTTCGT	100000	15320	25907	4707	54066	25086	6056	146	10	22768	22073	2394	6676	13003	0.14	0.0061	240.63
ACCGCA_GGAGCGAT	88752	10885	22669	4162	51036	19558	9951	215	16	21296	20366	1832	8979	9555	0.18	0.0057	269.921
ACCGCA_TCTTACAA	100000	13150	24253	5062	57535	24480	5533	173	18	27331	26224	3802	8325	14097	0.12	0.0073	284.926
ACCGCA_TGCCTCGG	100000	14845	25211	5168	54776	24852	5403	179	14	24328	23336	3015	7171	13150	0.12	0.0065	266.328
ACCGCA_TGGAGCCG	93843	15460	24839	5219	48325	23277	4380	121	17	20530	19537	2796	6127	10614	0.12	0.0054	245.941
ACCGCA_TTCACGAA	100000	12844	26230	5180	55746	23233	6359	193	18	25943	24650	2739	6961	14950	0.13	0.0069	274.407
ACCTAG_AAATCTAA	100000	13594	24833	5009	56564	25141	6069	199	19	25136	24640	3414	8192	13034	0.12	0.0069	268.373
ACCTAG_AGCCGTTT	100000	14103	25793	5014	55090	24730	5452	179	8	24721	23668	3091	7766	12811	0.12	0.0066	268.608
ACCTAG_AGCGGGCA	100000	12518	25319	4558	57605	24436	6362	179	16	26612	25566	2883	8895	13788	0.13	0.0071	280.058
ACCTAG_AGGCAAAC	100000	15100	24863	4844	55193	23582	6322	142	21	25126	24031	3091	8066	12874	0.12	0.0067	276.168
ACCTAG_ATGAGTTT	100000	13155	24835	4733	57277	24780	5890	183	17	26407	25256	3281	8399	13576	0.12	0.007	280.72
ACCTAG_ATTGATGA	100000	12108	24693	4856	58343	24600	6134	163	12	27434	26152	3837	7722	14593	0.12	0.0073	282.636
ACCTAG_GATGGTTG	100000	15749	25524	4812	53915	24398	5163	175	16	24163	23589	2900	7576	13113	0.13	0.0066	254.901
ACCTAG_GCATCACA	100000	14612	25444	4907	55037	23793	5898	175	16	25155	24172	3407	7917	12848	0.12	0.0067	275.575
ACCTAG_GGACAAGA	100000	14941	26042	4790	54227	23082	6133	140	10	24862	24002	3050	7735	13217	0.13	0.0067	273.551
ACCTAG_TACCTATC	100000	15395	25076	4912	54617	23974	6057	186	16	24384	23432	3024	8089	12319	0.13	0.0065	274.789
ACCTAG_TACTCCCG	100000	15542	25689	5485	53284	25184	5590	113	15	22382	21809	2145	6644	13020	0.13	0.0061	255.823
ACCTAG_TAGTTGTG	100000	10504	23454	4526	61516	24383	12177	380	20	24556	22693	2406	11514	8773	0.17	0.0063	272.206
ACCTAG_TATCAATG	100000	15049	25778	5098	54075	24399	6450	175	15	23036	22089	2759	7692	11638	0.13	0.0062	263.489
ACCTAG_TCCAAACG	100000	12409	23296	4553	59742	24570	11889	247	20	23016	21778	1729	9878	10171	0.17	0.0061	267.996
ACCTAG_TCGTATCC	100000	9484	26679	4848	58989	23206	6420	172	14	29177	28427	3433	8532	16462	0.14	0.0079	276.736
ACCTAG_TGCTCGGA	100000	13140	25468	4872	56520	24451	5808	138	21	26102	25367	3833	7250	14284	0.12	0.0071	273.093
ACCTAG_TGGAATGT	100000	14124	25693	4783	55400	24432	5544	147	18	25259	24874	3301	6946	14627	0.13	0.0069	268.717
ACCTAG_TTCACGAA	100000	12856	25539	4901	56704	24074	6240	170	14	26206	24942	3447	7880	13615	0.12	0.0069	280.818
ACGCCG_AACCTACG	100000	12099	25956	5188	56757	24358	6067	166	10	26156	25548	3221	8301	14026	0.12	0.0071	274.456
ACGCCG_AAGGATGA	100000	10447	26113	5102	58338	24673	6287	156	13	27209	26297	3172	7907	15218	0.13	0.0073	275.941
ACGCCG_AGCATATG	100000	12348	25906	4944	56802	23090	6281	183	17	27231	26577	3156	8326	15095	0.13	0.0074	278.938
ACGCCG_ATAAAGGC	100000	20254	27709	7146	44891	23542	4130	93	9	17117	16727	2338	5184	9205	0.13	0.0047	229.676
ACGCCG_ATAATAGA	100000	13328	25464	5241	55967	23580	5550	144	21	26672	25517	3762	7153	14602	0.13	0.0071	277.845
ACGCCG_ATATTCTG	100000	12134	25847	5085	56934	22799	5975	141	15	28004	26557	3743	7295	15519	0.12	0.0074	290.095
ACGCCG_ATTGGACC	100000	13626	25830	5217	55327	22871	5861	198	15	26382	25177	3359	8182	13636	0.13	0.007	280.469
ACGCCG_GCGCTACA	81534	10166	20852	4089	46427	18788	4820	144	15	22660	21643	2888	6792	11963	0.13	0.006	283.758
ACGCCG_GGTCCTAA	100000	14958	25446	4854	54742	24463	7789	204	6	22280	21797	2543	8826	10428	0.14	0.0061	253.881
ACGCCG_GGTTTGTC	100000	13783	25003	4761	56453	25041	6346	156	14	24896	24017	2964	8108	12945	0.13	0.0067	274.8
ACGCCG_TACAGACT	100000	8599	22266	4632	64503	21511	16827	364	5	25796	23095	8786	9445	4864	0.23	0.0064	290.018
ACGCCG_TTAGGTGT	100000	12926	25084	5174	56816	25338	5429	144	14	25891	25428	2988	7342	15098	0.12	0.0071	274.414
ACGCCG_TTTCTCAC	100000	9366	26523	5043	59068	22968	6512	136	20	29432	27843	3081	7398	17364	0.13	0.0078	286.657
ACTAAT_AAATCTAA	100000	11154	26308	5121	57417	24020	6479	175	15	26728	25828	2630	8069	15129	0.13	0.0072	280.256
ACTAAT_AACCTACG	100000	8337	24052	4615	62996	22271	13095	385	24	27221	25473	2230	13659	9584	0.18	0.0071	282.564
ACTAAT_ACGGAGGC	96785	9987	23296	4617	58885	23017	10542	286	15	25025	23017	2099	10065	10853	0.16	0.0064	269.83
ACTAAT_AGCATATG	89040	11249	22597	5012	50182	21732	5460	127	11	22852	21915	1925	4133	15857	0.12	0.0061	280.584
ACTAAT_AGCCGTTT	100000	12626	25973	5076	56325	24609	6258	170	11	25277	24053	3082	8126	12845	0.13	0.0067	265.605
ACTAAT_ATACATAC	100000	13606	26035	5223	55136	24009	5786	161	19	25161	24373	2846	7654	13873	0.13	0.0068	274.524
ACTAAT_ATGGTAGG	100000	12151	24400	4799	58650	25206	8319	249	21	24855	23976	2891	9393	11692	0.13	0.0067	271.163
ACTAAT_ATTGTGTC	100000	11967	24802	4893	58338	25454	6185	216	19	26464	25137	2942	9034	13161	0.12	0.007	281.62
ACTAAT_GCTCGACC	100000	12943	24886	4893	57278	25032	5854	163	18	26211	25784	3434	8113	14237	0.12	0.0072	271.052
ACTAAT_GGAGCGAT	88995	12480	22945	4426	49144	21289	4916	179	11	22749	21751	2904	7271	11576	0.13	0.0061	268.451
ACTAAT_GGCTGCAG	100000	12821	26386	5038	55755	23096	6015	161	14	26469	25629	3278	7952	14399	0.13	0.0071	276.607
ACTAAT_GGTAGCCT	82778	11496	20816	4075	46391	20108	4992	146	6	21139	20234	2825	6620	10789	0.13	0.0056	275.985
ACTAAT_TAGTTGTG	100000	10870	26418	5271	57441	22823	5955	180	21	28462	26838	4226	7329	15283	0.12	0.0075	285.092
ACTAAT_TCCAAACG	100000	9625	26897	4974	58504	23430	5998	164	12	28900	27711	4006	7524	16181	0.13	0.0077	281.609
ACTAAT_TCGTATCC	100000	9498	26402	5049	59051	23222	6724	183	16	28906	28127	2497	8405	17225	0.14	0.0078	277.045
ACTAAT_TGGACTTG	100000	12716	25043	4835	57406	24150	8341	238	15	24662	23695	2757	9376	11562	0.15	0.0066	271.991
ACTAAT_TGGGTGGG	100000	12253	26950	5128	55669	23169	6071	136	13	26280	25189	3413	6866	14910	0.14	0.007	276.502
ACTAAT_TTGTTGGC	100000	12002	26133	4563	57302	23832	7690	209	20	25551	24954	2779	8718	13457	0.15	0.007	260.683
AGCACC_AAGCCCAA	100000	12648	25520	4910	56922	27402	5628	141	5	23746	21605	2995	5905	12705	0.12	0.006	242.757
AGCACC_ACAGAGCA	100000	12398	25554	5242	56806	23784	6025	191	18	26788	25609	3783	8726	13100	0.12	0.0071	287.607
AGCACC_ACAGCTAG	100000	12566	25915	5280	56239	23950	5434	200	14	26641	25439	3918	8019	13502	0.12	0.0071	285.199
AGCACC_ATAATAGA	100000	11183	25040	4959	58818	24503	7467	237	19	26592	26171	3239	9471	13461	0.13	0.0073	283.29
AGCACC_ATATTCTG	100000	11244	26420	4969	57367	22751	6565	166	18	27867	26655	3191	9177	14287	0.13	0.0074	291.879
AGCACC_GACTTGTT	100000	12790	26148	4756	56306	24657	5994	139	12	25504	24562	3060	7449	14053	0.13	0.0068	261.969
AGCACC_GGTCCTAA	100000	14342	25570	4875	55213	23661	6088	139	16	25309	24493	2793	7332	14368	0.13	0.0068	268.957
AGCACC_GGTTTGTC	100000	11690	24562	5009	58739	24899	6355	208	19	27258	25737	3198	8776	13763	0.13	0.0072	282.249
AGCACC_TATGCTTT	100000	13262	26236	4870	55632	25890	5567	125	10	24040	22408	3370	6332	12706	0.13	0.0062	242.776
AGCACC_TCGTATCC	100000	6613	24443	4558	64386	20212	15999	351	31	27793	25435	1818	12937	10680	0.26	0.0071	278.163
AGCACC_TGCTCGGA	93931	12935	24416	5213	51367	22792	5421	135	15	23004	21787	3064	6282	12441	0.12	0.0061	269.602
AGCACC_TGGAATGT	94333	10745	23127	4400	56061	22310	11050	341	22	22338	20738	1759	11260	7719	0.18	0.0058	267.78
AGCACC_TTAGGTGT	100000	13541	25976	5155	55328	23673	6030	171	15	25439	24013	3352	7392	13269	0.13	0.0067	273.582
AGCACC_TTGTACGG	84496	13064	22616	4730	44086	19781	4694	119	11	19481	18570	2197	5017	11356	0.13	0.0052	253.797
AGCTTA_AAGGATGA	100000	10037	26093	4961	58909	23963	6637	174	14	28121	27515	3769	8776	14970	0.14	0.0077	273.506
AGCTTA_ACAGAGCA	100000	10785	26828	5239	57148	23106	6278	190	17	27557	26216	3939	8391	13886	0.13	0.0073	273.314
AGCTTA_ACCAATAA	99590	13944	26779	5860	53007	23134	5663	143	11	24056	22701	2926	7607	12168	0.14	0.0063	262.711
AGCTTA_AGCGGGCA	100000	11202	26605	5003	57190	23424	6058	181	15	27512	26896	3465	8558	14873	0.14	0.0075	266.877
AGCTTA_ATGAGTTT	100000	11111	24574	4817	59498	23836	8950	251	33	26428	25753	3011	9737	13005	0.15	0.0072	270.765
AGCTTA_ATTGTGTC	100000	10851	26064	4763	58322	24735	5898	130	10	27549	26621	3188	7299	16134	0.13	0.0074	271.475
AGCTTA_GAAAGTCT	100000	14073	25753	4877	55297	23634	6059	163	8	25433	24796	3302	7487	14007	0.13	0.0069	265.822
AGCTTA_GCTCGACC	100000	10442	26892	5198	57468	22152	6680	169	19	28448	27524	2487	8127	16910	0.15	0.0077	278.673
AGCTTA_TACCGCAG	100000	12117	25825	5207	56851	23568	5610	200	8	27465	25921	2748	8332	14841	0.13	0.0072	269.599
AGCTTA_TACCTATC	100000	13524	24839	4956	56681	24361	8637	264	17	23402	22961	2621	9774	10566	0.15	0.0064	261.353
AGCTTA_TGTAACGT	100000	14786	26651	5277	53286	24288	5337	139	12	23510	22974	2670	7485	12819	0.13	0.0064	251.456
AGGCGA_AAAGGGCT	100000	10778	24484	4756	59982	24847	9190	289	16	25640	24352	2688	10401	11263	0.15	0.0068	272.554
AGGCGA_AACTCGTA	100000	12233	25232	5033	57502	23577	6485	176	20	27244	25845	3345	8703	13797	0.13	0.0072	280.979
AGGCGA_ACAGCTAG	100000	13510	26128	4963	55399	24040	5946	171	8	25234	24510	2800	8662	13048	0.13	0.0068	266.981
AGGCGA_ACCAGCCT	100000	12207	26516	5206	56071	22198	6027	142	11	27693	26315	3670	7640	15005	0.14	0.0073	281.187
AGGCGA_AGTGAAGT	100000	11986	24829	5042	58143	24785	6127	194	15	27022	26256	2764	8603	14889	0.12	0.0073	272.279
AGGCGA_ATATTCTG	100000	13077	25528	4949	56446	23933	6369	157	16	25971	25494	3578	8162	13754	0.13	0.0071	271.626
AGGCGA_ATCAACTT	100000	15020	26054	4954	53972	23960	6104	175	14	23719	22908	2946	8039	11923	0.13	0.0064	264.381
AGGCGA_GAGTTCGG	80712	11982	20322	3997	44411	19375	4672	120	10	20234	19344	2926	5777	10641	0.12	0.0054	277.693
AGGCGA_GGTCCTAA	100000	15265	25732	4973	54030	23559	5576	156	12	24727	23393	3368	6410	13615	0.12	0.0065	267.597
AGGCGA_GGTTTGTC	100000	15907	26029	5083	52981	24656	5437	137	13	22738	22190	2274	7502	12414	0.13	0.0062	254.902
AGGCGA_TACCGCAG	100000	16389	24366	5505	53740	26690	5329	123	12	21586	21030	2201	6531	12298	0.12	0.0059	262.914
AGGCGA_TACTCCCG	100000	15544	25483	5370	53603	25225	6197	198	7	21976	21085	2640	8005	10440	0.13	0.0059	251.198
AGGCGA_TAGTTGTG	100000	11742	25567	4659	58032	24663	6557	186	23	26603	25941	3113	9142	13686	0.13	0.0072	271.945
AGGCGA_TATGCTTT	100000	14691	25586	4356	55367	26770	5981	143	10	22463	21534	2431	7081	12022	0.14	0.006	232.058
AGGCGA_TCTGCAGA	100000	12185	25275	4880	57660	22782	6114	209	26	28529	27666	3604	9367	14695	0.12	0.0077	282.504
AGGCGA_TTAGGTGT	100000	13072	24703	4743	57482	24944	6644	205	12	25677	24501	3458	9205	11838	0.13	0.0068	275.47
AGGCGA_TTGTTGGC	100000	13310	25314	4686	56690	24284	6368	142	15	25881	25190	2424	7787	14979	0.13	0.007	266.445
AGTCTG_ACTAGTCA	100000	12324	27201	5187	55288	23315	6037	120	4	25812	25008	3086	6602	15320	0.13	0.007	269.56
AGTCTG_ACTGCATC	100000	12829	26390	4935	55846	23494	6178	173	7	25994	24918	2838	8358	13722	0.13	0.0069	271.372
AGTCTG_ATAACATC	85978	11114	20800	3972	50092	20245	8903	291	22	20631	19260	1915	9515	7830	0.15	0.0054	268.918
AGTCTG_ATATTCTG	100000	12925	22887	4457	59731	23779	11277	377	21	24277	22511	2191	11194	9126	0.16	0.0063	277.31
AGTCTG_ATCAACTT	100000	13117	25841	5272	55770	24076	5526	178	18	25972	25242	3682	8207	13353	0.12	0.007	271.619
AGTCTG_GAAAGTCT	100000	14488	25684	4800	55028	23890	5879	171	11	25077	24371	2629	8322	13420	0.13	0.0068	266.103
AGTCTG_GCATCACA	82442	11459	22201	4381	44401	19686	4585	135	12	19983	19318	2782	5690	10846	0.13	0.0054	267.867
AGTCTG_TACCGCAG	100000	13523	26665	5257	54555	24414	5706	150	7	24278	23701	3124	7378	13199	0.13	0.0066	264.738
AGTCTG_TAGTTGTG	100000	12328	25964	5174	56534	24091	5948	181	17	26297	25633	4182	7686	13765	0.13	0.0071	275.559
AGTCTG_TCCAAACG	100000	10480	24423	4393	60704	23040	12064	344	12	25244	23757	2241	10760	10756	0.17	0.0066	273.67
AGTCTG_TGACCGTT	100000	13791	25479	4821	55909	24558	5972	166	15	25198	23983	3145	8034	12804	0.13	0.0067	271.192
AGTCTG_TGGAGCCG	100000	14708	26133	4959	54200	24241	5980	143	13	23823	22482	3337	7554	11591	0.13	0.0063	264.211
AGTCTG_TTGTAGAA	100000	12540	25112	4895	57453	25482	5679	144	16	26132	24912	3385	7442	14085	0.12	0.0069	272.774
ATAACG_AAGGATGA	100000	10800	26248	4997	57955	22976	7519	217	26	27217	26379	3265	9514	13600	0.14	0.0073	275.204
ATAACG_AATCGCAT	100000	10261	25828	5243	58668	23021	6979	199	17	28452	27335	3759	9096	14480	0.14	0.0076	284.225
ATAACG_ACGCAGCT	92676	10827	24046	4776	53027	21268	5596	142	7	26014	24671	3833	6907	13931	0.12	0.0069	286.568
ATAACG_AGGCAAAC	100000	13286	26213	5247	55254	22644	6014	127	11	26458	25063	3441	7002	14620	0.14	0.007	275.403
ATAACG_ATAACATC	100000	12993	26461	5007	55539	23265	6437	177	15	25645	24926	3056	8791	13079	0.14	0.0069	271.844
ATAACG_ATATTCTG	100000	10934	26386	5034	57646	22524	6717	182	13	28210	27215	3061	9339	14815	0.13	0.0076	286.364
ATAACG_ATCAACTT	100000	13115	25883	5039	55963	23556	6096	189	26	26096	25053	3064	9045	12944	0.13	0.007	279.604
ATAACG_GACTTGTT	100000	14091	24016	4522	57371	23454	10717	296	16	22888	21013	2391	10514	8108	0.17	0.0059	256.079
ATAACG_GCTTTCGT	100000	16637	25321	4541	53501	25886	5220	156	11	22228	21186	3420	6933	10833	0.13	0.0059	239.6
ATAACG_GGACAAGA	100000	13883	25731	5040	55346	23402	6538	180	21	25205	24014	3362	9002	11650	0.13	0.0067	274.957
ATAACG_GGTAGCCT	100000	13709	26310	4893	55088	24108	5631	131	8	25210	24624	3001	6866	14757	0.13	0.0069	270.911
ATAACG_TAGGTTAT	100000	10762	26554	4961	57723	22666	6449	185	17	28406	27098	3237	8632	15229	0.14	0.0076	283.386
ATAACG_TGGAGCCG	100000	15648	26570	5006	52776	22728	5816	144	10	24078	22917	2858	7528	12531	0.14	0.0064	266.904
ATAACG_TTCACGAA	90677	8330	21556	4420	56371	22032	8626	181	9	25523	23723	12978	5473	5272	0.13	0.0066	297.482
ATAACG_TTGTACGG	99277	14080	24856	4459	55882	21867	10084	287	17	23627	22491	1966	11086	9439	0.17	0.0063	270.739
ATACTT_AACCTACG	100000	10868	24714	5209	59209	24157	8298	297	24	26433	25410	3032	10146	12232	0.14	0.0071	273.827
ATACTT_AATCGCAT	100000	10534	25427	5159	58880	24201	6320	241	22	28096	26616	3543	9422	13651	0.13	0.0074	288.127
ATACTT_ACAGCTAG	100000	12627	25800	4979	56594	23952	6521	174	16	25931	25095	2316	8426	14353	0.13	0.007	275.077
ATACTT_AGCCGTTT	100000	12329	25671	5050	56950	24889	5920	203	18	25920	24758	3140	8539	13079	0.13	0.0069	264.415
ATACTT_ATGAGTTT	100000	11238	25919	5139	57704	23259	6454	199	27	27765	26294	3473	8665	14156	0.13	0.0073	275.684
ATACTT_ATGGTAGG	100000	11651	25739	5030	57580	24314	6819	181	24	26242	25517	3553	8161	13803	0.13	0.0071	272.349
ATACTT_ATTGTGTC	100000	10156	24759	4748	60337	23886	10053	329	22	26047	25285	2578	10937	11770	0.16	0.007	270.45
ATACTT_GAAACGCC	100000	11557	27476	4992	55975	22914	6537	189	14	26321	25688	3282	8600	13806	0.14	0.0071	269.467
ATACTT_GAACTTCG	78391	10292	20467	4055	43577	18709	4405	102	13	20348	19423	2993	5290	11140	0.12	0.0054	279.155
ATACTT_GCTCGACC	100000	12845	24647	4846	57662	24686	5722	170	21	27063	25649	3320	8070	14259	0.12	0.0071	283.114
ATACTT_TCCTTGCC	100000	10151	26845	5365	57639	22664	6420	183	18	28354	27366	3631	8833	14902	0.15	0.0076	269.273
ATACTT_TGGGTGGG	100000	11020	23829	4404	60747	24019	11271	371	32	25054	23244	2607	10807	9830	0.17	0.0065	267.769
ATACTT_TTCACGAA	100000	11608	26144	5687	56561	24316	6215	204	19	25807	24960	2861	8506	13593	0.13	0.007	272.183
ATCCAA_AACCTACG	100000	11031	25728	5119	58122	23561	6849	187	18	27507	26826	3342	9563	13921	0.13	0.0075	277.59
ATCCAA_ACCAGCCT	100000	10354	24945	4803	59898	24745	9680	283	13	25177	24075	2132	10764	11179	0.15	0.0067	268.844
ATCCAA_ACTGCATC	100000	12293	25451	4884	57372	24894	6403	185	20	25870	25004	2953	8884	13167	0.13	0.007	270.874
ATCCAA_ATAACATC	100000	11383	25597	5098	57922	23853	6186	186	21	27676	26250	3251	8454	14545	0.12	0.0073	284.796
ATCCAA_ATATTCTG	100000	12459	25461	5229	56851	24460	5974	187	18	26212	25030	3374	8406	13250	0.12	0.007	274.623
ATCCAA_GCATCACA	100000	12238	26792	4885	56085	23133	6079	155	19	26699	25839	3384	8215	14240	0.13	0.0072	273.411
ATCCAA_GGACAAGA	100000	14280	25290	5130	55300	24635	5185	141	16	25323	24282	3094	6264	14924	0.12	0.0068	282.966
ATCCAA_GGCTGCAG	100000	13432	26249	4758	55561	24043	5708	137	11	25662	25140	2901	7532	14707	0.13	0.007	268.699
ATCCAA_GTAGGTAA	100000	12080	26192	4997	56731	23253	5859	159	13	27447	26834	3388	8120	15326	0.13	0.0075	274.489
ATCCAA_GTTCTCGG	100000	12961	25092	4882	57065	24002	7199	192	15	25657	25083	2569	8753	13761	0.13	0.007	282.105
ATCCAA_TACGGGCG	100000	12527	26879	4845	55749	23644	6389	154	10	25552	24734	2939	8497	13298	0.14	0.0069	266.338
ATCCAA_TACTCCCG	100000	13321	25900	5124	55655	24604	5401	178	15	25457	24593	3480	7651	13462	0.12	0.0068	268.818
ATCCAA_TCCTTGCC	100000	10221	26566	5112	58101	23773	6041	147	15	28125	27324	3086	8181	16057	0.13	0.0076	274.761
ATCCAA_TCTTACAA	100000	11469	24975	4905	58651	24505	6367	207	26	27546	26026	3649	8925	13452	0.12	0.0073	284.414
ATCCAA_TGACGTCG	100000	13174	25361	5028	56437	23697	5880	200	21	26639	25284	3190	8051	14043	0.13	0.007	274.832
ATCCAA_TGGGTGGG	100000	12366	26074	4562	56998	25975	5494	144	13	25372	24600	3328	8022	13250	0.12	0.0069	263.606
ATCCAA_TGTCCAAT	85573	10882	21553	3947	49191	19297	8949	248	18	20679	19529	1676	8993	8860	0.17	0.0054	267.357
ATCCAA_TTAGGTGT	100000	11969	25832	4728	57471	25046	6369	131	11	25914	24929	4107	6922	13900	0.13	0.0069	271.623
ATCCAA_TTGTACGG	100000	14553	26142	5005	54300	23249	5790	173	15	25073	23973	2511	7928	13534	0.13	0.0067	280.161
ATCCAA_TTGTAGAA	100000	11711	26359	5196	56734	24263	5292	122	28	27029	26390	4871	6520	14999	0.12	0.0073	278.959
ATCCAA_TTGTTGGC	100000	13399	25676	4737	56188	24577	6158	226	21	25206	24216	3077	9388	11751	0.13	0.0068	262.771
ATGGCC_AAATCTAA	100000	13305	25585	5164	55946	23766	6256	185	15	25724	24982	2974	8480	13528	0.12	0.007	280.939
ATGGCC_ACAGCTAG	100000	14085	26996	5175	53744	22826	5458	163	6	25291	24285	3499	7872	12914	0.12	0.0068	274.531
ATGGCC_ACTAGTCA	100000	13835	24579	5136	56450	25171	5655	180	15	25429	24220	2464	6651	15105	0.12	0.0067	278.8
ATGGCC_AGGCAAAC	87312	13851	21290	4166	48005	20115	7366	206	29	20289	19275	2118	7764	9393	0.14	0.0054	270.781
ATGGCC_ATAATAGA	100000	14639	25290	4896	55175	25334	5406	137	22	24276	23811	2466	5430	15915	0.12	0.0066	271.094
ATGGCC_ATGGTAGG	100000	13523	26465	4857	55155	23939	5850	144	18	25204	24404	2918	8100	13386	0.13	0.0068	267.669
ATGGCC_GCCTAAGA	77651	9934	19856	3953	43908	18091	4834	128	13	20842	19936	2450	6051	11435	0.13	0.0056	280.069
ATGGCC_GGACAAGA	100000	14985	23676	4720	56619	23626	10348	330	18	22297	21380	2123	10585	8672	0.16	0.006	263.326
ATGGCC_TCTTACAA	100000	12325	26010	4741	56924	23651	6319	182	18	26754	25736	2767	8029	14940	0.13	0.0072	279.324
ATGGCC_TGACCGTT	100000	14474	25863	4512	55151	23897	7203	235	13	23803	23226	2544	9710	10972	0.14	0.0065	262.115
ATGGCC_TTGTAGAA	100000	13537	25095	4980	56388	24674	5921	185	20	25588	24453	3405	7935	13113	0.12	0.0068	277.142
ATTCGC_AAAGGGCT	100000	13639	26559	4835	54967	23375	5258	142	16	26176	25302	3363	7139	14800	0.13	0.007	270.975
ATTCGC_AACCTACG	100000	12199	25441	4976	57384	24251	6419	146	15	26553	25333	3991	7212	14130	0.12	0.0071	283.495
ATTCGC_ACGCAGCT	100000	12671	23830	4374	59125	23241	12055	371	27	23431	22710	2279	11343	9088	0.18	0.0063	266.673
ATTCGC_ATAACATC	100000	12639	26489	4848	56024	23049	6388	154	14	26419	25440	3179	7214	15047	0.13	0.0071	276.103
ATTCGC_GAACTTCG	100000	17638	24576	4889	52897	22978	5044	144	12	24719	23754	3695	7156	12903	0.12	0.0066	278.887
ATTCGC_GCTTTCGT	100000	14971	23296	4076	57657	26164	10301	249	12	20931	19397	2270	8995	8132	0.16	0.0054	233.696
ATTCGC_GGCTGCAG	100000	16432	25791	4780	52997	22313	5485	159	11	25029	24252	2969	7324	13959	0.13	0.0068	271.466
ATTCGC_GGTTTGTC	100000	14961	23170	4651	57218	26589	6547	142	25	23915	22792	2911	7043	12838	0.12	0.0064	273.049
ATTCGC_TACCGCAG	100000	14742	25208	5042	55008	24532	5456	145	17	24858	23779	3829	6448	13502	0.12	0.0066	271.029
ATTCGC_TCCAAACG	100000	12801	24372	4806	58021	24582	8224	245	16	24954	24158	2752	9492	11914	0.14	0.0067	267.544
ATTCGC_TCCTTGCC	100000	11097	23323	4488	61092	23290	12346	350	19	25087	23259	2425	11986	8848	0.18	0.0065	271.752
ATTCGC_TCTTACAA	100000	11058	23782	4584	60576	25126	10220	235	18	24977	24268	3328	9266	11674	0.16	0.0068	274.578
ATTCGC_TGGACTTG	100000	14935	25554	4697	54814	22939	6115	142	17	25601	24456	2298	7620	14538	0.13	0.0068	275.412
ATTCGC_TGGAGCCG	100000	14464	24163	4601	56772	23299	9576	253	17	23627	22730	2115	9425	11190	0.16	0.0063	264.824
ATTCGC_TTGTAGAA	100000	14080	24829	5084	56007	25243	5460	191	19	25094	24003	3328	7669	13006	0.12	0.0067	270.537
ATTCGC_TTTCTCAC	80745	11193	19647	3865	46040	19339	4769	156	16	21760	20551	3111	7011	10429	0.12	0.0057	285.865
ATTGAG_AAAGGGCT	100000	11889	25629	4939	57543	23528	6449	196	21	27349	26097	3367	9364	13366	0.12	0.0073	279.553
ATTGAG_AAGCCCAA	100000	17254	25381	4581	52784	26833	5375	135	5	20436	19934	2403	7059	10472	0.13	0.0056	229.019
ATTGAG_AGGCAAAC	100000	14928	25090	4920	55062	23738	5904	160	17	25243	24149	2641	7499	14009	0.13	0.0067	278.613
ATTGAG_ATTGATGA	100000	12015	25765	4914	57306	23194	6253	205	21	27633	26408	3704	8898	13806	0.13	0.0074	281.194
ATTGAG_GAACTTCG	100000	14427	25803	4854	54916	23193	6363	157	21	25182	24625	2636	7858	14131	0.13	0.0069	275.383
ATTGAG_GCTCGACC	100000	15812	25598	4759	53831	23266	5619	132	16	24798	24169	2791	6734	14644	0.13	0.0067	276.91
ATTGAG_GTGGACAT	100000	14632	24209	4729	56430	23632	7421	225	13	25139	24461	3092	8580	12789	0.13	0.0068	273.094
ATTGAG_TACCGCAG	100000	13461	26307	4875	55357	23758	5763	145	12	25679	25236	3127	7758	14351	0.13	0.007	268.332
ATTGAG_TCCAAACG	100000	12512	25568	5106	56814	24125	6112	181	14	26382	25642	3025	7663	14954	0.13	0.0071	272.3
ATTGAG_TGTAACGT	100000	15040	25096	4718	55146	23882	6394	172	9	24689	24297	3099	7902	13296	0.14	0.0068	268.093
CAAGAA_AAATCTAA	100000	10358	25828	5296	58518	23797	5953	166	14	28588	27274	4060	8197	15017	0.13	0.0076	287.159
CAAGAA_AAGGATGA	100000	10303	24867	5008	59822	23922	6441	182	12	29265	27574	2209	8265	17100	0.13	0.0077	290.119
CAAGAA_ACAGAGCA	100000	12243	25233	5049	57475	24772	5565	187	16	26935	25857	4075	7787	13995	0.12	0.0072	278.124
CAAGAA_ACCAGCCT	100000	10240	26802	5100	57858	23065	6235	173	17	28368	27623	3805	8787	15031	0.13	0.0077	279.835
CAAGAA_ATAATAGA	100000	11007	25801	5192	58000	24602	6045	187	16	27150	25939	3462	8175	14302	0.12	0.0072	283.483
CAAGAA_ATTGATGA	100000	10101	25616	5231	59052	23897	6735	207	13	28200	27293	3041	8914	15338	0.13	0.0076	283.227
CAAGAA_ATTGTGTC	100000	10959	25881	5053	58107	23896	5872	207	16	28116	26618	4022	7855	14741	0.12	0.0074	294.867
CAAGAA_GAAACGCC	79312	9903	21218	4384	43807	17708	4382	118	9	21590	20699	2769	6000	11930	0.13	0.0058	276.501
CAAGAA_GAAAGTCT	100000	12468	26113	5034	56385	23405	5897	137	16	26930	25663	3350	7975	14338	0.12	0.0071	279.688
CAAGAA_GCTCGACC	100000	12759	25425	4805	57011	24280	7078	197	19	25437	25103	2787	8568	13748	0.13	0.007	271.118
CAAGAA_TACCTATC	94493	9196	22376	4350	58571	24556	9625	209	5	24176	22418	10759	5265	6394	0.15	0.0062	287.993
CAAGAA_TAGTTGTG	100000	8074	23824	4611	63491	24655	10694	191	9	27942	26025	13510	6578	5937	0.15	0.0072	296.832
CAAGAA_TGACGTCG	100000	11004	26085	4906	58005	23858	6094	178	10	27865	26502	3449	8796	14257	0.13	0.0074	279.638
CAAGAA_TGCCTCGG	100000	12253	26259	4867	56621	24167	5849	148	17	26440	25622	3112	7863	14647	0.13	0.0071	268.529
CAAGAA_TGGAATGT	100000	11518	25762	5133	57587	24319	6005	166	12	27085	25834	3954	7747	14133	0.13	0.0072	278.06
CAATCC_AACCTACG	97469	11334	24355	5116	56664	22850	6328	228	13	27245	25648	3180	8650	13818	0.12	0.0071	291.925
CAATCC_ACAGCTAG	89022	11752	21324	4210	51736	19953	9126	335	27	22295	20932	1927	10003	9002	0.15	0.0058	282.679
CAATCC_ACCAGCCT	100000	11332	26290	5062	57316	23732	6040	160	12	27372	26344	3320	8115	14909	0.13	0.0073	273.225
CAATCC_ACGGAGGC	100000	12890	25574	5035	56501	24053	5897	147	17	26387	25494	3022	7329	15143	0.12	0.0071	280.882
CAATCC_ACTGCATC	100000	11839	26098	5162	56901	23063	6539	171	20	27108	25744	3547	7598	14599	0.13	0.0072	283.423
CAATCC_ATAACATC	100000	11871	25876	5099	57154	22834	6328	199	10	27783	26104	3478	8508	14118	0.13	0.0073	285.6
CAATCC_ATAATAGA	100000	11629	26246	4847	57278	23564	6627	181	12	26894	26114	2843	8687	14584	0.13	0.0073	273.403
CAATCC_ATCAACTT	100000	12734	25481	5196	56589	23670	6293	163	10	26453	25705	3492	8058	14155	0.13	0.0072	278.618
CAATCC_GGACCAAC	100000	13212	25342	4888	56558	24020	5948	166	21	26403	25595	3482	8379	13734	0.12	0.0071	283.108
CAATCC_TACGGGCG	100000	12572	25884	5246	56298	24101	5669	172	18	26338	25778	3443	7744	14591	0.12	0.0072	273.829
CAATCC_TCCTTGCC	100000	8341	26214	5384	60061	22345	7469	229	23	29995	29042	3676	9867	15499	0.14	0.0081	286.983
CAATCC_TCGTATCC	100000	8946	26564	5448	59042	22044	6908	195	17	29878	28407	2878	8839	16690	0.14	0.0079	283.813
CAATCC_TGACCGTT	100000	12398	25771	4917	56914	24155	6136	167	21	26435	24884	3077	8280	13527	0.12	0.0069	285.613
CAATCC_TGGAGCCG	100000	13715	26384	5000	54901	21744	7226	176	21	25734	24854	2470	7433	14951	0.15	0.0069	278.311
CAATCC_TGGGTGGG	91071	11190	23739	4488	51654	21350	5112	155	13	25024	23817	3198	6956	13663	0.13	0.0066	285.406
CACCAC_AATCGCAT	100000	11567	25241	4901	58291	23525	6720	200	14	27832	26265	3344	8955	13966	0.13	0.0073	282.362
CACCAC_ATAAAGGC	100000	12552	26158	4923	56367	23418	5859	165	15	26910	26056	3036	7927	15093	0.14	0.0073	274.435
CACCAC_ATAACATC	100000	13044	26447	4665	55844	23192	6180	182	9	26281	25128	3512	7705	13911	0.13	0.007	270.976
CACCAC_ATTGATGA	100000	13968	26472	4787	54773	23096	5769	192	9	25707	24531	2834	7708	13989	0.13	0.0068	276.273
CACCAC_ATTGGACC	100000	12070	27151	5043	55736	21615	5880	175	11	28055	27215	3741	8480	14994	0.15	0.0076	264.98
CACCAC_ATTGTGTC	99706	14951	24465	4566	55724	22977	8168	237	18	24324	23272	2722	8778	11772	0.15	0.0065	275.289
CACCAC_GAAAGTCT	100000	14938	24938	4397	55727	24249	6106	191	16	25165	24050	3185	8421	12444	0.13	0.0067	271.647
CACCAC_GCGCTACA	78793	10287	20752	3653	44101	18009	4146	118	9	21819	20849	3091	5997	11761	0.13	0.0058	279.289
CACCAC_GGACAAGA	100000	14253	25942	4867	54938	23606	6608	160	9	24555	23805	2156	7094	14555	0.13	0.0066	273.982
CACCAC_TAGGTTAT	100000	12435	26186	4766	56613	22662	5831	180	18	27922	26258	3462	8672	14124	0.13	0.0073	282.435
CACCAC_TCCTTGCC	100000	9486	25678	4729	60107	24148	7339	198	17	28405	27288	3707	9397	14184	0.14	0.0076	277.155
CACCAC_TGGAATGT	100000	13658	25838	4578	55926	24202	5562	176	22	25964	24738	2671	8421	13646	0.12	0.0069	271.191
CACCAC_TTAGGTGT	100000	14064	25824	4839	55273	24741	5730	182	18	24602	23906	3384	7417	13105	0.13	0.0067	264.475
CACGTT_AACTCGTA	100000	11499	26055	4603	57843	24419	6503	218	15	26688	25677	3352	8931	13394	0.12	0.0072	269.216
CACGTT_AAGCCCAA	100000	15819	25247	4392	54542	27630	6631	150	3	20128	18993	2490	6917	9586	0.14	0.0053	226.902
CACGTT_AATCGCAT	100000	10237	27139	4815	57809	22513	6231	161	4	28900	27329	2979	8451	15899	0.13	0.0076	275.986
CACGTT_ACAGCTAG	77533	10206	18803	3318	45206	18443	7818	219	12	18714	17670	1616	8133	7921	0.16	0.0049	265.346
CACGTT_ACGTCGTC	85311	11305	22051	4268	47687	20741	4826	114	10	21996	20812	2819	5480	12513	0.13	0.0058	271.512
CACGTT_GACTTGTT	100000	14679	25658	4723	54940	25168	5674	140	13	23945	23296	2397	6768	14131	0.12	0.0065	251.927
CACGTT_GCCTAAGA	100000	11502	26443	4483	57572	24167	6325	180	25	26875	25742	3391	8664	13687	0.13	0.0072	277.646
CACGTT_GCTTTCGT	89156	13235	21490	3600	50831	22952	9420	235	13	18211	16638	1700	8371	6567	0.17	0.0046	231.962
CACGTT_GGCTGCAG	87299	11769	22991	4119	48420	20107	5412	182	10	22709	21744	2857	7477	11410	0.13	0.0061	270.152
CACGTT_TACCTATC	100000	14229	26348	5007	54416	24699	5153	187	11	24366	23211	3081	7413	12717	0.12	0.0065	255.789
CACGTT_TAGGTTAT	100000	11361	25961	4788	57890	23597	6399	193	19	27682	25876	2984	8423	14469	0.13	0.0072	276.677
CACGTT_TGACGTCG	100000	13008	24490	4494	58008	25641	6502	198	14	25653	24257	2648	8349	13260	0.13	0.0068	272.26
CACGTT_TGTCCAAT	100000	14037	25627	4874	55462	24870	6077	170	12	24333	22951	3072	7646	12233	0.13	0.0064	263.041
CACGTT_TTTCTCAC	86631	10849	22651	4160	48971	20353	7416	231	11	20960	19942	2337	8167	9438	0.15	0.0056	255.279
CACTGA_AAGGATGA	100000	11489	23889	4492	60130	22307	11577	284	20	25942	24238	2078	10933	11227	0.16	0.0068	275.365
CACTGA_ACAGAGCA	100000	13391	25356	4855	56398	24324	6773	204	10	25087	23905	2971	8658	12276	0.12	0.0067	268.555
CACTGA_ACGTCGTC	100000	10209	24298	4322	61171	23456	11896	362	26	25431	23619	2869	11602	9148	0.17	0.0066	272.905
CACTGA_GGACCAAC	100000	15239	25704	4500	54557	23897	5867	164	14	24615	24024	3299	7585	13140	0.12	0.0067	270.761
CACTGA_GGAGCGAT	98132	13937	25641	4896	53658	23033	5921	135	11	24558	23488	3205	7730	12553	0.13	0.0065	266.957
CACTGA_GGCTGCAG	90704	13358	22557	4201	50588	21543	5559	174	11	23301	22357	2551	7502	12304	0.13	0.0062	277.291
CACTGA_TACCTATC	100000	12950	24202	4612	58236	23507	9841	265	14	24609	23249	2365	9614	11270	0.15	0.0065	271.405
CACTGA_TACGGGCG	100000	12705	25364	4826	57105	24456	6023	165	14	26447	25262	3359	8264	13639	0.12	0.007	271.161
CACTGA_TAGGTTAT	100000	11402	24723	4701	59174	24807	6370	192	15	27790	26946	3543	8461	14942	0.13	0.0075	279.502
CACTGA_TATCAATG	100000	13207	25772	4788	56233	23463	5896	171	19	26684	26178	2803	7987	15388	0.12	0.0073	271.397
CACTGA_TTAGGTGT	100000	12684	25217	4642	57457	24286	6096	184	12	26879	25805	3461	8789	13555	0.13	0.0072	271.398
CAGACT_AAAGGGCT	100000	10932	26110	5035	57923	23320	7042	190	20	27351	26415	3051	9046	14318	0.13	0.0074	281.185
CAGACT_AACCTACG	98750	10932	25555	5104	57159	23018	6806	207	19	27109	25699	3191	9301	13207	0.13	0.0072	290.52
CAGACT_ACTGCATC	100000	11498	26784	5007	56711	23297	6102	186	8	27118	26147	3858	8386	13903	0.12	0.0073	278.871
CAGACT_AGCGGGCA	82451	10035	21201	4481	46734	19883	4941	129	15	21766	20792	2717	5847	12228	0.12	0.0058	291.071
CAGACT_ATGAGTTT	100000	12284	25413	5171	57132	23486	6498	183	25	26940	25693	3839	8152	13702	0.13	0.0072	289.983
CAGACT_ATGGTAGG	100000	11464	25615	5009	57912	23735	6637	226	22	27292	26034	3519	9451	13064	0.12	0.0073	283.065
CAGACT_GAAAGTCT	100000	13291	25812	4985	55912	23535	6674	227	11	25465	24219	3191	9264	11764	0.13	0.0067	280.217
CAGACT_GCGTGCTC	100000	14777	25504	5055	54664	22917	5840	161	8	25738	25299	3216	8321	13762	0.13	0.007	273.856
CAGACT_GGACCAAC	100000	13519	24519	4950	57012	24273	8278	225	19	24217	23555	2532	9103	11920	0.14	0.0066	276.307
CAGACT_GGCTGCAG	77620	10148	20326	3981	43165	17890	4590	153	13	20519	19628	2849	6752	10027	0.13	0.0055	281.548
CAGACT_TACCGCAG	100000	11549	26648	5258	56545	24064	5725	135	18	26603	25656	3443	7747	14466	0.12	0.0071	277.307
CAGACT_TACCTATC	100000	10560	24158	4338	60944	23383	12369	359	22	24811	23624	2087	12131	9406	0.17	0.0066	275.289
CAGACT_TAGTTGTG	100000	9695	26752	5090	58463	23677	5741	140	8	28897	27881	3938	7372	16571	0.12	0.0078	289.914
CAGACT_TGACCGTT	100000	12277	26307	5222	56194	22458	6518	197	12	27009	25346	2459	8577	14310	0.13	0.0071	282.555
CAGACT_TGGAATGT	100000	13240	25631	5078	56051	23149	6014	191	28	26669	25475	3118	8549	13808	0.12	0.0071	285.819
CATCGG_AAATCTAA	100000	12023	25204	5005	57768	24220	6555	224	20	26749	25621	2997	9294	13330	0.13	0.0071	280.645
CATCGG_AACCTACG	100000	12250	25985	5265	56500	23026	5533	187	27	27727	26406	3723	7949	14734	0.12	0.0074	285.544
CATCGG_ATAATAGA	100000	13028	25184	5097	56691	24500	6088	138	13	25952	25518	2984	7075	15459	0.13	0.0071	277.623
CATCGG_ATTGGACC	100000	12782	27077	4861	55280	23263	6408	166	17	25426	24540	3297	7893	13350	0.14	0.0068	272.11
CATCGG_GACTTGTT	100000	14942	24493	4568	55997	25351	6152	165	8	24321	23189	3236	7652	12301	0.12	0.0065	262.833
CATCGG_GCTGTGAC	100000	13558	25483	4420	56539	24092	7344	228	14	24861	24391	3232	8818	12341	0.14	0.0068	268.083
CATCGG_GCTTTCGT	100000	19612	26101	4146	50141	24605	5072	115	2	20347	19378	1970	5707	11701	0.13	0.0054	229.342
CATCGG_GGACAAGA	100000	14465	25236	4974	55325	23310	6065	148	6	25796	25141	2804	8064	14273	0.13	0.007	278.092
CATCGG_GGTAGCCT	91880	13801	22992	4413	50674	22491	4925	134	21	23103	22118	2797	7107	12214	0.12	0.0062	270.223
CATCGG_GTTCTCGG	81831	11645	20431	4125	45630	18824	5091	146	14	21555	20886	2564	6719	11603	0.13	0.0058	280.842
CATCGG_TACTCCCG	82278	9735	22392	4565	45586	19939	4898	150	13	20586	19824	2806	5891	11127	0.13	0.0055	268.981
CATCGG_TCGTATCC	100000	10167	26537	4880	58416	23525	6441	222	24	28204	27295	3620	9305	14370	0.13	0.0076	273.122
CATCGG_TCTGCAGA	100000	12235	25154	4908	57703	23455	6230	168	19	27831	27162	3430	7976	15756	0.13	0.0076	282.697
CATCGG_TCTTACAA	80311	8218	18725	3689	49679	18927	10151	307	14	20280	19069	1635	9982	7452	0.18	0.0053	277.152
CATCGG_TGACGTCG	100000	13524	26105	4712	55659	23063	5889	160	12	26535	25374	3661	7093	14620	0.12	0.0071	280.442
CATCGG_TGGACTTG	100000	14173	25005	4903	55919	24358	5277	142	10	26132	24997	3619	6911	14467	0.12	0.007	279.262
CATCGG_TTAGGTGT	100000	13402	25240	4969	56389	24445	5748	155	13	26028	25374	2901	7311	15162	0.13	0.0071	272.943
CATCGG_TTTCTCAC	100000	11321	26516	5045	57118	22757	6247	159	8	27947	26779	2856	7515	16408	0.14	0.0075	280.28
CCAATT_AAATCTAA	100000	9892	25382	5158	59568	23793	6704	220	17	28834	28047	3782	8845	15420	0.13	0.0078	283.412
CCAATT_ACAGCTAG	100000	12590	25183	5162	57065	23719	6106	169	13	27058	25741	3184	8059	14498	0.12	0.0072	282.91
CCAATT_ACCAGCCT	100000	11297	25090	5186	58427	24426	6454	173	16	27358	25732	3969	7166	14597	0.13	0.0072	280.058
CCAATT_ACGCAGCT	100000	10396	25912	4923	58769	24183	6637	168	13	27768	26657	3297	7948	15412	0.12	0.0074	277.779
CCAATT_AGGCAAAC	100000	11009	25486	5010	58495	24995	6171	195	9	27125	25980	3467	8628	13885	0.12	0.0072	274.066
CCAATT_ATTGGACC	100000	11161	26775	4899	57165	22900	6179	161	12	27913	27065	3127	8329	15609	0.14	0.0075	278.283
CCAATT_GAAACGCC	100000	9024	26813	4845	59318	21110	6852	229	13	31114	29692	3665	10165	15862	0.14	0.0083	281.634
CCAATT_GTAGCGGA	82261	9561	21940	4112	46648	17760	5460	162	6	23260	22259	2737	7349	12173	0.14	0.0062	287.581
CCAATT_TCCTTGCC	100000	7064	26722	5319	60895	22256	7055	164	20	31400	30383	3952	8644	17787	0.14	0.0085	286.84
CCAATT_TGTAACGT	100000	12802	24941	5021	57236	24290	6215	180	12	26539	25801	3383	8699	13719	0.13	0.0072	278.716
CCAATT_TTCACGAA	100000	10971	25021	5326	58682	24126	5874	149	14	28519	27040	2383	6858	17799	0.12	0.0075	285.947
CCACAG_ACTAGTCA	76484	9639	19041	3818	43986	17059	4997	158	10	21762	19969	2255	6360	11354	0.13	0.0056	283.145
CCACAG_TCCAAACG	99825	10043	26178	4550	59054	23106	6642	170	19	29117	27084	2921	8974	15189	0.13	0.0075	280.31
CCCAAA_ACCAGCCT	100000	9900	25586	5038	59476	24279	6984	179	27	28007	27102	3417	8881	14804	0.13	0.0075	278.877
CCCAAA_ACTAGTCA	100000	10128	26198	5063	58611	24049	6376	207	23	27956	26998	3562	8882	14554	0.13	0.0075	276.894
CCCAAA_ACTGCATC	100000	11337	26203	4856	57604	23893	6120	163	14	27414	26783	3345	8693	14745	0.13	0.0075	273.001
CCCAAA_ATGGTAGG	100000	12264	25326	5154	57256	24008	6128	197	17	26906	25650	2969	7462	15219	0.12	0.0071	284.426
CCCAAA_ATTGGACC	100000	11724	26649	4914	56713	22713	6315	188	8	27489	26514	3554	8624	14336	0.13	0.0074	284.719
CCCAAA_ATTGTGTC	100000	10636	25700	5116	58548	23351	6805	204	22	28166	26497	2848	9248	14401	0.13	0.0074	285.424
CCCAAA_GACTTGTT	100000	12182	23752	4181	59885	25091	11980	314	13	22487	21414	1771	10741	8902	0.17	0.006	257.627
CCCAAA_GCTTTCGT	100000	14664	25630	4241	55465	26372	5877	163	13	23040	22213	2546	7886	11781	0.13	0.0062	239.527
CCCAAA_GGCACTAC	100000	13297	25829	5032	55842	23890	5470	142	15	26325	25628	3087	7233	15308	0.12	0.0071	281.005
CCCAAA_TCTTACAA	100000	11299	25040	5108	58553	24447	6604	165	23	27314	26883	3114	8921	14848	0.13	0.0075	285.166
CCCAAA_TGACGTCG	100000	10944	26064	4941	58051	23850	6086	157	18	27940	27082	3544	7929	15609	0.13	0.0075	277.624
CCCAAA_TGCTCGGA	100000	9419	24753	4840	60988	23194	9026	288	19	28461	26603	3469	11132	12002	0.14	0.0074	282.978
CCCAAA_TTTCTCAC	100000	8410	25656	5201	60733	23466	6769	201	17	30280	28922	3748	8737	16437	0.12	0.008	300.287
CCCTTC_AAGGATGA	100000	13301	25882	4901	55916	23422	5334	159	15	26986	25656	3764	7377	14515	0.12	0.0072	276.532
CCCTTC_AGCATATG	100000	12866	25818	4755	56561	23538	6248	194	12	26569	25712	3315	8778	13619	0.13	0.0072	274.834
CCCTTC_AGCGGGCA	100000	13262	25364	4664	56710	23680	5996	198	20	26816	25433	3201	8335	13897	0.12	0.0071	279.815
CCCTTC_ATAACATC	86625	11329	20699	3964	50633	19208	10043	296	17	21069	19560	1913	9350	8297	0.18	0.0054	271.658
CCCTTC_ATCAACTT	100000	12249	26130	4698	56923	24045	6638	176	15	26049	24746	2942	8822	12982	0.13	0.0069	275.499
CCCTTC_ATGAGTTT	83300	9801	19223	3526	50750	19462	9706	277	13	21292	19034	1534	9088	8412	0.17	0.0053	272.852
CCCTTC_ATGGTAGG	100000	16580	25063	4675	53682	22928	6233	172	6	24343	23129	2160	8010	12959	0.13	0.0064	274.319
CCCTTC_GTGGACAT	100000	14146	25927	4739	55188	22342	5817	130	14	26885	26093	2901	7546	15646	0.13	0.0073	275.639
CCCTTC_TAGTGATT	100000	10492	25795	4517	59196	23259	8307	262	16	27352	26331	2582	10240	13509	0.14	0.0073	274.805
CCCTTC_TCTGCAGA	100000	11597	26612	4617	57174	21960	6529	198	23	28464	27064	3227	9592	14245	0.13	0.0075	274.817
CCCTTC_TGACGTCG	100000	13371	26039	4654	55936	23362	5619	134	12	26809	25428	3552	7352	14524	0.13	0.0071	272.41
CCCTTC_TGCTCGGA	100000	13202	25313	4935	56550	24886	5495	182	11	25976	24642	3064	8461	13117	0.12	0.0069	273.901
CCCTTC_TGGACTTG	100000	15249	25034	4753	54964	22776	5951	196	20	26021	24635	3383	8661	12591	0.12	0.0069	276.876
CCCTTC_TGGAGCCG	100000	14113	26126	4322	55439	22822	6707	181	10	25719	24681	2772	8670	13239	0.14	0.0069	268.655
CCCTTC_TGGGTGGG	100000	13344	25258	4631	56767	24744	7342	186	11	24484	23925	3133	8635	12157	0.14	0.0067	259.884
CCCTTC_TGTCCAAT	100000	12906	25604	4803	56687	23907	5829	167	15	26769	25348	3634	8283	13431	0.12	0.0071	275.435
CCCTTC_TTGTACGG	99369	15797	25739	4605	53228	22327	5816	175	8	24902	23577	3071	8082	12424	0.12	0.0066	272.734
CCGCGC_AAAGGGCT	100000	12141	26315	5576	55968	22982	5836	122	10	27018	26082	14556	4828	6698	0.12	0.0073	282.604
CCGCGC_AACCTACG	100000	12562	25668	4891	56879	23139	6447	209	17	27067	25560	3148	9152	13260	0.13	0.0071	280.826
CCGCGC_ACGGAGGC	100000	13018	25756	5035	56191	23001	5947	142	20	27081	26103	3267	7257	15579	0.13	0.0073	275.339
CCGCGC_AGTGAAGT	100000	11109	23847	4878	60166	23402	10482	311	21	25950	23834	1581	8829	13424	0.15	0.0066	274.133
CCGCGC_ATAAAGGC	100000	12243	26239	4781	56737	23493	5819	134	13	27278	26065	3531	7003	15531	0.12	0.0073	279.856
CCGCGC_ATTGTGTC	100000	13174	24807	4923	57096	22849	6546	191	14	27496	25671	3028	8098	14545	0.13	0.0072	280.885
CCGCGC_GCTCGACC	100000	11827	25569	4946	57658	22308	6791	158	10	28391	27479	2960	8293	16226	0.14	0.0076	287.757
CCGCGC_GGACAAGA	100000	14523	24292	4817	56368	22743	7479	196	18	25932	25054	3097	9023	12934	0.14	0.007	285.314
CCGCGC_GGAGCGAT	100000	15641	25879	5005	53475	21482	5396	179	13	26405	25185	3347	8076	13762	0.13	0.007	285.206
CCGGAT_TTGTTGGC	88310	11632	22606	4300	49772	21830	5410	154	18	22360	20982	2725	7081	11176	0.13	0.0059	272.518
CCTACC_ACGTCGTC	100000	9740	25704	5056	59500	23621	6584	190	20	29085	27057	3761	8477	14819	0.12	0.0075	283.36
CCTACC_ATGAGTTT	100000	10417	26560	5218	57805	23258	6176	170	14	28187	27392	3584	8891	14917	0.13	0.0076	276.43
CCTACC_ATGGTAGG	98114	10490	23305	4280	60039	23065	12164	343	33	24434	22965	1930	11458	9577	0.17	0.0064	274.578
CCTACC_GGTCCTAA	100000	11981	25406	4686	57927	23867	5985	177	12	27886	25580	3185	7802	14593	0.13	0.0071	274.557
CCTACC_GGTTTGTC	100000	11761	26104	4921	57214	22330	8116	242	17	26509	25722	2732	9231	13759	0.14	0.0072	268.997
CCTACC_TACTCCCG	81676	9964	20892	4211	46609	19325	4596	146	8	22534	21401	3038	5956	12407	0.12	0.006	293.335
CCTACC_TCTGCAGA	92200	9173	23806	5002	54219	20077	6363	172	22	27585	25628	3039	8577	14012	0.13	0.0071	293.249
CCTACC_TCTTACAA	100000	9199	26563	5286	58952	22797	6393	175	15	29572	28673	3886	8521	16266	0.13	0.008	277.081
CCTACC_TGCTCCAC	100000	9536	23772	4427	62265	22929	13244	396	23	25673	23420	2458	11960	9002	0.18	0.0065	277.128
CCTCTA_AAGCCCAA	100000	13102	26147	4625	56126	26656	5724	116	7	23623	22549	2591	7006	12952	0.13	0.0063	237.217
CCTCTA_AATCGCAT	100000	11293	24447	5025	59235	24080	8202	284	27	26642	25876	3419	9867	12590	0.14	0.0072	276.298
CCTCTA_AGTGAAGT	100000	14072	25128	4987	55813	23197	6249	222	17	26128	24986	2636	8193	14157	0.13	0.007	273.151
CCTCTA_ATAAAGGC	100000	11107	25689	4819	58385	23419	8342	204	17	26403	25867	3830	8953	13084	0.14	0.0072	279.529
CCTCTA_ATTGGACC	100000	10833	26889	4917	57361	22422	6862	194	12	27871	26581	3975	8353	14253	0.14	0.0074	271.773
CCTCTA_GCCTAAGA	100000	13833	24639	5025	56503	25601	5587	110	13	25192	24537	1970	4116	18451	0.12	0.0068	281.051
CCTCTA_GGTAGCCT	100000	13721	25848	4949	55482	22679	6054	177	24	26548	26022	2914	8022	15086	0.14	0.0072	273.548
CCTCTA_TGACCGTT	100000	13767	25378	4764	56091	23839	5888	159	9	26196	25720	3356	7932	14432	0.13	0.0072	273.33
CCTCTA_TGGACTTG	100000	14189	25843	4683	55285	22951	5989	188	15	26142	25181	3329	7924	13928	0.13	0.007	285.491
CCTCTA_TTGTTGGC	100000	11193	25329	4778	58700	24061	7857	209	17	26556	25992	2736	9447	13809	0.15	0.0072	271.901
CCTTGT_AACTCGTA	100000	10859	25555	5167	58419	24926	5926	211	18	27338	26148	3668	8813	13667	0.12	0.0073	281.125
CCTTGT_AAGCCCAA	100000	15555	26016	4712	53717	26662	5262	126	3	21664	20607	2603	5789	12215	0.13	0.0057	231.642
CCTTGT_ACAGCTAG	100000	14727	24875	4995	55403	24096	5723	185	19	25380	24163	3494	7332	13337	0.13	0.0067	281.129
CCTTGT_ACGGAGGC	100000	9666	24146	4362	61826	24082	12329	300	20	25095	23804	2092	11110	10602	0.17	0.0066	266.484
CCTTGT_ACTGCATC	100000	12666	27140	4976	55218	23337	6111	156	16	25598	24430	2483	7616	14331	0.14	0.0068	260.886
CCTTGT_AGCCGTTT	100000	11355	26290	5033	57322	24323	6340	139	18	26502	25319	3626	8069	13624	0.14	0.007	267.971
CCTTGT_GAACTTCG	100000	13836	26105	5027	55032	22732	5800	149	12	26339	25158	3660	8245	13253	0.13	0.007	277.744
CCTTGT_GATGGTTG	100000	13510	26133	4929	55428	22037	5443	147	9	27792	26338	2268	5704	18366	0.13	0.0073	285.481
CCTTGT_GGTTTGTC	100000	12694	25719	4982	56605	23734	5740	167	16	26948	25638	2884	7759	14995	0.13	0.0071	280.984
CCTTGT_GTAACTTA	81513	10172	20546	4211	46584	19396	4606	135	13	22434	21604	2907	6918	11779	0.12	0.006	289.044
CCTTGT_GTAGGTAA	100000	12558	26097	4902	56443	22549	6376	201	20	27297	26027	3245	8922	13860	0.13	0.0072	284.285
CCTTGT_TACTCCCG	100000	13257	23388	4551	58804	23273	11055	329	28	24119	22533	2247	10862	9424	0.16	0.0063	271.91
CCTTGT_TAGTGATT	100000	9950	26622	5110	58318	22953	6189	169	15	28992	27167	3997	7889	15281	0.13	0.0076	283.358
CCTTGT_TTAGGTGT	100000	11783	25029	4837	58351	25666	6852	198	28	25607	25175	4677	8194	12304	0.13	0.007	275.703
CCTTGT_TTCACGAA	100000	12513	25075	5021	57391	24980	5737	130	17	26527	25969	2646	5736	17587	0.12	0.0072	280.666
CCTTGT_TTGTAGAA	100000	10235	26027	4873	58865	25032	5854	168	12	27799	26964	3291	7808	15865	0.12	0.0075	274.763
CGAACA_AAATCTAA	100000	11133	24883	4748	59236	23731	7953	237	14	27301	26427	2858	9466	14103	0.13	0.0074	275.55
CGAACA_AACCTACG	96021	10923	24706	4999	55393	22568	6101	202	20	26502	25065	3771	8902	12392	0.12	0.007	286.881
CGAACA_AAGCCCAA	100000	14743	25425	4882	54950	26406	5609	112	8	22815	20715	2939	5009	12767	0.13	0.0058	240.092
CGAACA_AGCCGTTT	100000	13293	25158	4996	56553	24914	5987	201	14	25437	24216	3235	8217	12764	0.12	0.0067	266.358
CGAACA_ATAAAGGC	77467	8683	19648	3865	45271	19343	4983	170	15	20760	19520	2142	6621	10757	0.12	0.0054	284.207
CGAACA_ATTGATGA	100000	11933	24917	5172	57978	24372	6377	156	17	27056	25580	3138	6764	15678	0.13	0.0071	285.364
CGAACA_GAAAGTCT	100000	13968	26077	4705	55250	24179	5768	130	7	25166	24413	2479	7756	14178	0.13	0.0068	269.592
CGAACA_GACTTGTT	100000	14852	25406	4943	54799	24683	5329	171	13	24603	23424	3665	7382	12377	0.12	0.0065	267.101
CGAACA_GGACAAGA	100000	14338	25462	4799	55401	24305	5974	180	19	24923	24265	2829	7709	13727	0.12	0.0068	274.821
CGAACA_TACAGACT	100000	10056	26774	5209	57961	23073	6691	157	9	28031	26697	3500	7771	15426	0.13	0.0074	278.579
CGAACA_TACTCCCG	100000	12518	26908	5170	55404	23248	5981	130	11	26034	25031	2826	7452	14753	0.14	0.007	265.938
CGAACA_TAGGTTAT	100000	10770	25335	5142	58753	23932	5862	179	20	28760	27052	3686	8211	15155	0.12	0.0075	283.764
CGAACA_TGGAATGT	100000	13301	26083	5081	55535	23663	6168	168	24	25512	24195	3238	7823	13134	0.14	0.0067	274.093
CGAACA_TGTAACGT	100000	14615	25692	5016	54677	25781	5618	140	14	23124	22562	3048	7213	12301	0.12	0.0063	263.903
CGAGTC_ACAGAGCA	100000	12738	26096	4735	56431	23686	6004	137	11	26593	25732	3366	6883	15483	0.13	0.0072	275.386
CGAGTC_GAAACGCC	100000	13216	25554	4986	56244	24425	5981	201	22	25615	24908	3445	8692	12771	0.12	0.0069	273.261
CGAGTC_GAAAGTCT	100000	13752	25710	4719	55819	24235	6009	173	13	25389	24479	3269	8126	13084	0.12	0.0068	275.883
CGAGTC_GATGGTTG	100000	12355	25007	4922	57716	24567	6125	186	24	26814	25626	3506	8868	13252	0.12	0.0071	280.092
CGAGTC_GCATCACA	100000	13332	24111	4761	57796	24370	8770	199	15	24442	23871	5592	8432	9847	0.15	0.0067	273.694
CGAGTC_GGAGCGAT	100000	14335	24591	4848	56226	24316	7391	212	18	24289	23486	3004	8916	11566	0.14	0.0065	268.305
CGAGTC_GGTAGCCT	94908	12737	24294	4737	53140	22629	4942	118	17	25434	24396	3683	6629	14084	0.12	0.0068	281.891
CGAGTC_GTAGGTAA	100000	13439	25346	5018	56197	23966	6458	166	14	25593	25213	2949	8078	14186	0.13	0.007	279.461
CGAGTC_TACAGACT	100000	10722	25943	5442	57893	23766	5905	186	21	28015	26391	3145	7280	15966	0.13	0.0074	284.562
CGAGTC_TAGTTGTG	100000	9405	23636	4514	62445	23910	13035	352	24	25124	23914	2131	11899	9884	0.18	0.0067	279.067
CGAGTC_TGACGTCG	100000	14239	25224	4742	55795	23828	6442	169	14	25342	24890	2975	8648	13267	0.13	0.0069	273.671
CGAGTC_TGCTCCAC	100000	14333	25079	4990	55598	24715	5563	185	17	25118	23935	3460	7897	12578	0.12	0.0067	279.626
CGAGTC_TGGAATGT	100000	12679	25377	5036	56908	24351	5524	176	15	26842	25569	3438	8052	14079	0.12	0.0071	278.031
CGAGTC_TTGTAGAA	100000	11597	25541	4859	58003	25135	6282	108	12	26466	25739	3402	7453	14884	0.13	0.0072	273.206
CGCTAT_AAGCCCAA	100000	13019	24999	4616	57366	29261	5330	122	6	22647	21333	1559	4120	15654	0.11	0.0059	241.09
CGCTAT_ACCAATAA	100000	11218	25613	5060	58109	24155	6374	194	20	27366	25666	3255	8909	13502	0.13	0.0072	278.474
CGCTAT_AGGCAAAC	100000	12930	24702	5018	57350	26038	5792	150	11	25359	24209	3188	7332	13689	0.12	0.0067	273.255
CGCTAT_ATAACATC	82403	10368	21177	4229	46629	19977	4623	155	9	21865	20750	2840	6758	11152	0.12	0.0058	273.375
CGCTAT_ATAATAGA	100000	12743	25617	5029	56611	24856	5619	155	16	25965	24835	3626	7143	14066	0.12	0.0069	284.144
CGCTAT_ATGAGTTT	100000	10180	23678	4538	61604	24076	12186	355	20	24967	23410	2119	11677	9614	0.17	0.0065	270.007
CGCTAT_ATGGTAGG	100000	12137	25484	4986	57393	25333	6183	175	12	25690	25257	3308	8199	13750	0.12	0.007	268.184
CGCTAT_ATTGATGA	100000	10051	26146	5215	58588	23816	6162	175	18	28417	26705	3515	7506	15684	0.13	0.0074	286.88
CGCTAT_ATTGGACC	100000	12110	26027	5101	56762	24008	5991	208	14	26541	25027	3649	7978	13400	0.12	0.007	272.473
CGCTAT_GCATCACA	96875	13273	24763	4663	54176	23081	5863	230	17	24985	23855	2663	8810	12382	0.12	0.0066	276.654
CGCTAT_GTAGGTAA	78322	9720	20287	3824	44491	18378	4563	133	12	21405	20467	3044	6035	11388	0.12	0.0057	280.9
CGCTAT_TACCGCAG	100000	11083	25344	5039	58534	24905	6410	194	19	27006	25661	3470	8783	13408	0.12	0.0072	276.727
CGCTAT_TCCAAACG	100000	10804	26052	5327	57817	24109	6083	166	16	27443	26845	3293	7724	15828	0.12	0.0075	274.447
CGCTAT_TCTTACAA	100000	10818	25164	4990	59028	25188	6368	178	17	27277	26608	3281	8231	15096	0.12	0.0074	276.975
CGCTAT_TGCTCGGA	100000	10583	26368	4890	58159	24838	6283	155	12	26871	26142	3491	8797	13854	0.13	0.0073	270.4
CGCTAT_TTGTAGAA	100000	11518	25319	5112	58051	25265	5985	161	17	26623	26220	2877	8189	15154	0.12	0.0073	270.236
CGGTTG_AAAGGGCT	100000	10611	25640	4866	58883	24432	6646	243	19	27543	26154	3573	9474	13107	0.13	0.0073	269.822
CGGTTG_AATCGCAT	100000	9127	23815	4726	62332	23171	11536	327	25	27273	24683	2355	10897	11431	0.16	0.0069	278.816
CGGTTG_ACAGAGCA	100000	13063	24727	5084	57126	26106	5625	171	9	25215	24694	2551	5527	16616	0.11	0.0069	269.7
CGGTTG_ACAGCTAG	87993	10970	21184	4081	51758	20468	9508	281	28	21473	20199	1958	9940	8301	0.16	0.0056	271.188
CGGTTG_ACGTCGTC	100000	10933	25947	5029	58091	24232	6425	182	14	27238	25879	3628	8420	13831	0.13	0.0072	274.594
CGGTTG_ATGGTAGG	100000	11277	23655	4476	60592	23235	11948	346	19	25044	23136	2425	10908	9803	0.17	0.0064	273.284
CGGTTG_GGCTGCAG	82839	10692	21039	3974	47134	19773	4688	156	7	22510	21599	3218	6871	11510	0.12	0.006	277.105
CGGTTG_GTAAGCTG	89657	11828	22213	4092	51524	22197	6044	175	14	23094	22083	2936	7524	11623	0.13	0.0062	281.509
CGGTTG_TACAGACT	100000	9472	24779	4620	61129	22424	11649	323	16	26717	24930	2057	11390	11483	0.17	0.0069	275.874
CGGTTG_TACCGCAG	100000	9573	22862	4438	63127	24419	13259	433	33	24983	22747	2027	11825	8895	0.17	0.0063	275.548
CGGTTG_TAGTGATT	99575	8540	25238	4954	60843	23797	7087	185	13	29761	27064	3828	8939	14297	0.13	0.0075	289.586
CGGTTG_TAGTTGTG	100000	9815	24917	4829	60439	25225	8072	234	21	26887	26108	2998	10019	13091	0.13	0.0073	270.712
CGGTTG_TATGCTTT	100000	10968	24351	3971	60710	26585	13298	288	11	20528	18749	1770	9173	7806	0.2	0.0052	230.842
CGGTTG_TCCAAACG	74616	8689	17166	3429	45332	18452	8227	322	14	18317	16949	1536	8494	6919	0.15	0.0047	273.591
CGGTTG_TCTGCAGA	100000	10449	25425	5274	58852	23344	6620	136	19	28733	27505	3664	7139	16702	0.13	0.0077	289.496
CGGTTG_TGCTCCAC	100000	13722	26465	4933	54880	23566	5539	165	15	25595	24691	3399	7408	13884	0.13	0.0069	267.019
CGGTTG_TGGGTGGG	100000	11562	25276	5277	57885	25800	5667	154	21	26243	25474	1846	4432	19196	0.12	0.0071	269.314
CGGTTG_TTAGGTGT	100000	11971	25267	4875	57887	25183	6022	223	20	26439	25178	3156	8843	13179	0.12	0.007	269.826
CGTAAG_AAAGGGCT	100000	11513	26111	4912	57464	24030	6030	155	16	27233	26269	3256	7572	15441	0.13	0.0073	280.804
CGTAAG_AAGGATGA	100000	11170	25990	5226	57614	23624	5854	179	14	27943	26474	4079	7494	14901	0.13	0.0074	283.84
CGTAAG_ACGCAGCT	100000	11884	25843	4899	57374	24238	5658	169	14	27295	26293	3348	8027	14918	0.13	0.0073	279.642
CGTAAG_ATAAAGGC	100000	12505	26858	5010	55627	23007	6090	158	15	26357	25639	3448	8049	14142	0.13	0.0071	268.479
CGTAAG_ATAATAGA	100000	12702	25190	5046	57062	24622	5708	174	21	26537	25376	3322	8312	13742	0.13	0.0071	276.849
CGTAAG_ATGGTAGG	100000	12969	25340	5087	56604	24094	6301	154	14	26041	24596	3301	7135	14160	0.12	0.0069	276.857
CGTAAG_GAAAGTCT	100000	12853	25620	4815	56712	23717	7855	197	15	24928	24443	2952	8196	13295	0.14	0.0068	271.01
CGTAAG_GGCTGCAG	74556	11356	17983	3724	41493	18329	4446	134	14	18570	17797	1717	5885	10195	0.12	0.005	282.668
CGTAAG_TAGTTGTG	100000	13059	25120	4827	56994	23880	6462	246	20	26386	24974	3224	8366	13384	0.13	0.007	277.213
CGTAAG_TATCAATG	100000	12291	24139	4426	59144	22827	11568	337	20	24392	22742	2261	11489	8992	0.18	0.0063	273.751
CGTAAG_TCTGCAGA	93705	9271	24225	4914	55295	21657	6155	170	18	27295	26153	3955	8079	14119	0.13	0.0073	283.54
CGTAAG_TGCCTCGG	100000	12897	25478	4772	56853	23958	6159	228	15	26493	25191	3653	9122	12416	0.13	0.007	280.282
CGTAAG_TTCACGAA	100000	12870	25410	5040	56680	23484	5646	195	19	27336	25840	3986	8007	13847	0.12	0.0072	283.115
CGTGCT_AAGGATGA	100000	9893	25919	4998	59190	24898	6583	194	22	27493	26006	3776	9210	13020	0.13	0.0072	274.295
CGTGCT_ACGCAGCT	100000	13647	24444	4662	57247	24300	8726	230	11	23980	23094	2406	9373	11315	0.15	0.0064	269.382
CGTGCT_ACGTCGTC	100000	11682	25586	4966	57766	24877	6437	188	24	26240	24459	3313	7893	13253	0.13	0.0068	274.28
CGTGCT_AGTGAAGT	100000	9965	26681	5111	58243	23973	5930	180	22	28138	26786	3416	8510	14860	0.12	0.0075	273.856
CGTGCT_ATTGATGA	100000	10097	24141	4697	61065	23721	10365	332	16	26631	24630	2395	11103	11132	0.15	0.0069	273.249
CGTGCT_GCATCACA	100000	12205	26463	5142	56190	23141	6166	154	17	26712	25700	2664	7318	15718	0.13	0.0072	280.377
CGTGCT_GCGTGCTC	100000	12540	26658	4942	55860	24100	5835	143	23	25759	25262	2966	7306	14990	0.13	0.007	265.849
CGTGCT_GCTCACCG	100000	11577	26144	4722	57557	23524	7015	208	11	26799	26138	3529	9204	13405	0.14	0.0073	274.252
CGTGCT_TGACCGTT	100000	11678	25607	4844	57871	25299	5329	158	13	27072	25740	3697	7674	14369	0.12	0.0072	274.192
CGTGCT_TGACGTCG	100000	10897	25603	4885	58615	25129	6571	199	16	26700	25343	3281	8981	13081	0.13	0.0071	278.106
CGTGCT_TGCCTCGG	100000	11433	23369	4521	60677	24138	11115	364	23	25037	23126	2172	11238	9716	0.16	0.0064	269.077
CGTGCT_TGTCCAAT	100000	10668	26162	5084	58086	24152	6413	169	17	27335	25658	3739	7782	14137	0.13	0.0071	280.139
CGTGCT_TTAGGTGT	100000	10503	24084	4838	60575	24613	9780	266	16	25900	23706	3126	8883	11697	0.14	0.0066	275.911
CGTGCT_TTCACGAA	100000	10613	25377	4969	59041	24804	6616	193	20	27408	26838	2966	8937	14935	0.12	0.0075	274.425
CTATTA_ATGAGTTT	100000	10677	23512	4646	61165	25340	11234	298	22	24271	23611	3642	9755	10214	0.15	0.0066	278.137
CTATTA_ATGGTAGG	100000	10374	27051	4975	57600	23905	6533	130	13	27019	25970	3624	7665	14681	0.13	0.0072	274.872
CTATTA_ATTGTGTC	100000	12710	25495	4968	56827	25121	6240	204	9	25253	24128	3326	8406	12396	0.13	0.0067	271.954
CTATTA_GAGTTCGG	95915	10579	24810	4721	55805	22535	6095	180	20	26975	25538	3229	8541	13768	0.13	0.0071	278.06
CTATTA_GGACCAAC	100000	13856	25643	4752	55749	23601	6969	168	21	24990	24445	3023	8633	12789	0.13	0.0068	271.821
CTATTA_GGTAGCCT	100000	13430	25059	4688	56823	23758	7628	192	16	25229	24697	2662	9373	12662	0.14	0.0069	273.934
CTATTA_TACCGCAG	100000	11332	25655	4768	58245	24934	6519	174	12	26606	25756	3245	8274	14237	0.13	0.0072	272.156
CTATTA_TAGGTTAT	100000	9454	26002	4920	59624	24165	6555	186	16	28702	27444	3152	8535	15757	0.13	0.0076	285.838
CTATTA_TATCAATG	100000	12556	25540	4941	56963	24147	6315	154	18	26329	25629	2647	8620	14362	0.12	0.0071	274.901
CTATTA_TGGAATGT	100000	12583	24773	4831	57813	25655	6283	217	16	25642	24561	3226	8657	12678	0.12	0.0068	274.966
CTATTA_TTCACGAA	94476	10793	24106	4846	54731	22733	5798	169	12	26019	24490	3568	7379	13543	0.12	0.0068	286.728
CTATTA_TTGTAGAA	100000	11683	25373	4934	58010	24807	6133	156	14	26900	25642	3274	8488	13880	0.12	0.0071	279.258
CTCAGC_AACCTACG	100000	10206	25214	5185	59395	23959	6399	207	19	28811	27321	3568	9129	14624	0.12	0.0076	287.034
CTCAGC_AACTCGTA	100000	9647	25536	5121	59696	24241	6660	186	18	28591	27242	3834	8265	15143	0.12	0.0076	286.993
CTCAGC_ACGTCGTC	100000	10157	26114	5270	58459	23503	6506	180	24	28246	26638	2634	8048	15956	0.13	0.0074	286.008
CTCAGC_ACTGCATC	100000	12493	25426	5016	57065	24314	5902	180	13	26656	26241	2572	7511	16158	0.13	0.0073	276.112
CTCAGC_ATAAAGGC	100000	12772	25797	5310	56121	24132	5442	170	7	26370	25607	3278	7656	14673	0.12	0.0071	282.934
CTCAGC_ATGAGTTT	100000	10709	24793	5099	59399	25115	5991	213	18	28062	26847	3924	8710	14213	0.12	0.0075	282.741
CTCAGC_GAGTTCGG	100000	12682	25085	4908	57325	23254	6529	185	18	27339	25968	3652	7797	14519	0.13	0.0072	287.428
CTCAGC_GCCTAAGA	77816	8245	18423	3599	47549	18015	9309	295	16	19914	18730	1682	8610	8438	0.17	0.0052	284.436
CTCAGC_GCGTGCTC	89379	9361	21170	3851	54997	20635	11487	281	16	22578	21389	1623	10458	9308	0.19	0.006	273.861
CTCAGC_GCTCGACC	100000	11156	25211	4976	58657	23238	6667	200	19	28533	27219	3357	9336	14526	0.13	0.0076	283.349
CTCAGC_GCTTTCGT	100000	14778	24096	3982	57144	24480	9992	320	10	22342	20239	2079	9944	8216	0.16	0.0056	238.302
CTCAGC_GGACAAGA	100000	13573	25891	4925	55611	22992	6051	174	15	26379	25956	3360	8344	14252	0.13	0.0072	274.653
CTCAGC_GGAGCGAT	100000	13172	26166	5201	55461	22836	6258	217	10	26140	25106	3017	9523	12566	0.13	0.007	280.511
CTCAGC_GTAGGTAA	100000	12055	24899	5052	57994	22507	8845	217	17	26408	25721	4535	8082	13104	0.15	0.0072	288.465
CTCAGC_TACGGGCG	100000	12354	26252	5058	56336	23854	6231	158	13	26080	25534	2721	8121	14692	0.13	0.0071	269.21
CTCAGC_TAGTGATT	100000	8769	25515	5184	60532	23481	5825	148	20	31058	29412	4695	7477	17240	0.12	0.0082	303.006
CTCAGC_TATCAATG	100000	11009	24579	5037	59375	24357	8526	260	19	26213	24837	2379	9936	12522	0.13	0.0069	277.927
CTCAGC_TCTTACAA	100000	8932	24367	5136	61565	24588	9960	208	15	26794	25166	5783	5759	13624	0.14	0.007	304.552
CTCAGC_TGCTCGGA	100000	11301	25921	5003	57775	23934	5913	163	18	27747	26867	3100	8198	15569	0.12	0.0075	279.106
CTCAGC_TGGAATGT	100000	12025	25110	4969	57896	25001	5686	176	11	27022	25820	3848	7842	14130	0.12	0.0072	293.519
CTCAGC_TGGACTTG	100000	12086	26161	4853	56900	23431	6446	196	17	26810	26345	3186	8932	14227	0.13	0.0073	275.098
CTCCTG_ACAGAGCA	100000	11062	23851	4468	60619	23583	12289	341	20	24386	23357	2747	11407	9203	0.18	0.0065	273.615
CTCCTG_ACCAATAA	96121	11515	23739	4805	56062	23683	6138	204	16	26021	23964	3237	8674	12053	0.13	0.0067	281.919
CTCCTG_ACGGAGGC	100000	14614	25647	4765	54974	23792	5950	160	12	25060	24349	3259	8160	12930	0.13	0.0068	269.711
CTCCTG_AGGCAAAC	100000	12458	26410	5054	56078	24360	5274	132	14	26298	25622	3287	7165	15170	0.12	0.0071	274.812
CTCCTG_ATTGTGTC	100000	11778	25280	4821	58121	24667	8466	212	15	24761	24244	2754	9062	12428	0.15	0.0068	266.986
CTCCTG_GAAAGTCT	100000	12953	25310	4822	56915	23976	6152	156	21	26610	25411	3981	6130	15300	0.13	0.0071	284.558
CTCCTG_GACTTGTT	100000	14316	25458	4600	55626	25760	6325	179	2	23360	22223	3002	7745	11476	0.13	0.0062	249.956
CTCCTG_GCTGTGAC	96794	13056	25443	4508	53787	23328	5633	138	11	24677	23792	3342	7306	13144	0.14	0.0066	268.222
CTCCTG_GGACCAAC	81197	11599	20703	3836	45059	19493	5020	131	7	20408	19731	2519	6834	10378	0.13	0.0055	270.82
CTCCTG_GGAGCGAT	100000	11378	24618	4320	59684	22644	12213	330	24	24473	23842	2576	11652	9614	0.18	0.0066	274.353
CTCCTG_GTAAGCTG	75826	10389	20080	4014	41343	18054	3844	97	13	19335	18600	2401	5689	10510	0.12	0.0052	271.636
CTCCTG_TAGGTTAT	100000	10106	26174	5103	58617	23187	8123	214	18	27075	25684	2215	9756	13713	0.15	0.0071	273.62
CTCCTG_TCCAAACG	100000	11516	25811	5045	57628	23510	6713	210	24	27171	25903	3449	9441	13013	0.13	0.0072	274.357
CTCCTG_TTGTACGG	100000	13928	26399	4841	54832	23609	5705	176	12	25330	24431	3604	7834	12993	0.13	0.0068	272.433
CTCCTG_TTGTTGGC	100000	14108	24947	4856	56089	25332	6045	202	25	24485	23546	2760	8672	12114	0.13	0.0066	259.983
CTGCCA_AAAGGGCT	100000	10860	25259	5242	58639	23578	6343	172	18	28528	27921	3496	8936	15489	0.13	0.0078	281.509
CTGCCA_ACCAGCCT	100000	7756	24650	4468	63126	23209	12505	437	15	26960	25345	2411	12470	10464	0.17	0.0071	277.38
CTGCCA_ATGGTAGG	100000	9640	25728	5285	59347	23140	6285	178	13	29731	28154	3943	8535	15676	0.14	0.0078	285.605
CTGCCA_GACCAATA	100000	8957	25757	4906	60380	21697	8893	207	16	29567	28651	3941	10199	14511	0.15	0.008	288.577
CTGCCA_GGTCCTAA	100000	9298	25047	4512	61143	23433	10270	228	5	27207	26340	2941	10103	13296	0.16	0.0073	272.519
CTGCCA_GTAGGTAA	96483	10968	24723	5120	55672	20889	5732	170	18	28863	27232	3455	7398	16379	0.14	0.0076	299.769
CTGCCA_TATCAATG	100000	11334	24029	4913	59724	25137	10630	230	12	23715	22820	1685	6910	14225	0.15	0.0064	269.041
CTGCCA_TGACGTCG	100000	10026	25879	5378	58717	23123	6296	159	12	29127	27678	3839	8072	15767	0.14	0.0077	283.791
CTGCCA_TTGTAGAA	100000	10299	25501	5208	58992	22313	7319	187	15	29158	28360	3015	9532	15813	0.14	0.0079	285.779
CTGTAC_AACTCGTA	100000	12124	25869	5225	56782	23706	5926	152	10	26988	25592	3087	7023	15482	0.12	0.0071	287.143
CTGTAC_ACAGCTAG	100000	13807	26411	5034	54748	23733	5529	151	15	25320	24642	2712	6423	15507	0.13	0.0069	268.906
CTGTAC_ACGGAGGC	100000	13909	23512	4546	58033	24975	9282	264	22	23490	21963	2280	9694	9989	0.14	0.0061	272.366
CTGTAC_AGCCGTTT	100000	14437	25360	4770	55433	25074	5654	152	15	24538	24031	3118	7890	13023	0.13	0.0067	262.789
CTGTAC_ATGAGTTT	100000	14543	24271	4805	56381	25655	5793	188	13	24732	23572	3156	8126	12290	0.11	0.0066	270.639
CTGTAC_GAAAGTCT	100000	15599	25211	4887	54303	23990	5643	156	13	24501	23910	2636	7332	13942	0.12	0.0067	268.888
CTGTAC_GGTAGCCT	95445	13393	24700	4694	52658	22514	5111	125	9	24899	23815	3037	6934	13844	0.13	0.0066	274.466
CTGTAC_TACAGACT	100000	12559	25079	5121	57241	24031	6680	212	19	26299	25619	3133	8694	13792	0.12	0.0071	278.312
CTGTAC_TACTCCCG	100000	14432	25408	4910	55250	24034	5884	172	19	25141	24225	2916	7593	13716	0.12	0.0067	274.518
CTGTAC_TCTGCAGA	100000	12328	26171	4948	56553	22531	6232	172	16	27602	26515	2727	8710	15078	0.13	0.0074	280.308
CTGTAC_TTGTAGAA	100000	11054	23024	4322	61600	24570	13270	315	21	23424	22356	2604	11144	8608	0.18	0.0062	273.764
CTTCAT_AAAGGGCT	96887	9231	26440	4613	56603	19632	11107	219	27	25618	22851	11999	7953	2899	0.2	0.0063	276.487
CTTCAT_AAGGATGA	87289	9324	20807	3975	53183	20565	10251	320	21	22026	20377	2157	10369	7851	0.17	0.0057	273.812
CTTCAT_ACGTCGTC	100000	10505	26548	5098	57849	23309	6384	203	12	27941	26260	3427	9032	13801	0.13	0.0073	274.705
CTTCAT_ATGAGTTT	100000	11130	26309	4818	57743	23962	6347	147	18	27269	26302	3272	7889	15141	0.13	0.0073	271.823
CTTCAT_GACTTGTT	100000	14181	23912	4728	57179	27074	6004	166	15	23920	22577	2455	7479	12643	0.12	0.0063	266.076
CTTCAT_GAGTTCGG	100000	10689	26107	4426	58778	23389	7235	191	16	27947	26658	2724	10194	13740	0.13	0.0074	276.1
CTTCAT_GGACAAGA	94866	13405	24157	4692	52612	22865	5381	164	13	24189	23153	3219	7644	12290	0.12	0.0065	279.676
CTTCAT_GGCACTAC	100000	14370	25715	4933	54982	24190	5157	172	9	25454	24719	3989	7316	13414	0.12	0.0069	274.869
CTTCAT_GGCTGCAG	81212	10367	19588	3670	47587	18498	8867	253	20	19949	19142	1738	9175	8229	0.15	0.0053	274.14
CTTCAT_TAGTTGTG	100000	10590	25996	4924	58490	23012	6239	195	4	29040	26987	3091	8395	15501	0.13	0.0075	280.08
CTTCAT_TATCAATG	100000	13273	23227	5145	58355	27808	6444	142	20	23941	23209	2356	7295	13558	0.12	0.0065	278.455
CTTCAT_TCGTATCC	100000	9652	26306	5269	58773	23584	6032	193	23	28941	27530	3280	8260	15990	0.13	0.0077	280.173
CTTCAT_TCTTACAA	100000	12030	25301	5264	57405	24327	6131	165	15	26767	25130	2848	6919	15363	0.12	0.007	281.76
CTTCAT_TGCTCCAC	100000	12706	25410	4874	57010	23512	7045	208	9	26236	24202	2983	8514	12705	0.13	0.0067	275.421
CTTGGA_ACTGCATC	100000	12250	25716	4898	57136	24386	6352	207	14	26177	25458	3718	8727	13013	0.13	0.0071	269.837
CTTGGA_AGCGGGCA	100000	12998	25280	4781	56941	24565	6183	194	19	25980	24753	3534	8488	12731	0.13	0.0069	277.01
CTTGGA_ATCAACTT	100000	12208	26080	4804	56908	23462	6762	164	25	26495	25511	3056	9470	12985	0.13	0.0071	275.402
CTTGGA_ATGAGTTT	100000	12375	25439	4940	57246	24562	6138	202	17	26327	25712	2757	8657	14298	0.12	0.0072	277.849
CTTGGA_ATTGTGTC	100000	13409	26467	4991	55133	23745	5981	153	16	25238	24276	2802	7107	14367	0.13	0.0068	267.329
CTTGGA_GAACTTCG	100000	14717	25285	4605	55393	23497	6008	182	15	25691	24798	3188	7798	13812	0.13	0.0069	280.393
CTTGGA_TACCGCAG	100000	12793	24570	4981	57656	25016	6171	199	21	26249	25019	3083	8769	13167	0.12	0.007	281.43
CTTGGA_TACGGGCG	100000	12525	26793	4965	55717	22700	6065	169	24	26759	25639	3762	7643	14234	0.13	0.0071	275.619
CTTGGA_TAGTTGTG	100000	11270	25105	4926	58699	24710	5948	161	21	27859	26441	3894	8598	13949	0.12	0.0074	280.367
CTTGGA_TGGGTGGG	100000	11227	23961	4490	60322	24174	11477	268	17	24386	22880	2163	10313	10404	0.17	0.0064	270.656
CTTGGA_TTCACGAA	100000	11892	25327	4889	57892	24257	6453	157	15	27010	26189	2875	8172	15142	0.13	0.0073	277.756
CTTTCG_AAATCTAA	100000	11576	24870	4783	58771	24253	8635	261	16	25606	24831	2880	10491	11460	0.14	0.0069	271.909
CTTTCG_ACCAATAA	100000	13185	26273	5314	55228	23644	5639	131	15	25799	25180	3473	7158	14549	0.13	0.007	272.551
CTTTCG_ACCAGCCT	100000	10376	24246	4284	61094	23284	12200	354	20	25236	23836	2147	12151	9538	0.18	0.0066	269.098
CTTTCG_ACGGAGGC	100000	12562	26687	4799	55952	23655	6012	168	19	26098	25621	2453	7865	15303	0.13	0.0071	264.919
CTTTCG_AGCCGTTT	100000	13977	25473	4866	55684	24852	5929	134	14	24755	23616	3082	6361	14173	0.13	0.0066	270.717
CTTTCG_AGTGAAGT	100000	12058	26516	4986	56440	23931	5737	209	19	26544	25556	2827	8024	14705	0.13	0.0071	270.662
CTTTCG_ATAAAGGC	84367	11833	21258	4225	47051	20102	5103	126	13	21707	20697	3012	5846	11839	0.12	0.0058	286.662
CTTTCG_ATAACATC	100000	13371	26615	4999	55015	23347	6150	168	16	25334	24681	5132	7191	12358	0.13	0.0069	270.923
CTTTCG_ATAATAGA	100000	12949	25167	5103	56781	25021	5884	165	11	25700	25065	1937	6456	16672	0.12	0.007	272.606
CTTTCG_ATCAACTT	100000	11438	27183	4789	56590	23301	6318	127	13	26831	26141	3071	7863	15207	0.13	0.0073	271.591
CTTTCG_ATTGGACC	100000	13765	26389	4909	54937	23355	5984	126	12	25460	24770	3143	7705	13922	0.13	0.0069	273.913
CTTTCG_GGACAAGA	100000	12656	26161	4674	56509	22754	6646	164	10	26935	26070	3170	9041	13859	0.13	0.0073	281.38
CTTTCG_GTAGGTAA	90669	11576	23867	4657	50569	20781	5155	187	19	24427	23357	3327	7948	12082	0.14	0.0065	277.889
CTTTCG_TAGGTTAT	100000	7972	25154	4555	62319	21580	14158	271	13	26297	24516	2612	10616	11288	0.22	0.0068	271.472
CTTTCG_TATGCTTT	100000	14020	27582	4701	53697	24605	5792	138	11	23151	21552	2976	6625	11951	0.15	0.006	221.841
CTTTCG_TCCTTGCC	100000	10873	26153	5026	57948	23850	6554	198	12	27334	25901	3722	8358	13821	0.13	0.0072	275.408
CTTTCG_TGGAATGT	100000	12183	27238	5157	55422	23249	5600	157	15	26401	25757	3094	7429	15234	0.14	0.0072	265.709
CTTTCG_TGTAACGT	100000	12676	26448	4798	56078	23902	6183	146	14	25833	24924	3036	7650	14238	0.14	0.0069	269.327
GAAATA_AAGGATGA	100000	13223	26609	5432	54736	25860	5246	160	13	23457	22983	3113	6905	12965	0.12	0.0064	253.329
GAAATA_ACCAGCCT	100000	13498	26129	5492	54881	24232	5776	149	14	24710	23654	3359	7188	13107	0.13	0.0066	269.83
GAAATA_ACGCAGCT	76360	11590	20102	4098	40570	18607	4153	135	18	17657	17022	2238	5623	9161	0.12	0.0048	255.652
GAAATA_ACGGAGGC	100000	12691	26275	5220	55814	24409	5744	168	16	25477	24472	3127	8258	13087	0.13	0.0068	263.074
GAAATA_ACTAGTCA	75667	12010	19250	3615	40792	17439	8083	151	20	15099	14028	1267	6519	6242	0.19	0.0039	247.692
GAAATA_ACTGCATC	100000	13324	23959	5150	57567	24541	10871	295	23	21837	20267	2161	9772	8334	0.16	0.0057	258.976
GAAATA_AGCGGGCA	100000	13053	25255	5157	56535	24153	10788	214	21	21359	20470	1757	9285	9428	0.18	0.0057	250.892
GAAATA_ATATTCTG	100000	15568	26177	5679	52576	25091	5063	164	17	22241	21884	3071	7005	11808	0.13	0.0061	253.231
GAAATA_GGTAGCCT	100000	16107	26990	5783	51120	24612	5069	100	8	21331	20735	2255	6426	12054	0.13	0.0058	241.42
GAAATA_TAGTTGTG	100000	13847	26000	5732	54421	25198	5599	113	11	23500	22903	2579	6230	14094	0.12	0.0064	251.949
GAAATA_TCTTACAA	100000	13155	26115	5503	55227	24358	5987	205	15	24662	23507	3070	8056	12381	0.12	0.0066	271.908
GAAATA_TGACCGTT	100000	17414	28181	6258	48147	23588	4547	110	5	19897	19070	2626	5626	10818	0.13	0.0053	236.41
GAAATA_TGGACTTG	100000	16989	26920	5782	50309	24084	7709	157	11	18348	17993	2014	7326	8653	0.16	0.005	233.642
GAAATA_TGGAGCCG	100000	15430	26358	5325	52887	24849	5359	173	15	22491	21444	2733	6878	11833	0.13	0.006	252.817
GAAATA_TGTAACGT	100000	20334	27263	6613	45790	23924	4219	85	10	17552	17098	2280	5159	9659	0.13	0.0048	227.466
GAAGGT_ACCAGCCT	100000	22316	27638	7357	42689	23396	3863	92	5	15333	14858	2315	4889	7654	0.13	0.0041	215.854
GAAGGT_ATCAACTT	100000	17076	25902	5949	51073	25015	4595	125	17	21321	20338	2684	6281	11373	0.12	0.0057	253.532
GAAGGT_ATTGTGTC	100000	13641	26545	5292	54522	25383	5770	146	9	23214	22396	3141	7111	12144	0.12	0.0062	257.539
GAAGGT_GACCAATA	100000	18705	27112	5917	48266	23968	5679	130	14	18475	18269	2111	6422	9736	0.14	0.0051	234.623
GAAGGT_GACTTGTT	100000	16932	25499	5089	52480	25077	5308	127	10	21958	20949	2909	6196	11844	0.13	0.0058	244.209
GAAGGT_GCTTTCGT	100000	17352	26451	4922	51275	25091	5513	141	13	20517	19440	2737	6799	9904	0.13	0.0054	228.473
GAAGGT_TTAGGTGT	100000	14330	26088	5228	54354	25261	5730	191	14	23158	22103	2760	8119	11224	0.13	0.0062	251.339
GAAGGT_TTGTACGG	100000	17496	27141	5510	49853	24768	5413	142	14	19516	19098	2175	6620	10303	0.13	0.0053	241
GACTTG_TTAGGTGT	95705	21657	27611	7141	39296	22128	3450	73	4	13641	13174	2058	4169	6947	0.13	0.0037	214.132
GACTTG_TTGTTGGC	100000	27541	28564	6997	36898	21142	2987	55	0	12714	12473	1606	3577	7290	0.13	0.0035	193.133
GAGCAA_ACCAATAA	96756	13107	24143	5332	54174	23850	9590	254	17	20463	19194	2253	9191	7750	0.16	0.0054	250.344
GAGCAA_ACCAGCCT	100000	14442	26845	5464	53249	24862	5923	171	16	22277	21148	2696	7871	10581	0.12	0.0059	254.488
GAGCAA_ATAATAGA	100000	13288	28513	5757	52442	23974	5761	118	8	22581	21897	2655	6267	12975	0.13	0.0061	248.507
GAGCAA_ATTGATGA	100000	13611	27647	5713	53029	24726	5561	119	7	22616	22019	4696	6407	10916	0.13	0.0061	254.956
GAGCAA_GCGTGCTC	100000	14857	26140	5230	53773	24691	5557	144	8	23373	22879	2840	7131	12908	0.13	0.0064	262.658
GAGCAA_TGACCGTT	100000	20865	27276	6305	45554	24655	4171	106	8	16614	16116	2104	5444	8568	0.12	0.0045	218.33
GATTCC_ACAGAGCA	100000	16790	27661	6398	49151	24781	4157	93	8	20112	19530	3088	5023	11419	0.12	0.0054	242.048
GATTCC_ACCAGCCT	100000	13446	25934	5443	55177	24258	5792	170	2	24955	23753	2378	6817	14558	0.12	0.0066	270.229
GATTCC_AGCCGTTT	100000	15112	26239	5575	53074	26162	5406	133	10	21363	20435	2980	6257	11198	0.13	0.0057	246.83
GATTCC_ATAATAGA	100000	18299	28882	6772	46047	23608	4562	114	9	17754	16943	2224	5701	9018	0.13	0.0047	228.944
GATTCC_GGTCCTAA	88750	16038	23069	4580	45063	21032	8488	192	6	15345	14595	1290	7073	6232	0.18	0.0041	231.726
GATTCC_TACAGACT	100000	13368	25810	5516	55306	23961	10407	258	12	20668	19128	1795	8943	8390	0.17	0.0053	245.095
GATTCC_TAGGTTAT	100000	15211	27249	6136	51404	24350	5340	119	19	21576	20918	2929	6489	11500	0.13	0.0058	248.17
GATTCC_TATCAATG	100000	15875	27628	6208	50289	24889	5027	90	16	20267	19669	2524	5612	11533	0.13	0.0055	241.549
GATTCC_TCCTTGCC	100000	11311	25567	5181	57941	24559	5719	211	27	27425	26250	3781	8223	14246	0.12	0.0073	279.454
GATTCC_TGCTCCAC	76687	12918	20211	4117	39441	18553	3640	117	11	17120	16294	2243	5254	8797	0.12	0.0046	251.01
GCCGAC_AACCTACG	77319	16631	22308	5591	32789	17336	3132	64	5	12252	11902	1581	3741	6580	0.13	0.0033	231.427
GCCGAC_AGCATATG	100000	16992	27289	6216	49503	23982	5110	124	9	20278	19814	2612	6303	10899	0.13	0.0055	244.659
GCCGAC_ATGGTAGG	100000	14440	26023	5472	54065	25316	5793	143	10	22803	22230	2857	7149	12224	0.13	0.0062	260.448
GCCGAC_TATCAATG	81530	12949	22234	5071	41276	19603	5105	138	5	16425	15531	1658	5912	7961	0.14	0.0043	237.632
GCCGAC_TTAGGTGT	100000	13739	25598	5262	55401	24741	6227	160	16	24257	22893	2585	7829	12479	0.13	0.0064	266.78
GCGTGG_AACTCGTA	100000	17079	28446	7049	47426	23513	4504	89	10	19310	18950	2362	5743	10845	0.13	0.0053	238.818
GCGTGG_ACCAATAA	100000	16152	27358	7158	49332	24435	4527	107	14	20249	19673	2603	5794	11276	0.13	0.0055	248.947
GCGTGG_GAAAGTCT	100000	17987	27620	6092	48301	23964	4576	125	8	19628	18986	2627	5608	10751	0.13	0.0053	239.285
GCGTGG_GAACTTCG	100000	14907	27176	6009	51908	23494	5404	117	8	22885	22305	2333	6018	13954	0.13	0.0062	255.711
GCGTGG_TAGTGATT	100000	11662	25668	5923	56747	25699	5819	110	14	25105	24589	2352	5422	16815	0.12	0.0069	264.998
GCGTGG_TATCAATG	100000	14677	24921	5651	54751	25686	5396	165	19	23485	22398	2718	7139	12541	0.12	0.0062	261.818
GCGTGG_TCGTATCC	100000	10692	25766	5291	58251	24336	6326	172	14	27403	26238	3658	8737	13843	0.13	0.0073	272.76
GCGTGG_TTGTAGAA	100000	14628	27016	5870	52486	25535	4757	109	20	22065	21639	2960	5680	12999	0.12	0.006	253.118
GCGTGG_TTGTTGGC	100000	17680	27451	5895	48974	25538	4687	119	14	18616	18333	2593	5372	10368	0.13	0.0051	224.263
GCTAGA_AATCGCAT	100000	12553	26395	5948	55104	24661	5986	159	19	24279	23179	3034	8360	11785	0.13	0.0065	261.329
GCTAGA_ACAGCTAG	100000	14426	27254	5885	52435	23462	5569	145	9	23250	22608	2550	7434	12624	0.14	0.0063	259.396
GCTAGA_ATGGTAGG	100000	13580	25919	5194	55307	25080	5674	184	18	24351	23763	3012	7826	12925	0.13	0.0066	260.806
GCTAGA_GCTTTCGT	100000	19403	27340	5209	48048	24558	4776	107	3	18604	17965	2068	5644	10253	0.14	0.005	218.331
GCTAGA_TACGGGCG	94586	15298	26520	6314	46454	22490	4542	119	9	19294	18594	2450	5993	10151	0.13	0.0052	242.144
GCTAGA_TAGGTTAT	100000	10366	27065	5819	56750	25083	6342	127	10	25188	24274	3239	7342	13693	0.14	0.0068	261.191
GCTAGA_TATCAATG	100000	14496	26895	5680	52929	24919	5526	175	15	22294	21504	2950	7475	11079	0.13	0.006	256.906
GCTAGA_TATGCTTT	100000	18817	27701	6378	47104	25082	4482	78	3	17459	16468	2781	4633	9054	0.13	0.0046	209.363
GCTAGA_TCCTTGCC	100000	10350	25346	5131	59173	24499	6324	209	20	28121	26987	3621	8831	14535	0.13	0.0075	274.03
GCTAGA_TGGGTGGG	100000	14529	25474	5299	54698	25591	5839	168	16	23084	22164	3078	7044	12042	0.12	0.0062	264.548
GCTAGA_TTGTTGGC	100000	13481	25795	5154	55570	24687	5708	172	16	24987	24416	2951	7794	13671	0.13	0.0068	263.238
GCTGTT_AAATCTAA	100000	14936	27991	6059	51014	24341	5227	141	10	21295	20545	2598	6864	11083	0.13	0.0057	247.802
GCTGTT_AACTCGTA	100000	13376	26558	5919	54147	24962	5044	159	14	23968	22711	3276	6805	12630	0.12	0.0063	259.049
GCTGTT_AGGCAAAC	100000	19779	28013	6667	45541	23703	4417	93	10	17318	16871	2306	5686	8879	0.13	0.0047	226.012
GCTGTT_GCTTTCGT	100000	17078	25241	4853	52828	25894	6594	160	8	20172	19423	2361	6661	10401	0.14	0.0054	227.171
GCTGTT_GGTCCTAA	100000	18833	29479	6370	45318	22717	4450	74	6	18071	17199	2721	3896	10582	0.14	0.0048	223.15
GCTGTT_GGTTTGTC	100000	15823	24445	5142	54590	25629	5747	165	9	23040	21934	2490	7187	12257	0.12	0.0061	262.227
GCTGTT_GTAACCAT	100000	18096	26188	5881	49835	24272	7358	175	17	18013	17595	2003	7502	8090	0.15	0.0049	233.135
GCTGTT_TAGTGATT	94861	11407	24589	5151	53714	23668	6191	179	8	23668	22096	3224	7652	11220	0.13	0.0062	264.388
GCTGTT_TCTTACAA	100000	15250	27084	6151	51515	24396	4859	144	17	22099	21155	2696	6301	12158	0.12	0.0059	255.406
GCTGTT_TGCCTCGG	100000	13209	25954	5448	55389	24482	5994	129	10	24774	23565	3167	7434	12964	0.13	0.0066	266.881
GCTGTT_TGGACTTG	100000	15251	26909	5573	52267	25136	5033	108	11	21979	21430	3193	6752	11485	0.13	0.006	250.356
GCTGTT_TGGAGCCG	100000	14749	25959	5491	53801	24482	5653	158	18	23490	22208	2704	6832	12672	0.13	0.0062	263.047
GCTGTT_TTAGGTGT	100000	13555	26131	5523	54791	25149	5013	135	10	24484	23313	3738	6370	13205	0.12	0.0065	258.958
GCTGTT_TTGTTGGC	100000	12566	26220	4965	56249	24720	5516	170	14	25829	25133	3611	8051	13471	0.13	0.007	261.353
GCTTAA_ACAGAGCA	100000	14681	25797	5581	53941	25917	5653	168	14	22189	21222	2458	7242	11522	0.12	0.0059	255.896
GCTTAA_ACCAATAA	100000	17136	28701	7514	46649	23988	4460	100	13	18088	17499	2113	5566	9820	0.13	0.0049	229.243
GCTTAA_AGCCGTTT	100000	13851	26160	5535	54454	26413	5188	133	7	22713	22175	2729	7050	12396	0.12	0.0062	248.994
GCTTAA_ATCAACTT	100000	15149	27341	6194	51316	24618	5106	147	5	21440	20452	2725	6539	11188	0.13	0.0057	247.692
GCTTAA_ATTGGACC	100000	14662	25439	5164	54735	24492	8079	292	20	21852	21093	2028	9899	9166	0.15	0.0059	260.169
GCTTAA_GAAAGTCT	100000	15772	26124	5571	52533	24257	5010	133	14	23119	22191	3290	5927	12974	0.12	0.0062	264.123
GCTTAA_GACTTGTT	100000	16288	26560	5623	51529	25608	4923	132	14	20852	19832	2740	6178	10914	0.12	0.0055	244.093
GCTTAA_GCATCACA	100000	15506	28485	6350	49659	24055	4791	92	5	20716	19915	3005	4894	12016	0.13	0.0056	246.971
GCTTAA_GGAGCGAT	84247	17276	22792	5979	38200	20498	3331	80	4	14287	13918	1069	2405	10444	0.12	0.0039	230.254
GCTTAA_TAGTGATT	91434	9479	24596	5400	51959	21913	5841	165	17	24023	22625	3203	7895	11527	0.13	0.0063	265.462
GCTTAA_TAGTTGTG	100000	12459	25492	5876	56173	26702	5360	136	8	23967	23285	2033	3897	17355	0.11	0.0065	263.172
GCTTAA_TCCTTGCC	100000	9520	26132	5195	59153	25077	6222	173	21	27660	27111	3019	8592	15500	0.13	0.0076	271.097
GCTTAA_TGACCGTT	100000	14178	29191	6221	50410	24263	4823	120	6	21198	20327	2886	5742	11699	0.13	0.0057	241.875
GCTTAA_TGTAACGT	100000	18088	28026	6939	46947	23784	4203	98	10	18852	17970	2245	5752	9973	0.12	0.005	229.519
GCTTAA_TTGTACGG	100000	17741	27270	5467	49522	23877	5021	178	11	20435	19943	2723	6941	10279	0.13	0.0056	242.356
GGACCG_ACCAGCCT	100000	16262	26229	5834	51675	24896	4926	123	13	21717	20680	2208	6306	12166	0.12	0.0058	250.538
GGACCG_GAAAGTCT	100000	14315	24554	5032	56099	25054	9780	278	12	20975	19801	1841	9253	8707	0.16	0.0055	248.961
GGACCG_GGACCAAC	100000	18677	26700	6099	48524	24704	4420	110	5	19285	18988	2535	5681	10772	0.13	0.0053	234.154
GGACCG_TAGGTTAT	100000	12133	25829	5511	56527	25608	5770	176	21	24952	23731	3491	7531	12709	0.13	0.0066	263.35
GGACCG_TTAGGTGT	100000	14321	26148	5806	53725	25342	7172	204	18	20989	19928	1729	7534	10665	0.13	0.0056	241.398
GGCCTC_AAGCCCAA	100000	21468	25202	4468	48862	25139	4192	86	7	19438	18106	2116	4616	11374	0.13	0.0051	230.193
GGCCTC_AATCGCAT	100000	18822	25042	5415	50721	23495	5128	165	13	21920	20886	2480	7466	10940	0.12	0.0058	255.545
GGCCTC_ATAATAGA	100000	21774	27048	6308	44870	23412	4127	100	11	17220	16541	2649	4978	8914	0.12	0.0046	231.675
GGCCTC_ATGGTAGG	100000	27054	25650	6736	40560	20313	4733	125	10	15379	14982	2000	5099	7883	0.14	0.0042	237.82
GGCCTC_ATTGGACC	100000	19297	25398	5037	50268	22841	5015	112	10	22290	21820	2285	6219	13316	0.13	0.0061	258.495
GGCCTC_GACCAATA	87158	34855	14728	5726	31849	14136	5969	153	7	11584	11247	1075	5415	4757	0.17	0.0031	243.869
GGCCTC_TCGTATCC	100000	12466	26328	4715	56491	23641	6327	171	12	26340	25788	3332	8266	14190	0.14	0.0072	268.163
GGCCTC_TCTGCAGA	100000	19734	25431	5331	49504	23841	4658	125	8	20872	20157	2181	6397	11579	0.13	0.0056	245.274
GGCCTC_TGCTCCAC	93919	15578	22059	3985	52297	21073	10661	258	13	20292	19127	1649	9520	7958	0.18	0.0053	258.704
GGGAGC_ATATTCTG	100000	11373	25010	5211	58406	25081	6981	218	24	26102	25016	3364	8522	13130	0.13	0.007	272.835
GGGAGC_ATCAACTT	100000	14002	25325	5433	55240	25362	5751	140	14	23973	23360	1974	6056	15330	0.12	0.0065	266.475
GGGAGC_ATTGATGA	100000	10924	26388	5493	57195	23947	6434	179	18	26617	25891	2834	8354	14703	0.13	0.0072	267.409
GGGAGC_GCCTAAGA	100000	11494	26889	5477	56140	24093	5575	117	13	26342	25563	3043	6956	15564	0.13	0.0071	268.886
GGGAGC_GCGCTACA	77752	10741	20376	4443	42192	18132	4659	142	7	19252	18549	2366	6043	10140	0.13	0.0052	268.514
GGGAGC_GCTTTCGT	100000	19491	26167	5079	49263	23186	5086	137	9	20845	19891	1717	4809	13365	0.13	0.0055	232.947
GGGAGC_GGACAAGA	83655	13422	21586	4787	43860	21270	4273	120	8	18189	17480	2565	5085	9830	0.11	0.0049	249.615
GGGAGC_GGTTTGTC	100000	13822	25781	5252	55145	24897	6967	168	17	23096	22620	2716	7829	12075	0.14	0.0063	258.014
GGGAGC_GTAACCAT	100000	15200	25592	5457	53751	23808	7422	207	13	22301	21646	2705	8351	10590	0.14	0.006	261.593
GGGAGC_GTGGACAT	97925	14946	26111	5989	50879	23166	4944	121	8	22640	21645	3686	5568	12391	0.13	0.006	257.369
GGGAGC_TCCTTGCC	100000	9857	26135	5346	58662	24853	6217	158	16	27418	26672	3269	7832	15571	0.13	0.0074	266.844
GGGAGC_TCTGCAGA	80346	9162	19710	4254	47220	19624	4856	128	10	22602	21721	3264	6391	12066	0.12	0.0061	292.185
GGGAGC_TCTTACAA	100000	12631	25282	5595	56492	23201	6136	159	14	26982	25641	2509	6580	16552	0.12	0.0071	282.75
GGGAGC_TGTAACGT	100000	20412	26817	6302	46469	23278	4302	120	7	18762	18389	2144	5800	10445	0.13	0.0051	231.064
GGGTCT_AATCGCAT	100000	11560	25805	5465	57170	24907	6348	209	22	25684	24420	3238	8432	12750	0.13	0.0068	268.109
GGGTCT_ACCAGCCT	100000	14810	25507	5475	54208	24702	5908	168	17	23413	22193	2905	7874	11414	0.13	0.0062	264.623
GGGTCT_ATGAGTTT	100000	11933	25540	5069	57458	24621	6810	228	15	25784	24542	3169	8943	12430	0.13	0.0068	271.127
GGGTCT_GAAAGTCT	100000	13428	27304	5253	54015	23285	5553	131	11	25035	24209	2816	6120	15273	0.13	0.0067	264.491
GGGTCT_GGTCCTAA	86392	13687	21805	4093	46807	20489	8837	213	9	17259	16305	1767	8226	6312	0.17	0.0045	248.492
GGGTCT_GGTTTGTC	100000	13323	26814	5066	54797	24562	5795	142	14	24284	23715	3043	8177	12495	0.13	0.0066	253.845
GGGTCT_TACTCCCG	96149	12565	24118	4875	54591	22953	9592	237	19	21790	20472	2017	9239	9216	0.16	0.0057	256.698
GGGTCT_TGACCGTT	100000	12855	26512	5246	55387	24878	5842	161	14	24492	23904	3105	7687	13112	0.12	0.0067	265.132
GGGTCT_TGCTCGGA	93850	18745	26685	7197	41223	21065	4033	76	8	16041	15628	2241	4693	8694	0.13	0.0044	235.199
GGGTCT_TGTAACGT	100000	16143	26349	5569	51939	24845	5588	180	15	21311	20383	2653	7163	10567	0.13	0.0057	249.667
GGGTCT_TGTCCAAT	100000	13548	26805	5473	54174	23943	5849	182	9	24191	23002	2914	7867	12221	0.14	0.0064	263.81
GTATAT_AAATCTAA	100000	12358	25939	5419	56284	24175	6218	187	15	25689	24523	3018	8472	13033	0.12	0.0068	271.819
GTATAT_ACAGCTAG	100000	13836	26638	5324	54202	24003	5958	143	14	24084	23383	2595	7916	12872	0.13	0.0065	267.814
GTATAT_ACCAATAA	100000	14166	26115	5511	54208	24920	5756	174	12	23346	22230	2608	7166	12456	0.13	0.0062	261.061
GTATAT_ACCAGCCT	100000	14522	24545	5192	55741	25320	6987	161	13	23260	22705	1615	5449	15641	0.12	0.0063	274.897
GTATAT_ACGTCGTC	100000	12169	25471	4799	57561	24601	6362	182	17	26399	24930	3437	8953	12540	0.13	0.0069	269.734
GTATAT_ACTGCATC	100000	15052	25697	5405	53846	24606	5591	153	14	23482	22474	2713	7941	11820	0.12	0.0063	260.443
GTATAT_AGCGGGCA	100000	13128	24185	4764	57923	23999	9807	239	9	23869	22614	1276	6942	14396	0.15	0.0063	262.206
GTATAT_AGTGAAGT	100000	12211	27387	5332	55070	24525	5561	140	12	24832	24072	2841	7030	14201	0.13	0.0067	262.456
GTATAT_ATAAAGGC	100000	11643	26049	5207	57101	25566	5912	132	11	25480	25005	3702	7161	14142	0.12	0.007	265.229
GTATAT_ATTGGACC	100000	13978	27165	5135	53722	24277	5551	136	14	23744	23016	2708	6798	13510	0.13	0.0064	258.839
GTATAT_GAACTTCG	100000	15999	26155	5402	52444	24683	4891	140	16	22714	21861	3117	7097	11647	0.13	0.0061	259.105
GTATAT_GAGTTCGG	100000	13198	25747	5136	55919	25086	5860	154	14	24805	23707	3258	7128	13321	0.12	0.0066	269.869
GTATAT_GCTCACCG	100000	14069	27137	5712	53082	23962	5240	144	16	23720	23080	3032	7397	12651	0.13	0.0064	254.715
GTATAT_TACGGGCG	94031	10910	22723	4544	55854	23424	10864	297	13	21256	19852	1855	9457	8540	0.18	0.0055	260.017
GTATAT_TACTCCCG	100000	13265	26681	5515	54539	24754	5450	126	15	24194	23412	2800	6439	14173	0.13	0.0065	261.303
GTATAT_TAGTGATT	100000	10864	26064	5600	57472	25319	5709	149	13	26282	25616	3888	7257	14471	0.13	0.0071	269.24
GTATAT_TAGTTGTG	100000	10729	26692	5288	57291	24052	6385	170	20	26664	25384	3476	8681	13227	0.13	0.0071	269.663
GTATAT_TGCTCGGA	91697	11576	22289	4271	53561	21794	9754	281	19	21713	20293	2017	8807	9469	0.16	0.0057	265.411
GTATAT_TTGTAGAA	100000	14339	25100	5267	55294	25059	5644	133	16	24442	23338	3190	6340	13808	0.12	0.0065	273.943
GTATAT_TTTCTCAC	100000	12249	25295	5518	56938	25372	5952	184	19	25411	24787	3378	8039	13370	0.12	0.0069	271.47
GTCCGT_AAAGGGCT	100000	12571	26671	4945	55813	24461	5623	139	10	25580	24755	2959	7495	14301	0.13	0.0069	269.768
GTCCGT_ACCAATAA	100000	14022	25446	4984	55548	24639	7921	219	13	22756	22062	2609	8732	10721	0.15	0.0061	261.66
GTCCGT_ATTGTGTC	100000	14614	24821	5109	55456	26884	5383	137	10	23042	22620	2082	5151	15387	0.12	0.0063	257.228
GTCCGT_GAGTTCGG	83712	18476	23706	6158	35372	18767	3439	77	8	13081	12739	2007	4074	6658	0.13	0.0036	212.417
GTCCGT_GGACAAGA	100000	17848	26407	6318	49427	25329	4465	101	8	19524	18956	1927	3226	13803	0.12	0.0053	243.063
GTCCGT_GGAGCGAT	100000	15947	27532	5626	50895	23746	5257	129	4	21759	20893	3457	6052	11384	0.13	0.0058	255.851
GTCCGT_TATGCTTT	100000	15416	25827	4678	54079	27477	5246	152	9	21195	20231	2955	7083	10193	0.13	0.0056	221.859
GTCCGT_TGCCTCGG	83262	17661	24636	6515	34450	18247	2822	59	7	13315	12904	1743	3506	7655	0.13	0.0036	215.407
GTCCGT_TGGGTGGG	76513	14485	20265	4653	37110	19026	3986	109	10	13979	13434	1355	4345	7734	0.13	0.0038	238.496
GTCTCA_AAGCCCAA	98543	23821	25610	4221	44891	25102	4154	77	8	15550	14147	1930	4258	7959	0.13	0.0039	202.028
GTCTCA_AATCGCAT	100000	12815	26389	5445	55351	24320	5425	182	15	25409	24103	3523	7509	13071	0.11	0.0067	266.757
GTCTCA_ACCAATAA	100000	13565	27180	5158	54097	25190	5415	153	11	23328	22459	2924	7120	12415	0.12	0.0063	249.698
GTCTCA_ACTAGTCA	100000	12117	27019	5491	55373	23586	5854	147	15	25771	24491	3401	6626	14464	0.13	0.0068	267.751
GTCTCA_AGTGAAGT	100000	15057	25665	5385	53893	25520	5246	125	9	22993	22383	1647	4960	15776	0.12	0.0062	261.037
GTCTCA_ATATTCTG	100000	16006	27605	6071	50318	25103	4732	131	6	20346	19452	3055	6473	9924	0.12	0.0054	240.262
GTCTCA_ATCAACTT	85738	12119	20798	4134	48687	21029	8926	287	18	18427	17279	1640	8634	7005	0.16	0.0048	252.9
GTCTCA_ATTGGACC	100000	14780	25862	5142	54216	23745	6193	159	16	24103	22822	2972	7826	12024	0.13	0.0064	271.61
GTCTCA_TGGACTTG	85061	14553	23383	5182	41943	20773	3867	86	5	17212	16465	2546	4469	9450	0.13	0.0046	239.461
GTGGTG_ACAGAGCA	78329	11104	20592	4576	42057	19881	4411	102	9	17654	16897	2480	4609	9808	0.13	0.0047	254.683
GTGGTG_ACTAGTCA	100000	11675	26578	5386	56361	24970	5861	121	6	25403	24496	2876	6928	14692	0.13	0.0068	270.224
GTGGTG_AGCATATG	96783	9904	24642	5350	56887	24160	6211	174	16	26326	24978	3439	8428	13111	0.12	0.007	278.898
GTGGTG_ATAAAGGC	86339	10332	21033	4875	50099	22711	6247	163	19	20959	19831	2482	6976	10373	0.13	0.0055	273.592
GTGGTG_ATCAACTT	100000	14350	24474	5228	55948	25057	8087	173	8	22623	21933	2328	7211	12394	0.14	0.0061	271.845
GTGGTG_ATGAGTTT	100000	11050	25917	4930	58103	25274	6414	159	21	26235	25418	2933	8223	14262	0.13	0.0071	267.266
GTGGTG_GCGCTACA	76973	9722	21003	4336	41912	18853	4338	111	4	18606	18016	2097	6085	9834	0.13	0.005	252.047
GTGGTG_GTAACTTA	100000	16091	26125	5544	52240	25035	6423	151	8	20623	20294	2639	7168	10487	0.14	0.0057	248.079
GTGGTG_GTTCTCGG	100000	13909	25155	5359	55577	25164	5968	158	20	24267	23478	2669	7045	13764	0.12	0.0065	263.721
GTGGTG_TACCTATC	100000	15699	26795	6032	51474	24534	5357	154	13	21416	20426	2450	6673	11303	0.13	0.0057	247.105
GTGGTG_TGCCTCGG	100000	13634	26573	5169	54624	24288	6076	130	18	24112	23417	2660	7701	13056	0.13	0.0065	257.739
GTGGTG_TGTCCAAT	100000	13202	26427	5559	54812	24865	5545	169	14	24219	23233	3021	7703	12509	0.12	0.0065	261.605
GTGGTG_TTAGGTGT	100000	11777	23766	4501	59956	25085	12042	323	23	22483	21450	2219	10655	8576	0.18	0.006	256.926
GTGGTG_TTGTAGAA	100000	11440	25802	5160	57598	25094	5615	162	17	26710	25827	3699	8567	13561	0.12	0.0072	270.096
GTTAAC_ATTGTGTC	100000	14851	25488	5397	54264	24323	5681	152	11	24097	22929	2900	7112	12917	0.12	0.0064	269.141
GTTAAC_GACTTGTT	100000	17120	26597	5651	50632	25563	4708	120	2	20239	19398	2996	6033	10369	0.12	0.0054	242.025
GTTAAC_GTAAGCTG	100000	14435	27322	5547	52696	24105	5523	141	17	22910	22055	2747	7776	11532	0.13	0.0061	250.334
GTTAAC_TACAGACT	100000	11546	27346	5882	55226	23782	6159	185	10	25090	23898	2991	8167	12740	0.13	0.0067	267.849
GTTAAC_TATCAATG	100000	12738	27300	5585	54377	23709	5981	137	12	24538	23654	3001	7130	13523	0.14	0.0066	269.338
GTTAAC_TCCTTGCC	100000	9491	27307	5403	57799	23229	6614	184	9	27763	26662	3698	8410	14554	0.14	0.0074	273.726
GTTAAC_TCTGCAGA	85548	8862	22048	4630	50008	20803	5240	160	17	23788	22777	3448	7168	12161	0.12	0.0064	285.343
GTTAAC_TCTTACAA	90972	11343	23673	5132	50824	21346	6030	182	21	23245	22133	2995	8038	11100	0.13	0.0062	276.884
GTTAAC_TTGTTGGC	100000	14542	26026	5120	54312	23986	5831	133	11	24351	23129	3087	7123	12919	0.13	0.0064	265.941
TAACCT_AAGCCCAA	100000	14092	25506	4926	55476	27295	5658	136	10	22377	21380	2454	6449	12477	0.13	0.006	231.549
TAACCT_ACCAATAA	100000	11783	25082	4978	58157	23458	6822	207	18	27652	26053	2767	9580	13706	0.13	0.0073	285.619
TAACCT_ACTGCATC	100000	11975	25481	5018	57526	24006	6459	175	15	26871	25603	3005	8854	13744	0.13	0.0071	276.799
TAACCT_ATTGATGA	100000	10546	26043	4890	58521	24409	6742	181	11	27178	26245	2980	9236	14029	0.13	0.0073	272.173
TAACCT_ATTGTGTC	100000	11137	24002	4673	60188	24035	11858	367	28	23900	22920	2386	11033	9501	0.17	0.0064	269.538
TAACCT_GACTTGTT	100000	12806	26726	4634	55834	24558	6012	167	6	25091	24181	3038	8191	12952	0.13	0.0067	257.92
TAACCT_TATCAATG	100000	12851	25235	5096	56818	24743	8107	217	13	23738	22932	2491	8383	12058	0.15	0.0064	272.961
TAACCT_TCGTATCC	100000	9916	25758	5290	59036	24276	6159	198	17	28386	26991	3822	7796	15373	0.13	0.0075	281.814
TAACCT_TTGTACGG	100000	15973	26101	5292	52634	24440	5311	129	10	22744	22349	2820	6917	12612	0.13	0.0062	253.548
TAACTC_AACCTACG	100000	14009	25645	5418	54928	22682	5293	106	9	26838	25847	4355	4675	16817	0.12	0.0072	290.664
TAACTC_AAGGATGA	97472	13240	23439	4639	56154	22702	10679	289	20	22464	21035	2297	10552	8186	0.17	0.0059	268.906
TAACTC_AGCATATG	100000	15111	25447	4975	54467	22423	5735	201	26	26082	24843	3803	8210	12830	0.13	0.0069	280.837
TAACTC_ATAAAGGC	100000	15072	25300	4531	55097	23596	6284	181	12	25024	23974	2978	8390	12606	0.13	0.0067	273.542
TAACTC_ATACATAC	100000	15306	25909	4713	54072	23499	5912	155	14	24492	23627	2589	7533	13505	0.13	0.0066	273.938
TAACTC_ATATTCTG	100000	15426	24368	4803	55403	24429	5775	187	23	24989	23944	3462	7946	12536	0.12	0.0067	278.201
TAACTC_GCTTTCGT	100000	17481	25742	4524	52253	25199	5338	112	7	21597	21042	3105	6435	11502	0.13	0.0059	231.864
TAACTC_GGAGCGAT	100000	17609	26121	5104	51166	23998	5254	141	12	21761	21439	2763	6758	11918	0.13	0.006	256.285
TAACTC_GGCTGCAG	87592	13585	22002	4397	47608	20782	5454	132	14	21226	20344	2221	6627	11496	0.13	0.0057	274.375
TAACTC_GTAAGCTG	100000	16481	25182	4763	53574	23332	5807	172	13	24250	23261	3309	7887	12065	0.13	0.0065	272.076
TAACTC_TACCGCAG	100000	15366	25689	5361	53584	24727	5176	112	16	23553	22626	3327	6478	12821	0.12	0.0063	266.704
TAACTC_TGCTCCAC	100000	16823	26280	4926	51971	22089	5306	126	19	24431	23483	4004	5991	13488	0.13	0.0065	273.877
TAACTC_TGGAATGT	100000	15169	24746	4595	55490	23986	7658	266	27	23553	22513	2514	9074	10925	0.14	0.0063	265.421
TAATAG_ACAGAGCA	100000	12061	25627	4992	57320	23959	5735	192	11	27423	26307	3680	7883	14744	0.12	0.0073	279.068
TAATAG_ACAGCTAG	100000	12992	24673	4889	57446	24919	8249	214	27	24037	23190	2716	9277	11197	0.14	0.0065	268.172
TAATAG_ACTAGTCA	100000	11273	24719	4846	59162	23377	9460	309	19	25997	25303	2689	10272	12342	0.15	0.007	268.44
TAATAG_AGGCAAAC	100000	12493	26272	4843	56392	23859	5784	134	15	26600	25835	3386	7837	14612	0.13	0.0072	275.131
TAATAG_ATAAAGGC	100000	11346	26010	5456	57188	24252	5479	143	9	27305	26326	3927	6813	15586	0.12	0.0073	284.061
TAATAG_GAAAGTCT	100000	14843	25048	4848	55261	23575	5964	185	9	25528	24346	2968	8084	13294	0.13	0.0068	278.255
TAATAG_GAACTTCG	75223	9818	19747	3784	41874	17144	4549	116	10	20055	19241	2569	6477	10195	0.14	0.0054	282.926
TAATAG_GGACAAGA	100000	13577	24828	4716	56879	23385	7678	218	14	25584	24791	2792	9300	12699	0.13	0.0069	280.592
TAATAG_GGTCCTAA	75251	9372	19225	3505	43149	16580	8403	163	7	17996	16703	2046	6455	8202	0.18	0.0047	260.446
TAATAG_GTAGGTAA	100000	11481	26221	5117	57181	23457	5586	157	23	27958	26935	3134	7900	15901	0.12	0.0075	281.147
TAATAG_TGTAACGT	100000	12807	24804	4556	57833	22103	10948	259	19	24504	22736	1949	10066	10721	0.17	0.0063	273.481
TAATAG_TTGTAGAA	100000	10877	25903	4893	58327	24091	5972	180	19	28065	26577	3985	8610	13982	0.13	0.0074	272.26
TACACA_ACCAATAA	100000	12733	25616	4914	56737	24848	5856	160	15	25858	25486	3008	8253	14225	0.12	0.0071	278.475
TACACA_ACGTCGTC	100000	13342	26345	4938	55375	23808	6319	166	10	25072	24251	2694	7456	14101	0.13	0.0068	266.661
TACACA_AGCGGGCA	100000	12013	25416	4988	57583	24185	6305	187	14	26892	25595	3408	8477	13710	0.13	0.0071	275.656
TACACA_ATATTCTG	100000	14325	26037	4991	54647	24887	5746	198	16	23800	22755	3012	8257	11486	0.13	0.0063	263.001
TACACA_ATGAGTTT	100000	12169	25826	5020	56985	24350	6179	192	12	26252	25328	3392	8428	13508	0.12	0.0071	273.48
TACACA_ATTGATGA	100000	12759	24666	4837	57738	23737	9017	296	22	24666	23376	2583	10306	10487	0.15	0.0065	270.894
TACACA_GGTAGCCT	86795	12746	22582	4108	47359	21271	5154	148	12	20774	20021	2536	7319	10166	0.12	0.0056	264.015
TACACA_GTAGCGGA	100000	15573	26635	5288	52504	23234	6833	142	11	22284	21947	2695	7325	11927	0.14	0.0061	255.029
TACACA_TACCGCAG	100000	12997	25430	5039	56534	25615	6118	181	12	24608	23919	2809	7929	13181	0.12	0.0067	262.553
TACACA_TACCTATC	100000	13069	25390	4891	56650	25583	5471	143	8	25445	24401	4073	6920	13408	0.12	0.0068	270.463
TACACA_TCCTTGCC	100000	10794	26186	5067	57953	24035	6530	204	12	27172	26000	3214	8734	14052	0.14	0.0072	268.924
TACACA_TGGAATGT	100000	17967	28790	6376	46867	24728	4600	101	5	17433	16758	2105	4443	10210	0.13	0.0047	221.264
TACACA_TGTCCAAT	100000	16495	25687	5132	52686	24080	5587	151	14	22854	22186	2931	7123	12132	0.13	0.0062	258.09
TACACA_TTCACGAA	100000	14238	26807	5132	53823	24641	5512	163	16	23491	22777	2724	7786	12267	0.13	0.0063	253.398
TACACA_TTGTTGGC	100000	13480	25887	4960	55673	23701	6314	157	13	25488	24402	2702	8182	13518	0.13	0.0068	265.532
TACCGA_ACGCAGCT	96900	13085	23893	4724	55198	22760	6101	162	19	26156	24966	3247	8102	13617	0.12	0.007	287.108
TACCGA_ACGTCGTC	100000	10938	26390	4889	57783	23561	6867	202	12	27141	26136	3485	8769	13882	0.14	0.0073	270.579
TACCGA_ATTGGACC	100000	12492	26079	4768	56661	21663	7578	230	12	27178	26130	3123	9918	13089	0.15	0.0073	283.566
TACCGA_GAAAGTCT	100000	14652	25548	4713	55087	23953	5823	179	5	25127	24199	3208	7559	13432	0.13	0.0067	271.396
TACCGA_GCATCACA	100000	14794	24122	4884	56200	23509	6894	192	8	25597	25074	2245	6018	16811	0.13	0.007	283.719
TACCGA_TATGCTTT	100000	25354	24988	4183	45475	24019	4193	71	3	17189	15656	1843	4732	9081	0.13	0.0044	207.933
TACCGA_TCTTACAA	100000	12264	24743	4933	58060	23246	6441	193	19	28161	26859	2952	9093	14814	0.12	0.0075	291.064
TACCGA_TGACGTCG	100000	18997	28185	5261	47557	24503	4614	88	10	18342	17969	2459	5279	10231	0.14	0.005	215.915
TACCGA_TGCCTCGG	100000	14923	26891	5555	52631	24053	5290	116	15	23157	22172	3115	6880	12177	0.13	0.0062	259.525
TACCGA_TGGACTTG	100000	18673	27061	5909	48357	23929	4869	129	6	19424	18943	2687	6264	9992	0.13	0.0053	240.413
TACCGA_TGGGTGGG	100000	12275	24519	4873	58333	24751	5844	190	16	27532	26356	3516	8680	14160	0.12	0.0073	284.025
TACCGA_TGTAACGT	100000	15883	25606	4773	53738	22881	5932	165	11	24749	23669	2592	8050	13027	0.13	0.0066	269.148
TACCGA_TTAGGTGT	100000	10827	24261	4420	60492	23116	10905	307	17	26147	24530	2523	11276	10731	0.15	0.0068	275.917
TACCGA_TTGTAGAA	100000	12970	24698	5000	57332	23404	6268	153	16	27491	26163	3975	6893	15295	0.11	0.0073	290.253
TAGAGG_AAATCTAA	100000	10898	25369	5152	58581	24395	6594	179	16	27397	26435	3253	8386	14796	0.12	0.0074	283.292
TAGAGG_AACCTACG	100000	10187	26026	5278	58509	23250	5883	152	23	29201	27964	4065	7911	15988	0.12	0.0078	290.435
TAGAGG_ATTGATGA	100000	10626	24937	5010	59427	24886	6174	242	19	28106	26526	3262	9416	13848	0.12	0.0074	287.495
TAGAGG_ATTGGACC	100000	14516	25837	5116	54531	24697	5429	155	10	24240	23640	3483	7408	12749	0.12	0.0066	269.498
TAGAGG_GCATCACA	100000	14564	25075	4980	55381	24152	5988	150	14	25077	24493	3181	7854	13458	0.12	0.0068	275.536
TAGAGG_GCCTAAGA	75663	8094	19089	3836	44644	18180	4695	117	16	21636	20740	3026	6519	11195	0.12	0.0058	290.239
TAGAGG_GCTTTCGT	100000	15429	25642	4535	54394	25370	5396	134	11	23483	22227	3109	6852	12266	0.13	0.0062	240.108
TAGAGG_GTAACTTA	78707	10382	18282	3485	46558	18498	9250	281	27	18502	17540	1780	8989	6771	0.17	0.0049	275.272
TAGAGG_TACCTATC	100000	14742	25490	5273	54495	24627	5398	126	11	24333	23847	2939	6475	14433	0.12	0.0066	266.151
TAGAGG_TAGGTTAT	100000	9133	25020	4600	61247	24439	9745	281	21	26761	25986	2594	10653	12739	0.16	0.0072	271.031
TAGAGG_TATGCTTT	100000	15281	24857	4475	55387	27291	5204	181	7	22704	21348	2957	7248	11143	0.12	0.0059	238.434
TAGAGG_TGACGTCG	100000	11945	25336	4991	57728	23652	6269	218	9	27580	26018	3130	8489	14399	0.13	0.0073	284.935
TAGAGG_TGGAGCCG	100000	13094	24870	4667	57369	23620	9507	267	25	23950	23064	2383	10273	10408	0.15	0.0064	265.04
TAGGAC_AAATCTAA	100000	13528	24497	5077	56898	22990	8297	258	17	25336	23803	2654	9927	11222	0.14	0.0066	278.639
TAGGAC_ACTGCATC	100000	17647	25776	4915	51662	22899	5684	149	13	22917	21975	2817	7497	11661	0.13	0.0061	267.33
TAGGAC_AGGCAAAC	90274	14279	22725	4519	48751	22388	4833	127	13	21390	20436	3260	6436	10740	0.12	0.0057	271.215
TAGGAC_AGTGAAGT	100000	13855	23925	4655	57565	22774	10396	350	25	24020	22751	2409	10743	9599	0.17	0.0063	272.053
TAGGAC_ATAAAGGC	97977	13093	25862	5203	53819	22791	5381	150	14	25483	24395	3246	6737	14412	0.13	0.0068	274.074
TAGGAC_ATGAGTTT	100000	13448	25186	4924	56442	23696	6534	205	24	25983	24731	3240	8739	12752	0.12	0.0069	277.309
TAGGAC_GATGGTTG	100000	15145	25156	4593	55106	22921	6236	165	15	25769	24537	3131	8359	13047	0.13	0.0068	275.576
TAGGAC_GCCTAAGA	100000	11133	26173	5232	57462	24099	5413	123	10	27817	26788	3925	7363	15500	0.13	0.0075	283.927
TAGGAC_GCTTTCGT	100000	17289	27054	4507	51150	24088	5160	111	5	21786	20994	2795	5809	12390	0.14	0.0059	235.345
TAGGAC_GGTTTGTC	75986	12081	18803	3893	41209	18621	4213	128	14	18233	17549	2588	5676	9285	0.12	0.0049	263.852
TAGGAC_TACAGACT	100000	11260	26038	5031	57671	23505	6314	187	11	27654	26414	3542	8040	14832	0.13	0.0074	282.911
TAGGAC_TACCGCAG	100000	14342	25607	5215	54836	23760	5660	162	20	25234	24102	2670	7935	13497	0.13	0.0067	276.323
TAGGAC_TAGTTGTG	100000	12934	24581	4976	57509	24273	6195	201	22	26818	25443	3438	8778	13227	0.12	0.0071	283.863
TAGGAC_TGACGTCG	100000	14747	25592	4896	54765	24402	5526	170	22	24645	23611	2902	7974	12735	0.12	0.0066	267.135
TAGGAC_TGGGTGGG	99001	14118	24732	4831	55320	24045	6023	167	21	25064	23914	2883	7839	13192	0.13	0.0067	280.196
TAGGTA_AGGCAAAC	100000	13838	26129	4743	55290	23937	6159	185	16	24993	24216	2663	8401	13152	0.13	0.0067	267.251
TAGGTA_ATAAAGGC	100000	11478	24755	5053	58714	24734	6515	165	19	27281	26115	4714	7679	13722	0.12	0.0073	286.07
TAGGTA_GAAACGCC	81268	12387	21443	4313	43125	19968	4159	112	5	18881	18163	2455	5821	9887	0.12	0.0051	259.201
TAGGTA_TACCGCAG	100000	12778	25011	5065	57146	24294	6179	179	18	26476	25166	2936	7502	14728	0.12	0.007	286.172
TAGGTA_TACGGGCG	100000	12631	23968	4552	58849	24887	9238	268	23	24433	23560	2502	9871	11187	0.15	0.0066	272.931
TAGGTA_TCTTACAA	100000	10296	23637	4265	61802	23447	12833	397	24	25101	23538	1978	11670	9890	0.17	0.0066	280.768
TAGGTA_TGGACTTG	100000	14007	23323	4578	58092	24367	10168	243	26	23288	22631	2365	10139	10127	0.15	0.0063	266.422
TAGGTA_TGGAGCCG	94401	13117	22119	4633	54532	24375	6303	147	14	23693	22223	2118	6791	13314	0.12	0.0062	286.21
TAGGTA_TTGTTGGC	100000	13010	26064	5071	55855	24374	5723	146	14	25598	24838	3186	6871	14781	0.13	0.0069	262.656
TATGCG_ACTGCATC	100000	13958	26211	5096	54735	23240	5722	167	11	25595	24844	2992	8299	13553	0.13	0.0069	268.731
TATGCG_ATAACATC	100000	13130	26048	5113	55709	24100	5974	175	15	25445	24643	3222	8040	13381	0.12	0.0069	272.144
TATGCG_GAAAGTCT	100000	11873	26986	4860	56281	23695	5708	152	11	26715	25665	3215	7072	15378	0.14	0.0071	270.624
TATGCG_GCCTAAGA	100000	10403	25716	5053	58828	22897	6642	191	18	29080	27518	3914	8885	14719	0.13	0.0077	286.211
TATGCG_GGTTTGTC	100000	11108	23722	4145	61025	23241	12385	332	15	25052	23802	1840	11848	10114	0.19	0.0066	263.14
TATGCG_TACGGGCG	100000	12219	24426	4608	58747	23844	11344	305	24	23230	22357	2155	11127	9075	0.17	0.0062	262.346
TATGCG_TGCTCCAC	100000	12194	25710	5304	56792	24254	5919	162	15	26442	24792	3651	6964	14177	0.13	0.0069	280.817
TATGCG_TTGTAGAA	100000	11050	27032	5212	56706	22736	6060	202	14	27694	26460	3347	8716	14397	0.14	0.0074	273.581
TATTTC_AATCGCAT	100000	10849	27133	5117	56901	23329	5804	133	14	27621	26464	3501	6939	16024	0.13	0.0074	276.026
TATTTC_ATCAACTT	100000	12051	25322	4695	57932	24541	9179	239	20	23953	23351	3229	9388	10734	0.16	0.0065	266.976
TATTTC_GAAAGTCT	100000	14288	24810	4838	56064	24583	6100	167	9	25205	24077	2940	8149	12988	0.13	0.0067	277.365
TATTTC_TATGCTTT	100000	15526	25152	4543	54779	27661	5620	140	10	21348	19963	2876	7195	9892	0.13	0.0056	225.458
TATTTC_TCGTATCC	100000	9799	26649	5119	58433	24508	6235	163	13	27514	26781	3576	7661	15544	0.13	0.0075	274.583
TATTTC_TGCCTCGG	100000	13922	25336	4957	55785	24895	5793	178	19	24900	23870	3858	7567	12445	0.12	0.0067	272.033
TATTTC_TGTCCAAT	100000	11618	25033	4522	58827	22584	11111	267	19	24846	23256	2724	9940	10592	0.18	0.0065	269.07
TATTTC_TTAGGTGT	100000	13029	25984	4795	56192	23902	5874	195	14	26207	24965	2976	7915	14074	0.13	0.007	276.547
TATTTC_TTGTAGAA	100000	13612	24459	4914	57015	24977	8029	218	9	23782	22499	1674	7804	13021	0.13	0.0063	276.776
TGAAAC_AACTCGTA	100000	14889	24514	5055	55542	24335	5814	188	19	25186	24042	2972	8142	12928	0.12	0.0067	276.485
TGAAAC_AAGCCCAA	100000	16389	25508	4357	53746	26299	5598	126	12	21711	20644	2556	7290	10798	0.13	0.0058	237.158
TGAAAC_AAGGATGA	100000	13458	25255	5068	56219	23886	5591	177	17	26548	25387	3305	7725	14357	0.12	0.0071	280.685
TGAAAC_ACGGAGGC	100000	13851	25265	4859	56025	23410	6015	179	14	26407	25083	3424	8448	13211	0.13	0.007	280.979
TGAAAC_ATATTCTG	100000	13113	24918	4804	57165	23215	8278	253	15	25404	24626	2863	10128	11635	0.15	0.0069	270.276
TGAAAC_GACTTGTT	100000	17615	23495	4258	54632	24250	9936	243	15	20188	19433	1575	8747	9111	0.16	0.0054	253.393
TGAAAC_GAGTTCGG	100000	17011	25985	5130	51874	22642	5207	108	8	23909	23297	2450	6597	14250	0.13	0.0065	263.897
TGAAAC_GCTCGACC	97024	16356	22574	4491	53603	23017	7561	183	23	22819	22110	2988	7383	11739	0.14	0.0062	282.344
TGAAAC_GGACCAAC	90994	15789	23591	4369	47245	20506	5448	140	17	21134	20453	2306	6711	11436	0.13	0.0057	265.837
TGAAAC_GGAGCGAT	100000	17936	26084	4925	51055	23894	5360	119	18	21664	21379	2662	6330	12387	0.13	0.006	254.508
TGAAAC_GGTCCTAA	100000	17573	26237	4438	51752	22457	5122	141	9	24023	23222	3147	6494	13581	0.14	0.0065	261.618
TGAAAC_GTTCTCGG	98550	17579	26012	5424	49535	23384	4718	110	12	21311	20688	2406	5358	12924	0.12	0.0058	249.648
TGAAAC_TACGGGCG	100000	17018	25041	4805	53136	24125	5524	154	18	23315	22901	3234	7619	12048	0.13	0.0064	260.31
TGAAAC_TAGTGATT	100000	12242	25371	4903	57484	23278	6213	192	17	27784	26933	3197	8239	15497	0.12	0.0075	281.126
TGAAAC_TGGACTTG	95761	16094	23942	4488	51237	21510	7317	177	12	22221	20998	2646	8042	10310	0.15	0.0059	267.532
TGAAAC_TTAGGTGT	100000	14804	24826	4989	55381	25118	5540	156	17	24550	23450	3155	7480	12815	0.12	0.0065	267.502
TGATGA_AAAGGGCT	100000	10844	26005	5170	57981	23176	6362	173	8	28262	26745	3493	7851	15401	0.13	0.0075	282.531
TGATGA_AAATCTAA	100000	11807	25614	5426	57153	24243	5772	146	24	26968	26259	3216	8138	14905	0.12	0.0073	276.302
TGATGA_AACCTACG	100000	11983	23674	4709	59634	24106	9284	292	13	25939	24973	2790	9795	12388	0.14	0.007	281.116
TGATGA_AAGGATGA	100000	12411	26065	5340	56184	23924	5471	183	9	26597	25347	3370	8352	13625	0.12	0.0071	276.714
TGATGA_ACAGAGCA	100000	14421	25265	5079	55235	24733	5066	154	18	25264	24187	3289	7368	13530	0.12	0.0067	278.389
TGATGA_ACAGCTAG	100000	12388	25908	5215	56489	23206	6166	179	12	26926	25566	3015	8676	13875	0.13	0.0071	279.731
TGATGA_ACGGAGGC	100000	11561	25745	4936	57758	24826	6450	167	11	26304	25364	2960	8045	14359	0.13	0.0071	273.758
TGATGA_AGCGGGCA	100000	12128	25596	5148	57128	24643	5660	186	18	26621	25443	3660	7745	14038	0.12	0.0071	280.739
TGATGA_ATAACATC	78555	11133	20811	4232	42379	18480	4717	142	4	19036	18155	2619	6375	9161	0.13	0.0051	274.981
TGATGA_ATATTCTG	100000	13311	25384	5015	56290	23582	6502	214	24	25968	24675	3233	9217	12225	0.13	0.0069	280.038
TGATGA_ATTGGACC	100000	13630	26139	4836	55395	24421	5589	157	9	25219	24413	3164	7626	13623	0.12	0.0068	269.269
TGATGA_GAAACGCC	81910	11646	21223	4364	44677	20023	4707	149	9	19789	18920	2476	6537	9907	0.13	0.0053	258.818
TGATGA_GCATCACA	100000	15184	25432	4997	54387	24809	5426	156	10	23986	23435	3153	7431	12851	0.12	0.0065	268.967
TGATGA_TACAGACT	100000	11349	24131	4521	59999	23624	11952	382	20	24021	22372	1799	11457	9116	0.17	0.0062	272.606
TGATGA_TACCGCAG	100000	13108	25160	4927	56805	24558	7548	212	10	24477	23868	2330	8931	12607	0.14	0.0067	268.462
TGATGA_TAGGTTAT	100000	11365	25513	5252	57870	24527	5791	150	15	27387	26457	2785	7705	15967	0.13	0.0074	277.336
TGATGA_TCGTATCC	100000	10166	23318	4564	61952	23447	12225	387	27	25866	23995	2171	11738	10086	0.18	0.0067	273.545
TGATGA_TTAGGTGT	100000	10973	23633	4351	61043	24575	12158	368	21	23921	22922	2685	11255	8982	0.17	0.0064	267.99
TGATGA_TTGTACGG	78435	11687	20768	4040	41940	18264	4167	111	11	19387	18587	3050	4686	10851	0.13	0.0052	269.086
TGCAGT_AAATCTAA	100000	10236	26487	5070	58207	23961	6488	180	22	27556	26417	3570	8458	14389	0.13	0.0074	273.072
TGCAGT_AAGCCCAA	100000	13824	25643	4854	55679	27354	5812	162	7	22344	20668	2700	7177	10791	0.12	0.0058	236.576
TGCAGT_AAGGATGA	100000	10583	24248	4882	60287	23586	10854	302	24	25521	23462	1348	9395	12719	0.16	0.0065	273.3
TGCAGT_ACAGAGCA	100000	12651	25493	5018	56838	24303	6667	199	22	25647	24378	3134	8637	12607	0.13	0.0068	276.521
TGCAGT_ACGGAGGC	100000	11775	25206	4767	58252	25228	6391	183	16	26434	25600	3248	8646	13706	0.13	0.0071	268.464
TGCAGT_ACGTCGTC	100000	12535	24040	5166	58259	26833	5944	132	20	25330	24503	1857	4876	17770	0.11	0.0068	272.139
TGCAGT_AGCATATG	100000	11346	25997	5209	57448	24400	5680	167	17	27184	26281	4382	7123	14776	0.12	0.0073	275.166
TGCAGT_ATAACATC	100000	11801	26145	5116	56938	24639	6112	195	15	25977	25273	3260	8883	13130	0.12	0.007	268.05
TGCAGT_GATGGTTG	100000	10326	23995	4579	61100	24736	12691	336	24	23313	22529	2263	11084	9182	0.18	0.0063	265.632
TGCAGT_GCTTTCGT	100000	13803	24290	4509	57398	26096	8715	245	16	22326	20749	2404	9302	9043	0.15	0.0058	233.252
TGCAGT_GGTAGCCT	100000	16391	27187	5833	50589	24139	5172	152	16	21110	20753	2902	6657	11194	0.13	0.0058	246.273
TGCAGT_GGTCCTAA	100000	13587	25513	4862	56038	24626	5932	178	13	25289	24495	3282	7557	13656	0.13	0.0068	264.52
TGCAGT_TACCTATC	100000	13783	25701	4957	55559	24596	6029	187	11	24736	24334	3109	7844	13381	0.13	0.0068	268.551
TGCAGT_TTAGGTGT	100000	11741	25533	5103	57623	25224	6255	177	15	25952	24621	3593	7311	13717	0.13	0.0069	269.006
TGCGAA_AACCTACG	100000	10833	25050	5202	58915	23869	7801	234	14	26997	26196	3088	9996	13112	0.14	0.0073	271.384
TGCGAA_ACAGCTAG	100000	10677	26258	5101	57964	23496	6523	235	15	27695	26601	2992	9023	14586	0.13	0.0074	272.416
TGCGAA_ACGCAGCT	100000	10682	25864	5384	58070	22461	6500	182	12	28915	27234	3853	7964	15417	0.13	0.0076	279.155
TGCGAA_AGCGGGCA	100000	11190	23354	4687	60769	23656	10944	374	30	25765	23622	2347	11587	9688	0.15	0.0066	275.424
TGCGAA_AGGCAAAC	100000	12216	26618	5135	56031	23988	5890	180	16	25957	25226	3154	8512	13560	0.14	0.007	262.849
TGCGAA_AGTGAAGT	100000	9791	26264	5067	58878	23504	6990	191	10	28183	26925	3428	9517	13980	0.14	0.0075	269.137
TGCGAA_ATGGTAGG	100000	10730	25880	5150	58240	23296	6400	239	22	28283	26778	2784	9193	14801	0.13	0.0075	278.31
TGCGAA_GAAAGTCT	100000	12100	26744	4720	56436	24084	6032	171	19	26130	25155	3216	8669	13270	0.13	0.007	263.747
TGCGAA_GCTCGACC	86978	9877	22389	4340	50372	19642	7589	234	12	22895	22060	2706	8569	10785	0.16	0.0062	266.486
TGCGAA_GGAGCGAT	85707	13512	22554	4646	44995	20344	4404	143	17	20087	19207	2567	6342	10298	0.12	0.0054	259.047
TGCGAA_TACTCCCG	100000	10263	24767	4662	60308	24402	10522	280	26	25078	23814	3126	9838	10850	0.16	0.0066	268.99
TGCGAA_TCGTATCC	100000	9901	26240	5098	58761	22061	7474	244	21	28961	28291	3589	9970	14732	0.15	0.0079	275.027
TGCGAA_TCTGCAGA	96023	9964	25118	4990	55951	20601	6377	182	14	28777	27546	3047	8782	15717	0.14	0.0077	293.684
TGCGAA_TGACGTCG	100000	12276	25623	5282	56819	23373	5916	172	21	27337	25795	3513	7290	14992	0.13	0.0072	274.046
TGCGAA_TGTAACGT	100000	13677	26139	5463	54721	23843	5688	166	9	25015	23678	3401	7258	13019	0.13	0.0066	264.407
TGCTCG_AACTCGTA	100000	11303	26234	5405	57058	24373	5559	182	14	26930	25683	3415	8204	14064	0.13	0.0072	265.865
TGCTCG_ACAGAGCA	100000	14130	25201	5330	55339	24481	5648	144	15	25051	23845	3438	6630	13777	0.12	0.0066	273.748
TGCTCG_ACGCAGCT	100000	10957	26301	5106	57636	23572	6129	198	14	27723	27017	3141	8373	15503	0.13	0.0075	265.508
TGCTCG_AGTGAAGT	100000	10940	26291	5168	57601	23949	5951	186	19	27496	26927	3493	7861	15573	0.13	0.0075	273.217
TGCTCG_ATAACATC	100000	13163	25855	5201	55781	24219	5673	149	19	25721	24962	3207	7311	14444	0.13	0.007	266.927
TGCTCG_ATACATAC	100000	12126	25368	4361	58145	23228	10183	339	14	24381	22982	2549	10598	9835	0.15	0.0064	274.356
TGCTCG_ATCAACTT	100000	12141	25461	5056	57342	24589	5782	167	13	26791	26194	3669	8485	14040	0.12	0.0073	270.903
TGCTCG_ATTGGACC	100000	13284	25729	4997	55990	24431	6837	183	17	24522	24148	2946	8380	12822	0.14	0.0067	259.439
TGCTCG_GAACTTCG	100000	14971	25675	4618	54736	24656	5906	168	14	23992	23253	2651	7789	12813	0.13	0.0065	264.181
TGCTCG_GCCTAAGA	100000	14851	27174	6023	51952	23421	5198	150	11	23172	22523	2679	7112	12732	0.13	0.0063	252.53
TGCTCG_GCTGTGAC	100000	13022	25473	5009	56496	23566	6298	184	20	26428	25635	2701	8066	14868	0.14	0.0071	276.503
TGCTCG_GTAACCAT	92984	8094	24426	5048	55416	23021	6073	148	5	26169	25533	3133	7455	14945	0.12	0.0071	279.087
TGCTCG_TAGTTGTG	100000	11722	25640	5089	57549	24265	5914	178	24	27168	26423	3330	8132	14961	0.12	0.0074	276.763
TGCTCG_TCCAAACG	100000	12188	25172	5123	57517	24902	5773	148	20	26674	25970	3502	7690	14778	0.13	0.0072	267.211
TGCTCG_TCTTACAA	100000	11116	25342	5126	58416	24802	5938	199	20	27457	26808	3453	8892	14463	0.12	0.0075	276.049
TGCTCG_TGACCGTT	100000	15798	26723	5172	52307	23901	5073	149	20	23164	22190	3206	6782	12202	0.13	0.0062	258.644
TGCTCG_TGCTCCAC	100000	11732	27146	5123	55999	23009	5679	148	15	27148	26131	2946	7169	16016	0.14	0.0073	266.03
TGCTCG_TTTCTCAC	100000	11323	25130	5249	58298	23342	6675	247	18	28016	26071	3470	9923	12678	0.13	0.0073	280.011
TGGCTT_ACAGAGCA	100000	10910	27042	5081	56967	23378	5862	143	11	27573	26472	3494	7242	15736	0.13	0.0074	265.809
TGGCTT_ACCAGCCT	100000	10762	26918	5233	57087	22827	6317	223	16	27704	26440	3381	9112	13947	0.14	0.0074	273.773
TGGCTT_ACGGAGGC	100000	10670	26467	5182	57681	22564	6205	162	18	28732	26937	4086	8049	14802	0.13	0.0075	286.883
TGGCTT_ACGTCGTC	78226	11743	19206	3475	43802	17813	8015	174	15	17785	15287	1723	6478	7086	0.18	0.0043	255.462
TGGCTT_AGCCGTTT	100000	15868	25453	4318	54361	20234	10813	287	10	23017	19507	1427	9955	8125	0.2	0.0054	254.698
TGGCTT_ATTGATGA	100000	10583	26429	5168	57820	23295	6746	219	22	27538	26185	3212	8703	14270	0.13	0.0073	270.606
TGGCTT_GCGCTACA	95722	12261	25218	5449	52794	22638	5202	178	15	24761	23311	3174	8109	12028	0.14	0.0065	263.11
TGGCTT_TACTCCCG	100000	11745	24132	4861	59262	23011	10963	300	16	24972	23090	2190	10319	10581	0.17	0.0064	272.218
TGGCTT_TGGGTGGG	100000	10439	25564	5226	58771	24627	6314	166	24	27640	26091	3849	7644	14598	0.13	0.0073	272.035
TGGCTT_TGTAACGT	100000	13263	26614	5322	54801	23401	6240	195	14	24951	23671	3710	8072	11889	0.13	0.0066	263.913
TGTATG_ACAGAGCA	100000	13195	26269	4668	55868	23065	7670	245	12	24876	23653	2599	8872	12182	0.14	0.0066	272.732
TGTATG_ACCAGCCT	100000	12220	26087	4878	56815	23170	6227	153	9	27256	26167	3466	7754	14947	0.13	0.0073	283.418
TGTATG_AGCCGTTT	100000	14460	25862	4691	54987	25623	5416	160	8	23780	23139	2498	7085	13556	0.13	0.0064	258.955
TGTATG_ATAAAGGC	100000	14904	25881	4883	54332	23446	7331	203	16	23336	22723	2627	8395	11701	0.14	0.0063	259.572
TGTATG_ATAACATC	93215	13613	23814	4696	51092	22208	5464	165	8	23247	22145	3113	7147	11885	0.12	0.0062	277.304
TGTATG_ATACATAC	100000	15897	25310	5043	53750	23616	5719	192	16	24207	23431	3175	8383	11873	0.12	0.0065	271.201
TGTATG_ATGGTAGG	100000	15147	23761	4399	56693	23935	10156	324	30	22248	20569	2092	9817	8660	0.16	0.0057	263.787
TGTATG_GAGTTCGG	95984	13034	25409	4958	52583	22456	5646	125	17	24339	23093	2803	6407	13883	0.13	0.0064	270.006
TGTATG_GGTAGCCT	100000	16481	25667	4836	53016	24112	5725	152	12	23015	22490	2746	7357	12387	0.13	0.0063	267.127
TGTATG_TAGGTTAT	100000	13206	25730	4581	56483	24780	6335	202	16	25150	24257	2705	8389	13163	0.13	0.0068	268.004
TGTATG_TCGTATCC	100000	11915	26400	6300	55385	22365	6347	211	32	26430	25116	3234	9022	12860	0.13	0.007	279.978
TGTATG_TGGACTTG	100000	14603	25214	4867	55316	24214	6284	179	17	24622	23252	2878	7768	12606	0.13	0.0065	271.368
TGTATG_TGTCCAAT	100000	15020	25447	5153	54380	24171	5039	165	9	24996	23859	3475	6967	13417	0.13	0.0067	280.497
TGTATG_TTGTAGAA	100000	14727	24900	5065	55308	26003	5416	134	14	23741	23348	2537	5650	15161	0.12	0.0065	267.908
TGTGGC_AAGGATGA	100000	11679	25920	5226	57175	23837	6259	161	19	26899	25359	3682	7739	13938	0.13	0.0071	285.922
TGTGGC_ACAGCTAG	100000	13997	26292	4950	54761	22877	5805	159	19	25901	24837	3137	8221	13479	0.13	0.0069	276.359
TGTGGC_ACCAGCCT	100000	14159	26001	5348	54492	23771	5329	137	13	25242	23886	3737	6539	13610	0.13	0.0067	277.425
TGTGGC_ACTGCATC	98628	17455	24705	4795	51673	22607	5554	157	18	23337	22099	2472	7196	12431	0.13	0.0062	273.847
TGTGGC_AGTGAAGT	100000	13058	24502	4808	57632	25214	5826	206	23	26363	25088	3385	8711	12992	0.12	0.007	282.018
TGTGGC_ATAACATC	100000	13566	26834	4827	54773	22580	5846	138	15	26194	25137	2783	6920	15434	0.13	0.007	278.14
TGTGGC_ATACATAC	76327	12647	19418	3846	40416	18042	3823	128	11	18412	17644	2536	5516	9592	0.12	0.0049	276.846
TGTGGC_ATTGATGA	100000	13562	25493	4969	55976	23331	6088	185	13	26359	24846	3575	8510	12761	0.13	0.0069	283.259
TGTGGC_ATTGTGTC	100000	14683	23982	4522	56813	22930	10422	321	18	23122	22427	2329	10646	9452	0.16	0.0063	267.515
TGTGGC_GCGCTACA	100000	14448	25600	4962	54990	23276	6426	177	11	25100	24238	3423	7616	13199	0.13	0.0068	278.219
TGTGGC_GGCTGCAG	100000	14758	25943	4869	54430	23082	6207	168	14	24959	24109	2517	7349	14243	0.14	0.0067	273.557
TGTGGC_GGTCCTAA	100000	14950	25568	4538	54944	23940	5439	165	17	25383	24124	3755	7946	12423	0.13	0.0067	267.719
TGTGGC_GTAAGCTG	100000	15880	25770	4736	53614	23658	5630	160	12	24154	23553	3130	7704	12719	0.13	0.0066	265.819
TGTGGC_GTAGCGGA	78934	11300	21133	3795	42706	17963	4837	106	12	19788	19112	2267	6025	10820	0.13	0.0053	271.537
TGTGGC_TACGGGCG	99112	14547	25640	5057	53868	23820	5825	143	16	24064	22846	2175	7090	13581	0.13	0.0064	265.78
TGTGGC_TAGGTTAT	100000	11863	25010	5118	58009	24132	7539	242	23	26073	25151	3111	9435	12605	0.13	0.007	271.168
TGTGGC_TAGTTGTG	100000	12672	25851	4897	56580	23572	6163	171	17	26657	25216	3468	7745	14003	0.12	0.007	280.892
TGTGGC_TCCTTGCC	100000	11466	26176	4860	57498	23626	5936	171	27	27738	26784	3177	8582	15025	0.13	0.0075	273.101
TGTGGC_TCGTATCC	100000	11493	25321	5268	57918	23842	6443	220	17	27396	26217	2979	9418	13820	0.13	0.0073	276.189
TGTGGC_TGCTCCAC	83959	15520	21861	4031	42547	19174	4294	112	6	18961	17981	2153	5656	10172	0.13	0.005	261.675
TGTGGC_TGCTCGGA	100000	11461	25004	4405	59130	22101	11776	241	18	24994	23385	1978	10468	10939	0.19	0.0065	268.614
TGTGGC_TTAGGTGT	100000	13136	25501	4727	56636	24428	6222	192	17	25777	24492	3524	8181	12787	0.13	0.0068	275.963
TGTGGC_TTGTAGAA	100000	13305	25330	4934	56431	24021	6794	190	10	25416	24662	3369	7671	13622	0.13	0.0069	269.51
TTACGG_AAAGGGCT	100000	12643	25395	5035	56927	23887	6060	176	22	26782	25988	2831	7868	15289	0.13	0.0072	279.058
TTACGG_ACAGAGCA	100000	14469	24982	4910	55639	24162	5653	188	23	25613	24436	3055	8160	13221	0.12	0.0068	278.338
TTACGG_ACGGAGGC	100000	13174	25237	5081	56508	23499	5960	217	13	26819	25423	2974	7918	14531	0.12	0.0071	284.798
TTACGG_TACCTATC	100000	14406	24647	4822	56125	25657	6219	178	15	24056	23249	2661	8090	12498	0.12	0.0065	276.646
TTACGG_TGACCGTT	100000	14251	26143	4888	54718	23755	6191	162	5	24605	23429	3727	6804	12898	0.13	0.0065	268.697
TTACGG_TGGAATGT	100000	13116	25281	4951	56652	24101	6314	172	24	26041	24768	3216	8146	13406	0.13	0.0069	283.013
TTACGG_TGGGTGGG	100000	12057	25719	5058	57166	24633	6122	128	20	26263	25901	3232	8055	14614	0.13	0.0072	270.007
TTACGG_TTCACGAA	100000	14077	24407	4543	56973	23513	9413	299	17	23731	23150	3789	9808	9553	0.15	0.0064	266.015
TTAGCA_ACGGAGGC	100000	12610	25473	5337	56580	24137	5656	155	11	26621	25086	3112	7297	14677	0.13	0.007	275.602
TTAGCA_ACTGCATC	100000	14204	25341	5027	55428	24067	5533	184	21	25623	24460	3898	7162	13400	0.12	0.0068	276.344
TTAGCA_AGGCAAAC	100000	13130	25539	4985	56346	24222	6331	160	22	25611	24830	2679	7976	14175	0.13	0.0069	284.49
TTAGCA_ATAACATC	100000	11604	25806	5069	57521	23725	6129	166	20	27481	26444	3616	8692	14136	0.13	0.0074	279.319
TTAGCA_GAACTTCG	100000	14906	25816	4905	54373	23524	5381	140	19	25309	24570	3645	6930	13995	0.12	0.0068	277.138
TTAGCA_GACTTGTT	100000	13639	25563	4642	56156	25160	5900	166	8	24922	24435	2812	7503	14120	0.13	0.0068	256.381
TTAGCA_GCCTAAGA	100000	10680	24839	4635	59846	23643	9346	252	14	26591	25297	3747	10117	11433	0.14	0.007	277.364
TTAGCA_GCTCGACC	100000	12862	25853	4748	56537	24397	5745	175	17	26203	25639	3398	8389	13852	0.12	0.0071	277.95
TTAGCA_TACAGACT	100000	11111	26294	4973	57622	23636	6217	209	13	27547	26236	3535	9064	13637	0.13	0.0073	283.278
TTAGCA_TACCTATC	100000	12063	26728	4920	56289	23822	6147	176	12	26132	25225	3556	8067	13602	0.13	0.007	273.3
TTAGCA_TACTCCCG	100000	13805	24045	4674	57476	22995	10421	348	21	23691	22159	2326	10323	9510	0.15	0.0062	272.475
TTAGCA_TGCTCGGA	100000	10949	25869	5044	58138	24005	6045	171	19	27898	27282	2744	8575	15963	0.13	0.0076	272.042
TTAGCA_TGGAATGT	100000	13564	24704	4864	56868	25552	5968	168	12	25168	23878	3128	7903	12847	0.12	0.0067	275.206
TTAGCA_TTTCTCAC	100000	10409	26418	5300	57873	22456	6028	155	10	29224	27632	3079	7246	17307	0.13	0.0077	288.142
TTCAAG_AAAGGGCT	100000	11208	26252	4824	57716	23068	7742	226	17	26663	25977	4422	9303	12252	0.15	0.0072	271.721
TTCAAG_AACTCGTA	100000	10311	25835	5122	58732	23620	6741	222	25	28124	26555	3360	9125	14070	0.13	0.0074	281.323
TTCAAG_AATCGCAT	100000	10290	26033	5145	58532	24027	6361	187	18	27939	27040	4042	8927	14071	0.12	0.0075	287.457
TTCAAG_ACGTCGTC	100000	11798	25096	4935	58171	25336	7592	213	17	25013	24137	3218	8626	12293	0.14	0.0067	268.416
TTCAAG_ATATTCTG	100000	11573	25951	5277	57199	23601	5910	166	15	27507	26145	2148	7286	16711	0.13	0.0073	283.564
TTCAAG_ATGGTAGG	100000	11955	27171	4945	55929	23852	5949	156	17	25955	25144	3587	7346	14211	0.13	0.007	269.584
TTCAAG_GATGGTTG	100000	13420	25566	4846	56168	25029	5683	158	20	25278	24662	3079	7424	14159	0.12	0.0069	269.879
TTCAAG_GCCTAAGA	100000	10303	26206	4692	58799	23427	6556	186	24	28606	27593	3295	8862	15436	0.13	0.0077	284.769
TTCAAG_GTGGACAT	100000	13929	26957	5000	54114	23446	5646	158	6	24858	24371	2965	6815	14591	0.14	0.0068	270.506
TTCAAG_TACCTATC	100000	12927	26176	5246	55651	23523	5879	118	15	26116	24871	3723	6617	14531	0.13	0.0069	287.238
TTCAAG_TACTCCCG	100000	12210	25511	4673	57606	24576	6859	198	20	25953	24956	2833	8683	13440	0.13	0.007	271.378
TTCAAG_TGCTCCAC	100000	12976	25538	4884	56602	23982	6316	227	15	26062	24700	3010	9037	12653	0.13	0.0069	272.919
TTCAAG_TGGAGCCG	100000	13293	25936	4838	55933	24775	5487	140	5	25526	24564	2970	7255	14339	0.13	0.0068	268.84
TTCAAG_TTGTAGAA	100000	12398	25783	5227	56592	23527	6361	177	16	26511	25139	2274	7128	15737	0.13	0.007	279.782
TTCTTT_ACGCAGCT	100000	11593	26425	5005	56977	23622	5819	206	16	27314	26130	3335	8822	13973	0.13	0.0073	276.624
TTCTTT_ATAACATC	100000	11257	26278	5051	57414	24529	5884	185	17	26799	26264	3379	8659	14226	0.13	0.0073	269.364
TTCTTT_ATCAACTT	100000	12177	25161	5202	57460	25004	6030	187	13	26226	24996	3008	7463	14525	0.12	0.007	279.569
TTCTTT_GAAAGTCT	100000	13439	26161	4859	55541	23257	5482	167	13	26622	25404	3870	7463	14071	0.13	0.0071	282.331
TTCTTT_GAACTTCG	100000	12595	26219	4820	56366	23661	5950	160	17	26578	25222	3752	7698	13772	0.13	0.007	275.38
TTCTTT_TACGGGCG	100000	11632	26067	4892	57409	24564	6397	195	20	26233	25145	3092	8371	13682	0.13	0.007	274.805
TTCTTT_TGACCGTT	100000	12774	26596	4653	55977	24354	6029	197	11	25386	24547	3049	7976	13522	0.13	0.0068	264.512
TTCTTT_TGCTCCAC	100000	13481	26823	4733	54963	23703	5544	141	17	25558	23744	3229	7217	13298	0.13	0.0066	262.095
TTCTTT_TGGAATGT	100000	12142	23720	4603	59535	24749	10653	255	21	23857	22289	2353	10004	9932	0.16	0.0062	268.029
TTCTTT_TGGACTTG	100000	12502	25331	5048	57119	24392	6015	176	7	26529	25244	2755	7565	14924	0.13	0.007	276.484
TTCTTT_TTAGGTGT	100000	12083	25724	5130	57063	24781	5718	171	12	26381	25738	3155	7391	15192	0.13	0.0072	272.64
TTCTTT_TTGTAGAA	100000	11783	26564	4788	56865	23582	6138	179	12	26954	26113	2966	8242	14905	0.13	0.0073	271.346
TTGGGT_AACCTACG	100000	9254	25826	4589	60331	23798	6935	176	18	29404	27944	3392	9171	15381	0.13	0.0078	280.333
TTGGGT_ACTAGTCA	100000	11146	25333	4953	58568	25050	6135	173	10	27200	25874	3758	7896	14220	0.12	0.0072	273.916
TTGGGT_ATGGTAGG	100000	11624	24057	4481	59838	23680	11165	378	44	24571	22759	2236	11062	9461	0.17	0.0063	267.109
TTGGGT_GAAACGCC	82042	11465	22080	4252	44245	19558	4466	97	7	20117	19333	2565	5589	11179	0.13	0.0054	264.635
TTGGGT_GAACTTCG	82231	11395	20771	3892	46173	19533	5106	153	9	21372	20341	3188	6397	10756	0.12	0.0057	276.736
TTGGGT_GGTCCTAA	100000	12187	23885	4176	59752	23829	11960	302	23	23638	22583	2112	11621	8850	0.18	0.0063	266.142
TTGGGT_TAGGTTAT	100000	10285	25209	5009	59497	25204	6178	183	17	27915	26134	3949	7375	14810	0.12	0.0073	283.765
TTGGGT_TGCTCGGA	100000	11560	25118	4904	58418	24997	6364	197	26	26834	26462	3156	8629	14677	0.13	0.0074	272.848
TTGGGT_TGGGTGGG	100000	12242	26618	5008	56132	23810	6157	183	24	25958	25197	2830	8809	13558	0.13	0.007	269.472
TTGGTC_AAAGGGCT	100000	9917	23064	4401	62618	23746	13322	412	25	25113	23215	2163	12266	8786	0.18	0.0065	276.311
TTGGTC_AAGCCCAA	100000	15742	25736	4410	54112	26812	5812	145	7	21336	20266	2580	6744	10942	0.13	0.0056	229.611
TTGGTC_ACGTCGTC	100000	12792	25734	5160	56314	24788	5696	165	12	25653	24256	3274	6713	14269	0.13	0.0068	269.91
TTGGTC_AGCGGGCA	84747	10873	20112	4239	49523	22250	5710	144	21	21398	20311	2937	6841	10533	0.12	0.0057	280.514
TTGGTC_AGTGAAGT	100000	11948	24813	5135	58104	25569	5942	151	22	26420	25773	3479	8221	14073	0.12	0.0072	273.309
TTGGTC_ATTGGACC	100000	14652	26766	5014	53568	23565	5844	141	14	24004	23156	2425	7348	13383	0.14	0.0065	263.96
TTGGTC_GCGTGCTC	75189	10114	19779	3725	41571	17935	4471	129	11	19025	18257	2306	6523	9428	0.13	0.0051	267.772
TTGGTC_GGTTTGTC	100000	12557	25940	4560	56943	24899	6053	156	21	25814	25498	3062	8371	14065	0.13	0.0071	262.173
TTGGTC_GTAACTTA	88007	11566	22350	4220	49871	21122	5435	179	20	23115	22194	2915	7920	11359	0.13	0.0062	282.411
TTGGTC_GTGGACAT	100000	14129	24314	4726	56831	24018	8749	247	15	23802	23224	2867	9170	11187	0.15	0.0065	268.38
TTGGTC_TAGTTGTG	100000	11297	25758	4951	57994	24325	6272	154	18	27225	25818	3577	8109	14132	0.13	0.0072	278.768
TTGGTC_TATCAATG	100000	12470	25506	4913	57111	24618	6401	161	18	25913	25147	2807	8059	14281	0.12	0.007	268.89
TTGGTC_TGGAATGT	100000	12721	23342	4483	59454	24558	10848	306	23	23719	22159	2279	10747	9133	0.16	0.0062	268.383
TTGGTC_TGTAACGT	100000	16000	24756	5004	54240	24578	5707	143	13	23799	22753	3095	6868	12790	0.12	0.0063	272.734
TTGGTC_TTCACGAA	100000	11960	26117	4940	56983	24515	5936	179	16	26337	25443	2753	8345	14345	0.13	0.0071	276.353
TTGTCC_AAAGGGCT	100000	12673	24873	4932	57522	24101	8359	217	13	24832	24169	2604	8561	13004	0.14	0.0067	274.405
TTGTCC_ACCAATAA	100000	13155	25883	5074	55888	23369	6342	172	21	25984	24786	3509	7936	13341	0.13	0.0069	280.659
TTGTCC_ACTGCATC	100000	14606	26114	4966	54314	23479	5282	175	21	25357	24019	3218	7661	13140	0.12	0.0067	275.74
TTGTCC_AGTGAAGT	100000	12657	25088	5037	57218	25458	5877	124	13	25746	24982	1870	4425	18687	0.11	0.007	285.853
TTGTCC_ATGAGTTT	100000	13427	25229	5005	56339	25206	5538	155	13	25427	24938	2479	5888	16571	0.12	0.0069	276.047
TTGTCC_ATTGATGA	100000	13117	26157	5048	55678	23831	5988	151	21	25687	24871	2582	7597	14692	0.13	0.0069	272.593
TTGTCC_GAGTTCGG	100000	15010	25796	4771	54423	23140	5679	156	12	25436	24700	3245	7681	13774	0.13	0.0069	272.374
TTGTCC_GCGTGCTC	100000	14374	27080	4599	53947	23018	5057	139	12	25721	24714	3147	7077	14490	0.13	0.0069	268.222
TTGTCC_GGTCCTAA	100000	14525	25001	4762	55712	24039	6310	175	11	25177	23831	2577	8294	12960	0.13	0.0066	269.077
TTGTCC_GTAACCAT	100000	13379	24947	4552	57122	23075	8810	250	23	24964	24256	2594	9559	12103	0.15	0.0068	272.889
TTGTCC_GTAAGCTG	74438	12241	18790	3548	39859	17593	4679	144	13	17430	16672	1754	6298	8620	0.13	0.0047	269.301
TTGTCC_GTAGGTAA	93693	12630	24059	4709	52295	21840	5422	159	14	24860	23606	3509	7376	12721	0.12	0.0066	279.56
TTGTCC_TACTCCCG	89098	6632	20793	3663	58010	21269	15410	325	10	20996	19698	7649	8403	3646	0.24	0.0055	280.64
TTGTCC_TGACGTCG	100000	12348	23822	4057	59773	24974	11035	342	32	23390	22222	1927	11081	9214	0.16	0.0062	262.822
TTGTCC_TTGTTGGC	100000	13140	26568	5225	55067	23537	5910	117	20	25483	24815	2840	7119	14856	0.13	0.0069	265.189
TTGTCC_TTTCTCAC	100000	12783	26499	5008	55710	22850	5998	146	15	26701	26038	3411	7535	15092	0.14	0.0073	278.562
TTTACT_ACGCAGCT	79420	11392	20328	3821	43879	19517	4549	162	10	19641	18690	2547	6370	9773	0.13	0.0052	271.549
TTTACT_ATAATAGA	100000	13323	25507	4992	56178	24856	5615	122	13	25572	24818	2910	7665	14243	0.12	0.0069	269.575
TTTACT_GCCTAAGA	100000	14098	25459	4938	55505	24107	5832	157	12	25397	24852	2705	7396	14751	0.13	0.0069	268.285
TTTACT_GTAAGCTG	100000	13999	26550	4629	54822	22671	6085	142	15	25909	24939	3147	6923	14869	0.13	0.0069	273.77
TTTACT_TACTCCCG	100000	13522	26215	4737	55526	24464	5861	179	12	25010	24462	3101	8252	13109	0.13	0.0068	264.293
TTTACT_TCCAAACG	100000	9390	24455	4103	62052	23465	12752	310	12	25513	23875	3396	10861	9618	0.18	0.0066	278.542
TTTACT_TGCCTCGG	100000	14479	25772	4762	54987	24166	5534	156	16	25115	23827	3275	7680	12872	0.12	0.0066	265.067
