# Supplementary material for: Highly efficient chromatin conformation capture with post-enrichment in single cells by HiChew
Source: Genome Biol. 2026 Apr 27;27:127. doi: 10.1186/s13059-026-04059-1 (PMC13112749; doi:10.1186/s13059-026-04059-1)
Supplement: Supplementary file 16 — Additional file 16. Uncropped gels and blots images. [file 13059_2026_4059_MOESM16_ESM.xlsx]

## Sheet: Sheet1
Table S7. Quality control metrics of CTCF ChIP-seq in HEK293T WT and CTCF knockdown cells.
The table summarizes the key sequencing, mapping, and peak-calling statistics for CTCF (CCCTC-binding factor) chromatin immunoprecipitation followed by sequencing (ChIP-seq) experiments performed in HEK293T cells. Experiments were conducted in both wild-type (WT) and CTCF knockdown (KD) conditions, with two biological replicates for each condition. The samples are divided into Input (genomic DNA …
Sample ID:​ Name indicating the experimental condition (WTor KD), sample type (Inputor IP), and replicate number.
raw_reads:​ Total number of raw sequencing read pairs.
filtered_reads:​ Number of read pairs after initial quality filtering (e.g., removal of low-quality bases or adapter sequences).
mapped_reads:​ Number of read pairs uniquely aligned to the reference genome.
unique_reads:​ Number of mapped read pairs after removal of PCR duplicates.
number_of_peaks:​ The total count of significantly enriched genomic regions (peaks) called for that sample, representing putative CTCF binding sites.
sample	raw_reads	filtered_reads	mapped_reads	unique_reads	number_of_peaks
CTCFchip_input_hek_KD_replicate1	39425808	39425807	38976428	38311793	1093
CTCFchip_input_hek_KD_replicate2	35909138	35909132	35501014	34913688	1067
CTCFchip_input_hek_WT_replicate1	39425808	39425801	38986132	38286289	1111
CTCFchip_input_hek_WT_replicate2	33382519	33382514	33010563	32449413	1023
CTCFchip_IP_hek_KD_replicate1	49505866	49505862	48956983	46331509	31110
CTCFchip_IP_hek_KD_replicate2	49282260	49282252	48734942	46111800	30224
CTCFchip_IP_hek_WT_replicate1	39425808	39425804	38977657	36218342	57205
CTCFchip_IP_hek_WT_replicate2	30641274	30641271	30293414	28529168	53790
